# Supplementary material for: Manganese affects the growth and metabolism of Ganoderma lucidum based on LC-MS analysis
Source: PeerJ. 2019 May 1;7:e6846. doi: 10.7717/peerj.6846 (PMC6500383; doi:10.7717/peerj.6846)
Supplement: Supplemental Information 3 — The raw data were for the LC-MS analysis including PLS-DA analysis in both positive and negative ionization mode, significantly differential metabolites of Ganoderma lucidum between treatments, mutual promotion or inhibition relationships between differential metabolites, etc. [file peerj-07-6846-s003.zip]

Archive with 54 entries (46 files):
- raw data/
- raw data/CK vs Mn/
- raw data/CK vs Mn/cluster/
- raw data/CK vs Mn/cluster/correlation_dem.png
- raw data/CK vs Mn/cluster/heatmap_dem.png
- raw data/CK vs Mn/cluster/heatmap_dem_cluster.png
- raw data/CK vs Mn/cluster/Thumbs.db
- raw data/CK vs Mn/DAM/
- raw data/CK vs Mn/DAM/Thumbs.db
- raw data/CK vs Mn/DAM/z-score_dem.png
- raw data/CK vs Mn/pathway/
- raw data/CK vs Mn/pathway/KEGG_enrich.png
- raw data/CK vs Mn/pathway/pathway_results.csv
- raw data/CK vs Mn/pathway/Thumbs.db
- raw data/CK vs Mn/visual/
- raw data/CK vs Mn/visual/bar/
- raw data/CK vs Mn/visual/bar/2,5-dihydroxybenzaldehyde.png
- raw data/CK vs Mn/visual/bar/3-METHYLCROTONYL-COA.png
- raw data/CK vs Mn/visual/bar/5-S-methyl-5-thioadenosine.png
- raw data/CK vs Mn/visual/bar/benzaldehyde.png
- raw data/CK vs Mn/visual/bar/cellotetraose.png
- raw data/CK vs Mn/visual/bar/chavicol.png
- raw data/CK vs Mn/visual/bar/choline.png
- raw data/CK vs Mn/visual/bar/creatine.png
- raw data/CK vs Mn/visual/bar/D-gluconate.png
- raw data/CK vs Mn/visual/bar/diosmin.png
- raw data/CK vs Mn/visual/bar/inosine.png
- raw data/CK vs Mn/visual/bar/L-(+)-Maltose Monnhydrate.png
- raw data/CK vs Mn/visual/bar/N(omega),N(omega)-dimethyl-L-arginine.png
- raw data/CK vs Mn/visual/bar/N,N-dimethylaniline.png
- raw data/CK vs Mn/visual/bar/NIPECOTIC ACID.png
- raw data/CK vs Mn/visual/bar/palmitoyl ethanolamide.png
- raw data/CK vs Mn/visual/bar/Thumbs.db
- raw data/CK vs Mn/visual/box/
- raw data/CK vs Mn/visual/box/2,5-dihydroxybenzaldehyde.png
- raw data/CK vs Mn/visual/box/3-METHYLCROTONYL-COA.png
- raw data/CK vs Mn/visual/box/5-S-methyl-5-thioadenosine.png
- raw data/CK vs Mn/visual/box/benzaldehyde.png
- raw data/CK vs Mn/visual/box/cellotetraose.png
- raw data/CK vs Mn/visual/box/chavicol.png
- raw data/CK vs Mn/visual/box/choline.png
- raw data/CK vs Mn/visual/box/creatine.png
- raw data/CK vs Mn/visual/box/D-gluconate.png
- raw data/CK vs Mn/visual/box/diosmin.png
- raw data/CK vs Mn/visual/box/inosine.png
- raw data/CK vs Mn/visual/box/L-(+)-Maltose Monnhydrate.png
- raw data/CK vs Mn/visual/box/N(omega),N(omega)-dimethyl-L-arginine.png
- raw data/CK vs Mn/visual/box/N,N-dimethylaniline.png
- raw data/CK vs Mn/visual/box/NIPECOTIC ACID.png
- raw data/CK vs Mn/visual/box/palmitoyl ethanolamide.png
- raw data/CK vs Mn/visual/box/Thumbs.db
- raw data/neg-metabolome 灵芝.xls
- raw data/POS-metabolome  灵芝.xls
- raw data/灵芝-msms.xlsx
