# Supplementary material for: Manganese affects the growth and metabolism of Ganoderma lucidum based on LC-MS analysis
Source: PeerJ. 2019 May 1;7:e6846. doi: 10.7717/peerj.6846 (PMC6500383; doi:10.7717/peerj.6846)
Supplement: Supplemental Information 3 — The raw data were for the LC-MS analysis including PLS-DA analysis in both positive and negative ionization mode, significantly differential metabolites of Ganoderma lucidum between treatments, mutual promotion or inhibition relationships between differential metabolites, etc. [file peerj-07-6846-s003.zip › raw data/CK vs Mn/pathway/pathway_results.csv]

	Total	Expected	Hits	Raw p	-log(p)	Holm adjust	FDR	Impact	compounds	pathway	links
Pentose phosphate pathway	18	0.27336	1	0.2429	1.4151	1	1	0	C00257	sce00030	http://www.kegg.jp/pathway/sce00030+C00257
Glycerophospholipid metabolism	26	0.39486	1	0.33226	1.1018	1	1	0.01115	C00114	sce00564	http://www.kegg.jp/pathway/sce00564+C00114
Cysteine and methionine metabolism	33	0.50117	1	0.40236	0.9104	1	1	0.01079	C00170	sce00270	http://www.kegg.jp/pathway/sce00270+C00170
Purine metabolism	60	0.91121	1	0.6139	0.48792	1	1	0.00593	C00294	sce00230	http://www.kegg.jp/pathway/sce00230+C00294
