# Supplementary material for: Manganese affects the growth and metabolism of Ganoderma lucidum based on LC-MS analysis
Source: PeerJ. 2019 May 1;7:e6846. doi: 10.7717/peerj.6846 (PMC6500383; doi:10.7717/peerj.6846)
Supplement: Supplemental Information 3 — The raw data were for the LC-MS analysis including PLS-DA analysis in both positive and negative ionization mode, significantly differential metabolites of Ganoderma lucidum between treatments, mutual promotion or inhibition relationships between differential metabolites, etc. [file peerj-07-6846-s003.zip › raw data/neg-metabolome 灵芝.xls]

## Sheet: raw
name	mz	rt	rtmin	Gck1	Gck2	Gck3	Gck4	Gck5	Gck6	Gmn1	Gmn2	Gmn3	Gmn4	Gmn5	Gmn6	QC-1	QC-2	QC-3
1	100.004	81.519	1.36	2974.47	3331.97	7143.22	6644.65	8819.86	2872.03	1582.38	2377.19	7953.46	5549.46	1624.72	10582.1	5039.42	5232.98	5766.77
2	100.926	916.622	15.28	5598.78	6470.89	4554.6	4527.99	4669.02	7251.68	4243.43	4905.95	3833.83	4888.26	2753.69	5529.15	9571.62	3928.38	2857.06
3	100.96	916.605	15.28	2122	2038.97	1922.88	1690.95	1800.39	2299.22	2122.81	2316.9	1771.58	1962.75	1913.69	2157.44	2044.76	1859.17	1968.59
4	101.023	95.639	1.59	7950.46	5849.64	17620.6	19947.9	11774.4	12693.3	9695.82	6233.23	14554.9	10998.6	6085.87	19459.7	11974.3	14407.6	14610.9
5	101.024	256.035	4.27	2960.7	2539.51	1290.83	1075.84	2195.96	1413.9	2576.05	589.13	1688.28	1513.27	2924.74	1960.94	2289.49	3927.18	1029.11
6	101.023	127.059	2.12	11180.3	9693.7	22338	20156.1	8769.86	9804.33	10119.2	11982.2	9563.77	10235.8	5809.07	17796.2	16362.8	9881.76	10965.6
7	101.024	78.805	1.31	3403.82	4518.98	5421.12	9843.78	2102	3508.24	4224.11	1834.87	4335.29	4134.35	2403.37	5693.44	3886.11	6058.89	4217.76
8	101.06	327.145	5.45	3777.5	6363.21	13916.3	9160.36	6965.9	4474.21	3864.39	3587.35	6970.64	7505.11	2173.74	3207.66	5786.64	7141.85	6830.79
9	101.06	269.512	4.49	2866.5	3214.54	3990.57	2755.8	2410.21	1545.43	1794.74	1366.91	1690.24	1565.98	1791.59	1934.7	2576.53	2608.87	2125.2
10	101.06	887.025	14.78	23739.3	24268	35021.4	26489.7	44172.7	36400.1	19952.2	14466.7	36169.7	44447.7	20380.7	21135.8	23420.4	9621.73	20553.9
11	101.06	825.85	13.76	3439.41	7686.5	13722.5	24834.8	16394.6	17871.3	7391.26	7126.33	7933.39	7008.2	13548.7	6795.75	10670.5	14771.2	8405.65
12	101.06	847.99	14.13	7226.5	5310.66	7851.15	4876.22	10231.5	4864.99	10969.3	4230.45	7615.52	4804.72	7846.44	9297.64	10661.8	8531.02	5167.57
13	101.923	917.497	15.29	1506.83	1266.25	1113.45	1183.25	1493.57	1180.93	1299.34	1027.7	781.718	638.671	385.947	506.181	1546.83	1035.53	492.799
14	102.009	758.301	12.64	18858.3	9744.82	6912.29	16963.7	9220.16	23563.1	8914.72	10630.3	11520.1	15964.4	14644.5	13890	14192.8	16124.4	16316.1
15	102.009	824.571	13.74	5636.44	3079.84	4142.59	3084.4	5466.93	2365.57	8714.49	4785.58	2638.87	7861.44	3178.24	1963.34	3510.04	2746.71	4787.92
16	102.056	77.036	1.28	6914.48	9274.32	9786.29	15731.5	8583.77	6724.8	6450.99	5859.59	7783.56	7988.06	11358.9	5641.72	7064.75	7573.83	7390.37
17	102.949	43.0715	0.72	292.869	301.718	416.863	273.154	203.557	287.819	193.416	228.114	157.302	186.366	192.903	309.702	280.088	561.426	181.073
18	102.948	954.507	15.91	819.142	929.298	1197.46	946.122	1952.95	713.623	1242.28	864.198	1034.64	474.067	967.814	609.21	1681.51	1081.85	1869.47
19	102.948	943.911	15.73	1538.83	3261.77	905.053	966.454	570.57	762.712	646.303	653.273	586.316	246.653	1348.84	1169.72	1145.75	1369.3	1759.89
20	102.948	15.717	0.26	429.246	276.356	415.871	462.116	242.573	307.981	210.041	147.531	224.985	168.469	165.076	141.873	251.199	272.782	129.634
21	102.948	1.01	0.02	364.621	182.231	326.557	284.359	168.311	273.79	316.836	154.55	824.159	232.483	431.098	383.084	834.334	268.56	212.353
22	102.947	55.262	0.92	951.844	202.091	575.94	1663.41	815.324	868.492	637.217	510.55	819.626	463.418	585.826	671.721	940.283	891.127	946.117
23	102.949	28.371	0.47	362.874	162.884	625.225	313.847	248.442	276.85	225.049	190.99	229.594	168.685	226.942	608.708	423.471	691.645	166.611
24	102.947	932.971	15.55	7014.3	7426.74	4983.91	8915.43	1781.9	10231.8	3533.12	5865.53	3072.55	739.435	1301.32	3057.55	8749.4	7507.05	4991.4
25	103.039	258.853	4.31	662.64	1285.59	2948.06	288.725	1494.56	1134.88	897.306	159.416	2010.78	2301	1287.91	1164.08	1835.69	2277.33	238.709
26	103.919	22.8365	0.38	1015.59	184.774	1525.9	337.992	429.326	354.959	1277.51	352.1	573.179	705.484	755.702	980.919	631.942	1198.96	549.379
27	103.92	30.463	0.51	885.198	446.304	728.45	454.083	666.725	340.821	1253.96	629.588	800.706	607.508	401.235	970.301	480.569	570.897	1185.75
28	103.919	946.853	15.78	1435.44	653.635	1085.73	332.332	780.134	660.45	709.121	1213.22	371.525	642.996	833.694	639.739	289.624	1096.96	2095.94
29	103.92	956.853	15.95	1276.23	1195.76	342.987	211.737	991.586	502.673	552.036	145.847	408.873	864.971	724.629	652.251	587.434	567.304	954.006
30	103.92	11.7035	0.2	649.262	389.966	423.536	1312.44	609.332	586.358	2075.84	491.442	566.077	711.801	169.487	1546.39	1623.16	661.551	643.837
31	103.92	54.9475	0.92	1369.73	748.937	2312.33	1422.19	734.692	900.452	2998.11	2074.03	2556.77	2264.14	3385.34	1684.53	1811.62	1908.29	2411.77
32	103.92	1.107	0.02	907.896	209.445	562.778	431.693	515.289	211.185	515.073	829.975	621.922	1252.63	2595.36	491.579	533.163	516.604	275.404
33	103.92	47.3235	0.79	556.178	165.292	1338.16	316.383	707.524	390.066	365.938	439.123	441.203	479.243	906.41	666.246	200.777	898.69	378.624
34	103.92	938.228	15.64	192.386	688.979	514.688	537.523	784.207	535.404	805.208	794.01	309.841	419.312	102.044	426.546	518.165	3738.27	405.456
35	103.919	38.587	0.64	536.521	276.536	821.409	300.889	446.687	526.465	681.793	369.543	527.721	525.3	849.637	1355.51	1158.15	728.107	511.435
36	104.035	71.535	1.19	5729.16	4158.88	2386.77	8521.03	4526.72	1786.13	3435.37	1762.25	3412.1	3657.14	7596.35	4375.4	5119.47	2094.29	2838.12
37	105.019	85.2695	1.42	1998.39	2075.55	1653.5	1858.18	2781.12	1718.99	2459.41	1965.67	2136.25	2544.1	3869.9	3587.17	3396.34	2138.32	2709.39
38	106.003	831.313	13.86	13987.8	8958.11	12599.1	9834.5	6550.91	8200.94	11460.4	20311.5	11414.2	21675.1	11191.9	11116.2	11422	9568.68	10629.8
39	106.005	882.749	14.71	12972.5	21189.7	17983.4	13101.3	17030.2	13158.2	21897	8941.13	12584.8	28048.9	14187.9	8356.75	6585.7	11480.1	10899.4
40	106.003	917.215	15.29	9658.63	16100.3	5852.64	8958.09	8628.27	10185	18833.7	30739.5	10420.2	13038.2	8743.65	8176.94	7393.17	9406.16	9385.13
41	106.005	956.024	15.93	1343.5	1533.38	1712	1605.76	5958.91	1677.22	2494.5	3402.89	1532.17	3851.64	1203.06	3642.82	860.498	136.047	1713.33
42	106.005	943.399	15.72	3634.1	2842.15	3005.02	2803.87	2460.34	2628.13	4077.31	5298.32	3390.46	4654.1	2853.93	3812.87	3434.35	509.997	2778.55
43	107.049	888.226	14.8	4413.93	3723.76	4045.07	4346.4	7800.19	10479.4	2094.05	2024.88	5243.82	3137.6	27751.9	19722.8	3973.26	6452.25	19476.1
44	108.02	370.566	6.18	3887.59	3333.94	5421.25	22206.7	4470.08	9309.82	2518.4	7493	3791.68	3867.2	1570.5	3877.28	5777.23	6806.67	6530.97
45	108.021	428.526	7.14	1780.22	3838.11	6686.27	14956.2	3934.7	10912.4	582.594	3607.15	336.834	2721.73	482.678	625.908	4085.49	5000.08	4064.84
46	108.022	886.532	14.78	9403.34	16771	21973.8	1788.98	11654.4	19351.2	1065.86	23269.2	5598.99	22403.9	10293	17976.9	5150.07	5323.27	15681.9
47	108.02	829.71	13.83	5747.61	10367.4	5746.42	1651.89	5873.62	6539.45	9834.78	7218.22	9971.54	5704.25	7683.01	4130.07	5006.96	6073.62	7853.77
48	108.021	817.628	13.63	5301.87	3844.97	4417.19	1237.98	9305.67	5103.71	4916.53	3682.47	5252.37	9103.28	3564.45	6857.7	8147.29	5297.71	4735.18
49	109.003	918.736	15.31	38395.7	38133.8	36677.2	35197.9	36502.5	37862.8	34658.5	33643.5	42129.4	28773.4	32423.4	24832.9	36231.6	34728.7	32799.3
50	109.004	819.812	13.66	5149.68	1257.77	4874.72	7652.82	4858.03	4635.38	6418.35	14937	6961.36	5028.99	5089.8	8310.52	1220.37	7506.36	6960.49
51	109.028	370.571	6.18	2418.51	1642.86	3142.64	12322.4	1981.54	5898.64	1754.51	3752.85	1999.75	1748.07	563.477	1685.47	3381.13	2849.72	3164.77
52	109.029	428.492	7.14	713.332	2085.78	3098.32	9165.69	2097.6	6714.27	365.671	1635.01	395.459	1160.43	442.918	422.107	1963.17	2663.41	2055.1
53	109.029	260.423	4.34	1838.67	1777.13	4471.03	1007.55	1866.22	2656.07	901.99	510.729	3272.84	878.075	1709.61	1734.92	2069.82	2185.15	567.52
54	109.027	827.764	13.8	1693.32	4130.63	3327.75	3795.17	3213.7	2951.93	3408.87	3182.51	2177.05	1524.37	2944.75	1213.32	1540.8	3166.6	2625.7
55	110	922.376	15.37	1105.21	1443.69	1890.68	2526.99	1242.14	1980.32	1486.55	1395.79	2163.11	1325.98	1712.54	1286.03	1304.37	1827.97	1372.67
56	110.025	249.78	4.16	4466.98	3510.07	1399.92	1190.22	1659.72	1678.98	3278.49	342.31	2869.64	1890.51	1971.19	4141.63	3766.55	2536.41	616.268
57	110.985	76.972	1.28	114430	84322	96731.3	92290.6	118162	66403.1	134703	70225	143614	90170.8	75592.3	79085.9	105356	117117	110880
58	111.008	272.391	4.54	8109.07	7007.78	19413.1	19317.2	6780.29	15118.8	5056.94	15544.1	7109.42	5434.31	2852.96	8970.1	8176.14	6638.96	9763.16
59	111.008	145.849	2.43	297108	199644	188918	159690	181386	127669	186157	150280	194408	169019	292878	194275	202609	188780	190888
60	111.008	178.257	2.97	452436	298850	242814	145981	229888	202417	307547	221898	272040	222739	409751	250565	296046	279977	235886
61	111.008	345.624	5.76	590.815	534.474	2624.34	3208.32	871.73	938.834	437.885	1031.04	1130.16	430.046	337.95	1645.85	774.184	1270.45	1247.28
62	111.008	319.21	5.32	2079	3584.68	977.184	676.532	3119.65	378.03	1595.28	656.133	8306.97	2034.62	497.367	777.536	1899.72	1746.46	1670
63	111.009	87.734	1.46	7730.97	2665.65	9245.64	13543.2	3603.39	3519.91	9066.73	14253.6	8955.57	7698.04	787.474	11301.5	8344.22	6536.17	6060.05
64	111.009	117.073	1.95	5923.74	8933.54	11312.5	14124.2	5283.16	1361.58	7523.91	3740.58	11539.1	10015.4	14535.2	13581.5	9624.26	9636.16	8356.11
65	111.018	913.035	15.22	2838.62	2450.3	2221.96	2566.46	2161.68	2624.9	2376.54	2230.11	2368.07	1680.77	2531.16	1691.9	1957.42	2250.67	2044.06
66	111.019	249.134	4.15	18811	23185.9	20966.9	3043.06	17250.9	3534.57	15481.2	1281.06	13939.5	17410.9	41486	18711.5	21184.9	20106.7	4289.25
67	111.019	222.201	3.7	7794.42	5765.95	10074.1	35527.5	8921.53	1241.58	4299.43	4971.48	2790.91	5780.39	28186.9	5185.91	11636.4	12350.1	25519.9
68	111.08	435.363	7.26	1066.77	598.056	283.234	193.773	603.995	826.755	2479.46	350.745	572.349	508.441	3864.79	1066.95	1060.63	1019.89	882.371
69	111.947	79.592	1.33	17317.4	36804.9	24957.4	18232	11568.2	26005	12108.5	31245.5	6498.11	9713.94	18582.2	20724.3	16606.9	20018.8	18493.7
70	111.947	66.9655	1.12	1976.23	1899.67	7971.36	5659.51	3098.21	3527.19	1018.14	6771.85	2428.31	3220.34	4504.31	3605.91	3841.69	5096.6	1776.05
71	111.946	922.423	15.37	622.979	1515.87	848.189	978.535	740.177	792.479	746.722	1170.69	905.205	1080.73	1156.14	1484.95	677.983	1137.49	740.226
72	111.988	77.036	1.28	1838.37	777.962	3781.44	2496.78	1311.87	970.061	1639.08	4299.29	2812.12	1172.03	969.948	881.207	3540.41	1406.12	1224.96
73	112.012	179.046	2.98	25584.3	16076.3	9738.53	9262.14	11138.3	10006.7	15045.5	15243.1	19230.3	11865.9	16809.4	5760.28	15920.6	15038.9	12194.6
74	112.012	145.825	2.43	22386.1	11162.2	11462.5	7276.97	8436.1	7764.89	11881.9	4258.45	10388.8	7646.93	13407.6	11779.2	11836.2	10077	12098.7
75	112.985	818.942	13.65	15466.3	10866.4	23026.1	13367.5	12138.2	29292.4	12160.6	12447.9	14460.6	10364.2	14017.2	6730.73	15156.1	13185.8	8645.71
76	112.984	735.241	12.25	31912.8	13935.8	32309.2	20293.9	10296.7	27795.9	20864.6	38106.6	18012.6	27830.9	15572.6	13322.9	15613	19624.1	13985.6
77	112.985	67.943	1.13	2294.18	4695.56	1565.98	1940.75	2144.12	8635.48	1606.44	6856.13	4606.27	1981.99	2278.99	5338.81	3345.65	2311.68	2160.52
78	112.985	703.518	11.73	16857.5	15250.3	12433	7880.32	17257.4	12915.6	9684.62	22674.5	11205	17768.3	8113.02	9669	10405.2	16933.5	10647
79	112.985	769.723	12.83	12288.4	39360.6	20352.6	33383.1	39688.5	19553.3	28641.2	19539.8	24686	20606.7	22210.4	8265.12	22178.5	16336	24973.4
80	112.985	573.404	9.56	6019.86	4469.69	6344.71	3859.36	4877.6	5627.75	15047.2	4349.64	14583.6	3838.26	4494.56	7948.62	4785.72	6798.91	3090.04
81	112.985	896.264	14.94	5429.69	9925.91	12467.8	6034.31	7334.44	10846.2	4937.49	4351.26	4425.91	13908	4787.33	1107.26	9417.45	6582.84	7494.02
82	112.985	885.798	14.76	5612.82	4009.46	3925.02	5971.32	3830.01	3888.8	9899.99	6382.82	7723.94	4358.32	10899.9	5133.14	3926.97	3917.6	3980.75
83	112.985	676.122	11.27	7600.6	5320.01	5822.3	6541.1	8961.66	8596.63	6975	6484.21	6142.23	5885.86	3892.21	6801.16	12464.5	8621.54	11238.7
84	113.024	296.611	4.94	2990.12	3519.32	5760.24	6519.1	3624.93	2840.36	2845.93	2236.87	4090.97	3487.82	2495.98	2050.66	4108.49	4058.64	4597.37
85	113.024	78.805	1.31	9166.1	6502.95	11452.6	10060.2	6671.79	5396.73	8109.84	7157.71	7396.01	10466.5	7987.04	10832.2	7238.38	6848.05	7768.53
86	113.06	357.07	5.95	4143.14	1693.4	2703.83	2457.58	2638.51	1422.81	3894.1	1403.61	2231.97	2618.79	2021.96	2429.26	2344.12	2500.43	2187.9
87	113.096	632.388	10.54	2342.17	1596.95	1877.78	1357.88	1816.23	415.39	2006.26	1012.33	1806.31	1666.61	1518.41	1731.96	1420.43	1835.39	835.03
88	114.019	72.949	1.22	2748.85	2212.04	3090.23	3514.24	3514.81	1945	1265.7	1413.17	1481.68	2376.69	3451.28	2247.48	1924.29	1679.09	1560.01
89	114.056	274.45	4.57	496.912	1547.09	1245.11	4672.82	925.689	1729.32	579.182	1582.83	851.662	1201	314.232	884.682	864.616	1018.3	1364.12
90	114.933	772.031	12.87	10736.4	9789.04	4163.54	7268.94	8072.68	8554.32	8204.21	8370.76	8416.49	21367.1	12612.5	22790.1	8665.77	7548.98	7845.36
91	114.933	916.608	15.28	10212.5	17311.9	9252.32	8910.38	9893.78	16709.3	15224.2	12133.3	7114.37	13599.2	4787.11	5499.87	18787.5	10885.3	4576.97
92	114.933	739.074	12.32	10061.3	10209.4	22011.3	7964.94	16729.2	9502.59	9993.33	10690.6	8661.48	8083.59	9497.5	10902.2	9441.04	9129.65	10546.6
93	114.932	818.495	13.64	3878.22	3059.87	2972.91	2959.73	1845.01	5219.38	3008.47	4155.41	2841.49	3209	2481.33	218.24	3124.23	1398.21	3198
94	114.989	61.965	1.03	37078.6	41443.3	40913.9	34980.1	36814.8	16111.6	41104.9	15214.5	46456.3	37475.4	44248.2	41631.3	36041.3	35422.4	31906.5
95	115.004	87.895	1.46	161666	114405	123261	195863	159340	68216.1	162497	128452	109164	174830	167509	150252	142370	129690	122770
96	115.004	280.964	4.68	7820.1	8374.63	11092.4	11512	10944.4	1145.71	9542.38	3360.14	9912.62	7449.86	7811.13	9713.14	7861.09	8986.66	11106.9
97	115.003	204.159	3.4	78482.1	57693.4	35218.3	48061.9	72066.2	32199.4	51467.3	44257.9	30874.3	74993.7	76352.8	74689.4	66200.4	62722.5	62951.5
98	115.004	111.301	1.86	127444	96086.1	149329	246069	108833	54203.7	162176	89450	114082	169777	208572	172599	159809	154336	146709
99	115.04	305.141	5.09	12678.6	6344.63	47495	45326.4	17016.3	10584	20704.3	7007.24	22200.7	29097.2	7600.53	46996	21215	22704.6	25589.3
100	115.039	357.97	5.97	3801.79	760.242	1633.77	741.457	1982.64	1061.1	4866.28	632.926	1609.36	2419.85	2028.56	2144	2057.24	2295.53	2428.9
101	115.039	132.365	2.21	4002.13	6433.23	6444.49	4581.4	6445.21	4082.16	2426.66	2569.15	2077.32	5663.25	2673.59	3506.7	4117.95	4382.25	2887.66
102	115.075	375.934	6.27	2132.45	1141.98	2021.76	3427.97	1571.38	2872.96	2205.8	2166.99	2072.18	1679.53	1919.7	2238.33	1694.39	1631.7	2316.26
103	115.076	884.117	14.74	48601	41776.2	109625	32483	64834.3	48833	29121.4	13353.7	75446.6	31486.8	14397.6	43149.1	14576	48894.1	42596.9
104	115.076	826.767	13.78	23662.4	10101.3	15711.8	12382.8	16776	27459.9	14377.6	11002.9	17004.2	26309.1	9093.91	29570.9	4298.09	12859.2	9504.63
105	115.92	916.633	15.28	13601.5	11525	8284.27	8478.58	7254.06	13427.8	6187.6	7904.71	9984.63	6672.12	2827.16	5099.43	12340.2	7119.67	3836.61
106	115.92	827.121	13.79	7900.73	4960.51	5459.16	3547.21	8187.5	3698.56	4484.01	5768.13	3444.91	5348.38	5753.07	5702.41	10126.6	4166.71	6282.22
107	115.92	738.271	12.3	9683.89	17004.5	18469.9	33795.3	37066.9	15528.1	20102.9	3184.2	13003.6	17083.4	13518.7	15310.9	23316.2	20186	4218.64
108	115.919	759.355	12.66	21777.3	30696.3	12933.7	12953.7	13859.2	20967.5	13865.5	14463.3	23826.3	14422.9	28070	14909	11225	19181.9	18280.9
109	115.92	776.461	12.94	13146.9	15880.5	17839.2	18284.4	41045	26756.7	35655	58101.8	21274.8	1693.78	13645.1	1661.44	31197.2	14082.4	15981.3
110	115.989	61.556	1.03	5620.5	5254.84	6349.08	4802.91	6293.73	2503.45	4878.75	2120.13	6904.9	6489.9	7335.56	5765.73	6641.01	7230.83	4854.56
111	116.007	87.909	1.47	7656.86	8874.46	8031.73	8863.42	6597.69	3793.01	8635.73	3854.76	4770.75	8252.73	8092.1	7800.65	7702.61	6270.14	7582.8
112	116.007	112.106	1.87	5464.75	2687.47	4496.28	10939.8	5988.61	2816.96	6429.14	3149.23	4920.75	7515.98	7705.26	7134.97	6141.29	7261.85	7331.99
113	116.006	205.193	3.42	1827.94	1587.9	1468.29	2787.67	2581.73	837.561	2187.92	2092.41	1180.49	3226.22	3577.11	3814.07	3666.19	1673.25	1635.6
114	116.035	84.952	1.42	4735.8	5178.98	4142.13	1279.82	5848	3121.43	4210.63	2792.28	3270.08	4486.64	3666.07	3851.16	3333.14	3235.88	2923.04
115	116.05	325.369	5.42	2375.55	2958.54	2335.7	5650.65	3691.13	834.564	1740.99	754.657	3562.77	1754.43	1877.76	1927.34	2918.16	2918.24	2126.86
116	116.05	432.034	7.2	7597.23	1333.62	620.863	535.789	2064.35	348.057	6320.83	296.506	2769.79	9612.87	8528.93	10271.9	4073.94	3902.32	4380.72
117	116.043	304.734	5.08	838.696	254.093	2963.61	3320.57	1223.93	385.115	1056.57	303.739	1336.93	1391.37	290.53	2464.05	1265.57	1429.2	1317.79
118	116.072	131.183	2.19	16823.1	13670.2	14009.8	14701.7	12739.6	8685.47	14996.2	7082.95	15351	15993.9	28483.1	15421.4	15577.5	12993.6	18876.9
119	116.072	89.778	1.5	3235.06	2599.47	4780.98	9443.33	2665.68	4870.69	1324.88	4245.73	4405.56	2402.32	5374.68	4630.11	3912.91	4566.66	7579.25
120	116.928	916.633	15.28	280333	361044	341143	207785	241582	364371	195402	203065	178960	254687	160671	115435	309187	189116	109705
121	116.927	900.238	15	102194	49444.2	53075.6	89264.9	129993	56698.4	103902	109739	97436.9	51213.3	53400.2	109709	43392.7	106435	112272
122	116.927	770.96	12.85	879221	453816	547175	937280	331717	505370	784142	300321	434483	306710	302828	409729	398819	381723	487657
123	116.927	822.874	13.71	43081.5	25794.5	74172.3	22889	35954.7	84712.5	41066.1	11106	50653.9	39038.1	17646.3	5274.03	31362.2	117391	108604
124	116.927	706.504	11.78	264307	295989	254447	7403.88	143089	266375	116535	111303	112219	61758.2	107162	224259	97270.6	103725	208277
125	116.927	746.769	12.45	146172	211749	263920	146592	295479	349686	166034	708984	547064	748068	508928	142755	177072	287708	264274
126	116.986	61.556	1.03	6336.6	5187.96	6406.56	5260.38	5605.12	3250.61	5612.98	2533.7	6224.52	6275.38	6692.04	5863.75	7839.36	6385.14	5664.04
127	117.019	238.375	3.97	231726	219337	198083	39021.2	175265	48185.5	271917	35628.8	166108	240911	468552	194320	242139	260818	51556.4
128	117.019	86.801	1.45	3161.59	2793.21	2617.39	3509.5	1915.59	1636.52	2014.11	3181.25	4335.5	2102.43	3672.85	6013.24	981.252	1921.96	4374.1
129	117.018	115.665	1.93	4786.61	1600.1	2181.81	2877.79	1923.34	1130.06	2070.09	1361.92	4915.25	1230.36	1532.48	7766.52	3893.73	3105.52	2953.71
130	117.034	298.762	4.98	1376.42	1552.54	1424.88	775.568	1131.12	1797.37	369.852	2066.96	301.319	473.98	820.163	1271.99	943.249	968.166	1041.47
131	117.928	956.055	15.93	480.155	415.752	632.273	289.072	599.472	514.128	158.686	376.367	810.723	290.421	358.298	373.299	384.12	520.556	285.114
132	117.928	939.655	15.66	646.254	832.747	546.214	508.379	564.498	721.854	555.053	594.911	1065.45	586.584	484.226	481.349	863.717	729.549	657.855
133	117.928	947.365	15.79	336.168	974.95	821.453	403.688	535.602	601.12	289.995	555.163	1325.83	384.263	423.453	580.64	1439.23	549.031	455.566
134	117.928	916.96	15.28	40989.9	38254	21017.6	23054.2	20628.1	19023.8	17583.8	25990.3	38118.2	15634.9	9482.01	10497.4	43449.1	20557.5	11437.9
135	117.928	900.156	15	6311.76	7059.13	10878	9730.14	12649.7	9343.64	7919.51	6978.47	6822.56	12007.5	3843.52	11190	5644.92	10999.1	13243.1
136	117.928	819.37	13.66	7735.1	6431	8305.96	5801.24	9428.7	10643.1	5018.35	8061.6	7553.92	7852.61	6196.57	6401.64	7836.35	6467.46	13478.2
137	117.927	754.378	12.57	12418.2	9976.87	13764.3	14865.7	15354.4	14364	49175.1	53623.3	32215.1	26871.6	35037.2	16094.5	15645.4	20943.2	17600.3
138	117.928	854.838	14.25	492.17	4930.8	2326.86	2300.66	5431.82	4729.29	1365.69	2628.29	9908.25	2730.01	2301.19	2176.99	3165.74	4801.09	2846.33
139	117.929	741.553	12.36	15237.6	8362.47	14146.1	12590.8	15265.6	11368.5	13790.5	16648.7	43546.4	16808.8	6796.02	14255.4	16374.5	20226.4	21779.1
140	117.927	775.444	12.92	19553.3	32596.4	23355.7	9157.3	27917.2	29541.4	17728.9	30841.7	31445.2	31864	33316.8	83093.4	56283.7	28544.6	33604.8
141	117.929	869.251	14.49	5021.89	3685.99	11142.1	3800.69	4280.77	3188.13	4866.9	4133.22	3783.42	4221.22	3873.05	10476.7	2177.44	3187.08	3735.3
142	118.004	955.844	15.93	2196.72	7183.13	485.294	2503.89	2442.29	1417.12	2454.28	2439.68	3038.63	3677.19	2395.83	1376.05	4395.96	2349.35	4942.55
143	118.005	946.419	15.77	1058.86	6849.67	715.55	3541.45	3572.8	1440.67	3752.19	3631.99	3882.95	817.707	9111.37	462.722	4327.12	3510.97	8965.41
144	118.004	935.824	15.6	1430.29	30626.7	7316.05	6763.54	7923.39	3763.07	7499.87	7825.18	4096.39	34166.2	23954.1	1378.06	8838.46	7417.39	9285.17
145	118.004	899.158	14.99	9382.12	18381.2	11476.1	17248.2	11156	8448.76	18686.4	16456.1	11429.9	24572.9	31307.6	5829.82	21101.5	11792.4	20544.9
146	118.005	829.077	13.82	8587.48	13255.6	14665.2	9780.33	13221.3	6033.2	25699.1	2123.94	14232.4	15230.5	53996.8	3748.33	35279.3	12979.1	20104.5
147	118.002	760.947	12.68	18928.1	15816.2	26638.1	22927.2	19561.8	18343.2	9436.16	1648.28	17798.3	17942.1	34667.9	17495.3	15329.4	7504.7	9394.67
148	118.004	881.938	14.7	10757	17296.3	12138.2	30123.1	11409.5	14029.3	12426.1	16912.1	11257.3	15263.5	1602	2623.29	32575.3	10590.3	37101.4
149	118.001	730.483	12.17	22833.3	14736.1	20172.2	20513.9	29203.9	20780.5	8825.99	24983.8	14247.9	12627.2	12530.2	12238.7	12705.4	16356.5	13498
150	118.001	786.256	13.1	9659.68	12985.3	23248.2	10040.2	19232.7	16022.8	10457.2	16007.3	17691.5	16326.5	21944.3	4688.21	19363.2	16847.2	17016.7
151	118.022	238.28	3.97	16670	9423.45	7581.53	3030.92	8031.06	2355.93	18342.7	2150.14	7319.51	12797.5	22588.2	8902.35	9585.87	6590.49	2864.11
152	118.051	76.739	1.28	3996.54	4384.9	5287.74	8970.89	3961.74	2440.61	4636.4	2985.97	3252.31	4431.56	5710.93	3622.5	3868.39	4641.46	5425.3
153	118.926	916.872	15.28	11025	7926.46	5239.42	5492.84	5091.24	10015	5216.65	5176.73	8878.21	4027.8	2747.88	2859.74	13009.2	5519.13	2647.59
154	118.926	899.966	15	1760.69	2053.4	2981.95	2963.7	3316.84	2018.1	3379.49	3572.4	1913.15	2666.3	3090	3713.31	1901.68	2078.53	3166.85
155	118.926	769.974	12.83	6960.23	5364.25	6049.03	3130.09	5795.08	5002.09	4840.22	8108.91	6193.73	6123.64	7362.21	12310.6	5486.64	5049.1	10329.8
156	119.023	237.264	3.95	1882.84	1522.65	1613.2	2546.62	2622.24	847.26	3610.16	1077.1	1727.09	2259.79	3848.11	3542.96	2408.47	2611.13	1201.57
157	119.034	78.722	1.31	9198.87	7955.88	10626.4	8638.08	6953.58	5757.21	9475.95	7314.79	9371.83	7749.77	5932.1	9238.87	8585.95	9480.4	7982.25
158	119.034	137.873	2.3	4958.72	8177.82	42957.8	17566.6	7470.47	2392	5314.03	4458.01	6969.01	7840.26	4286.92	4854.8	11316.9	10573.3	11389.2
159	119.035	101.991	1.7	4384.66	669.533	2382.66	1817.43	5886.92	1167.12	1759.47	917.102	2513.08	4209.55	3046.31	3865.29	2312.08	2364.67	1861.83
160	119.915	956.729	15.95	1512.68	3742.16	1847.55	815.778	1258.15	1264.29	2496.44	1306.12	1305.53	544.027	683.243	2263.21	2224.76	576.881	684.231
161	119.914	947.016	15.78	3745.83	1285	1468.64	1813.24	2382.16	2105.23	1042.59	868.82	1221.96	917.777	206.246	601.568	1097.81	1356.92	1584.13
162	119.914	41.635	0.69	630.499	532.157	1260.65	456.359	1156.42	692.469	460.84	230.65	493.252	641.513	975.86	1078.59	645.558	800.302	335.663
163	119.914	936.22	15.6	1870.87	2465.77	1941.3	4878.05	890.589	4382.17	986.616	2133.78	10865	818.36	2302.71	648.424	19286.4	1546.53	1801.71
164	119.914	15.473	0.26	690.043	905.836	1258.72	358.639	958.603	313.496	723.57	189.862	525.477	793.336	1010.99	811.322	1012.52	868.608	355.512
165	119.915	54.951	0.92	1820.42	3350.09	3033.43	943.198	601.633	2883.83	2226.07	417.467	1154.74	2133.4	3714.91	1108.3	2023.5	2557.76	569.588
166	119.915	0.992	0.02	1440.8	500.811	484.622	388.666	800.603	572.895	785.585	172.772	486.643	3065.33	1541.75	529.494	1091.87	804.671	397.97
167	119.913	26.9875	0.45	871.149	667.979	2278.22	501.42	596.892	729.981	1087.51	171.49	652.118	1174.28	685.996	1837.12	797.894	677.682	440.617
168	119.914	907.993	15.13	2811.68	2704.51	1694.06	2497.87	1946.48	1501.14	1381.82	1138.91	1432.2	1118.41	1207.56	1564.89	1935.88	846.216	1972.75
169	120.011	465.937	7.77	4186.71	909.15	559.274	87.8866	1110.5	140.008	6047.61	119.045	261.04	1126.11	12537.7	2494.65	2414.52	2164.13	2321.24
170	120.996	333.281	5.55	1789.29	1522.64	5467.52	2511.34	1567.61	2055.62	1469.24	2544.96	1264.34	1206.02	743.378	2886.13	1615.75	1858.04	1489.55
171	120.996	255.446	4.26	3666.02	2405.46	4439.7	2068.36	2150.98	3142.15	2599.22	1349.83	3810.94	2480.59	1911.58	1118.15	2988.56	5063.92	1488.14
172	120.996	392.005	6.53	3761.82	2898.77	2395.62	2130.4	2704.77	2690.4	3732.49	2164	2846.88	2486.07	3509.6	2220.98	2427.29	1777.39	2257.18
173	121.003	918.712	15.31	62029.8	62148.4	47307.2	55979.4	34135	49554.7	50446.3	65225.5	36469.1	46755	41918.8	56579.7	59657.6	52807.6	42374.7
174	121.003	827.196	13.79	8558.68	5738.38	4704.91	6937.18	8540.68	7149.92	7233.49	7425.59	10228	5194.44	7355.73	9031.16	4125.63	14862	2714.93
175	121.029	378.699	6.31	5033.92	6008.8	9694.99	9828.56	9054.27	7514.32	5711.9	9631.59	7222.11	8482.55	4663.48	6324.39	7264.45	7834.5	10140.7
176	121.029	331.088	5.52	3614.05	4531.54	5478.72	5610.36	3926.3	3782.14	1898.46	4732.49	1270.81	2704.13	3296.65	4455.83	3406.72	2886.62	4992.42
177	121.029	302.882	5.05	1294.18	1185.78	1814.05	2922.78	1647.52	2603.39	813.768	4626.76	1276.18	1611.03	929.795	2516.74	1480.52	1745.98	1891.34
178	121.029	255.725	4.26	2714.74	3161.31	2913.53	1629.51	1121.29	2308	1345.41	1160.32	3574.87	1513.24	2026.31	957.255	1948.24	2750.33	1278.89
179	121.029	422.974	7.05	4101.41	4356.13	3585.17	4504.28	3835.37	3953.98	6004.55	3228.8	3209.23	5148.16	2047.33	5895.81	3284.1	4421.92	3042.1
180	121.029	887.235	14.79	10889.7	23939.2	12849.7	18597.3	22164.1	31597.9	14416.4	8818.53	23132.3	16483.4	15902.3	29503.7	20071.2	27160.1	6224.45
181	121.027	841.288	14.02	7704.1	8190.24	3097.52	12141.4	27361.3	10579.2	5703.68	7062.83	5225.98	16467.2	7960.96	9208.08	7325.59	14882	8677.53
182	121.065	821.573	13.69	1973.53	1357.6	2404.98	3303.42	3798.37	3096.34	4064.38	3211.1	728.608	3701.9	4358.59	3622.73	2599.29	2913.36	3075.82
183	121.998	947.942	15.8	1882.08	3562.64	2333.73	2845.44	2990.26	1605.69	2180.48	2099.53	13139.9	2015.52	5403.94	6218.99	3657.14	3477.18	533.341
184	121.998	937.244	15.62	5948.76	3132.79	4687.21	5914.48	3512.74	5125.52	5348.39	3410.34	18441.3	7919.37	12197.1	30785.4	4008.76	8208.08	5310.52
185	121.998	958.013	15.97	678.393	1505.22	1347.31	1224.85	1828.29	778.895	1014.71	1044.17	1154.83	1223.75	795.4	694.34	926.579	3173.35	875.797
186	121.998	829.044	13.82	16136.2	5427.84	15951.6	19252.1	12357.4	11625.5	9310.58	8740.13	38131.9	23072.2	9610.18	32828.7	9705.98	16505.8	13142.5
187	121.998	881.137	14.69	1258.71	29230.2	28369	9268.47	10007.9	11235.1	17089.1	20995.7	18800.6	16810.8	7952.51	10498.3	11813.2	18911.6	9594.04
188	121.997	915.73	15.26	3699.64	11600.8	11523.1	9972.45	17050	3383.87	6953.84	5881.79	14301.4	7057.55	7364.35	5942.92	6909.95	10638.5	5928.89
189	121.998	898.874	14.98	6241.02	7003.86	6537.98	8961.35	9056.88	6361.96	11663.6	16325.2	14108.3	12253.1	8558.02	7652.88	7979.4	11932.9	5640.52
190	121.998	761.426	12.69	9871.5	15268.8	10151.7	11491.9	9799.9	3362.35	22798.8	9294.1	63079	11625.1	12332.3	15947.7	10794.1	2333.16	2528.65
191	122.024	135.262	2.25	1504.59	1686.71	4310.37	5037.41	1280.48	1312.74	1095.78	547.649	2395.16	1613.27	1851.78	1454.97	3072.36	2644.05	925.466
192	122.035	824.603	13.74	2867.87	545.559	6798.3	606.04	5159.64	5602	5877.69	2973.22	5998.14	3682.72	4495.28	5945.35	3164.06	5707.17	3278.38
193	122.034	887.506	14.79	10759.5	3149.05	11141.5	11101.1	2100.03	6026.11	11375.7	10928.4	1344.72	3998.01	16219.7	5912.28	1252.97	1543.97	3938.62
194	122.894	17.418	0.29	330.064	475.841	291.102	243.421	984.309	379.13	455.254	136.109	432.481	337.411	252.875	667.074	247.632	285.443	302.541
195	122.894	27.594	0.46	446.674	789.876	508.618	344.605	721.562	220.847	998.337	293.024	843.321	329.993	1177.65	855.856	401.478	275.621	316.953
196	122.894	45.956	0.77	484.102	549.384	336.645	274.399	314.729	270.945	963.671	271.901	240.427	641.174	405.835	838.7	226.134	911.095	517.601
197	122.894	36.096	0.6	265.298	395.151	469.222	223.883	546.897	266.509	553.002	379.135	440.709	675.776	894.393	622.887	482.28	184.92	552.33
198	122.892	54.549	0.91	739.559	320.677	1414.87	412.204	1183.82	342.02	486.118	606.043	801.362	194.497	928.004	1842.47	389.752	637.72	995.733
199	122.894	8.46	0.14	274.313	324.8	245.426	462.591	846.244	1454.76	561.228	456.458	1102.1	1181.84	567.253	2267.21	279.55	791.985	117.5
200	122.894	1.86	0.03	298.775	613.579	160.945	373.428	781.382	420.224	1335.48	296.232	243.191	320.712	327.879	457.732	746.423	137.1	792.36
201	123.008	371.089	6.18	867.721	1470.7	1413.37	3797.62	1910.18	2027.99	865.113	1498.62	1972.45	1161.77	301.176	424.53	1328.91	1319.06	1234.47
202	123.032	356.482	5.94	611.1	895.045	1644.55	1131.3	867.508	1061.1	610.653	345.59	865.64	749.561	394.361	794.641	727.2	939.78	667.815
203	124.004	917.656	15.29	3908.48	2805.39	3138.87	3257.28	3535.23	3020.01	2772.15	4064.03	3522.02	3417.99	2698.57	2858.68	3476.25	3377.61	2896.31
204	124.894	906.149	15.1	1326.77	1155.52	1710.8	1246.59	1472.82	1181.31	1136.58	1622.51	1884.85	1427.98	1566.47	1455.31	1213.78	1933.43	1267.84
205	124.991	77.852	1.3	5073.73	13507.9	26793	22603.8	7321.16	10692	6809.23	11387.3	4315.19	7703.2	6901.86	5764.08	14066.7	13648.2	11855.2
206	124.997	352.82	5.88	4361.87	9339.3	4829.6	3846.73	4908.19	8009.94	4275.76	16398.1	3916.44	6316.27	7167.74	4004.11	4336.53	5792.61	10210.5
207	124.996	956.486	15.94	150.591	66.1334	382.6	281.613	203.94	167.54	343.962	279.212	180.24	392.495	279.045	368.031	866.03	544.87	173.144
208	124.996	939.441	15.66	417.945	279.967	526.533	1470.4	479.174	2140.08	1118.95	825.786	322.334	2139.48	804.159	1060.99	4770.17	4454.77	376.928
209	124.996	947.957	15.8	313.164	296.782	1162.62	438.61	362.157	184.912	1358.39	546.333	222.869	877.378	2176.84	840.725	3067.36	827.874	376.543
210	124.999	704.581	11.74	68346.6	71252.9	119145	90487.7	70754.4	82892.1	37855.6	70381.2	71552.3	152363	65222	78831.1	35818.4	81055.2	78081.6
211	124.999	899.585	14.99	179036	126336	97054.1	106725	111517	98625.9	151263	103882	129650	146570	122814	119589	163910	92777.5	115841
212	124.999	570.928	9.52	60129	70083.7	34375.5	21730.6	45230.4	29025.3	75316.8	28963.5	24552.9	49140.1	46172.3	22668	63206.7	54323.4	42622.7
213	124.999	625.298	10.42	95510.5	29144.5	25994.1	26781.4	25886.5	83961.4	81009.1	41363.8	35799.7	25885.2	38260.2	43912.3	22928.4	27865.1	66750.6
214	124.998	538.892	8.98	26258.7	55311.4	21924.3	12134.6	17181	24659.6	19968.2	62119.1	19568.4	20556.2	25038.3	13216.9	18496.4	26559.4	13804.8
215	124.998	827.169	13.79	148711	56451	119407	84258.9	17067.4	135146	110846	111952	60666.1	91071.1	100728	92082.8	149610	88658.7	173750
216	124.998	432.504	7.21	25742.2	9881.13	24694.5	14994.8	6038.93	41386.3	31512.9	29625.4	22208	30132.9	46052.2	16880.8	39129.4	18786	16500.3
217	125	769.927	12.83	78758.9	179364	119273	113665	150667	123799	72259.1	147401	128894	177694	152211	269981	90047	218461	89015.8
218	124.997	869.956	14.5	44916.5	64898.6	81953.4	16516.9	8348.1	33609.9	72098.2	48958.8	77154.4	134780	105128	111679	84084	72100.1	66787
219	124.998	471.611	7.86	12463	23140.3	12496.9	11136.1	12584.7	28096.3	13710.9	18460.3	15009.7	37213.2	14966.8	11348.3	18371.7	18984.5	11722.6
220	124.999	909.425	15.16	38048.4	37631.9	69629.5	62018.5	72100.5	60194.3	30870.6	37767	39630.7	89416	101145	120291	44880.6	57679.6	70405
221	124.999	782.386	13.04	410283	109707	171628	97699	23960.5	113762	424229	94729.4	135679	163076	170743	42901.6	378700	102086	170403
222	124.998	493.682	8.23	29701.7	20689.7	27871.3	21834.1	17544.3	18264.3	29681.4	24391.9	15406.4	16226.6	25673.6	16760	48775.9	24253.5	15426.4
223	124.998	683.87	11.4	98276.5	97480.1	56879.7	61925.6	14154.5	50837.8	167682	48576	117994	56281.7	63331.7	36292	126338	66587.4	50438.3
224	124.997	737.444	12.29	47030.9	166795	215669	62759.4	20105.6	147871	123097	179905	34963.3	105786	84519.5	240352	159079	75180	168309
225	124.998	594.465	9.91	26536	24594.9	42011.3	41860.7	25578	22273.8	28021.5	29020.3	22457	34427.1	44910.5	23411.4	24554.5	42148.9	21497.4
226	124.998	635.812	10.6	25842.2	68342.4	46067.3	37463.7	25653.2	18048.4	22371.7	18845.5	20318.5	43991.1	30597.4	23718.3	35416.2	25663.8	55610.1
227	124.999	671.891	11.2	43335.9	39085.9	98920.1	54060.5	82112.8	147580	37898.6	67782.7	50147.8	165706	67702.7	38752.5	49840.1	38731.2	176314
228	124.999	645.18	10.75	41634	21795	22594.2	17110	22361.5	16787.5	21173.6	31854.6	72537.9	19394.1	67270.4	23315.7	36524.9	74836.2	17454.3
229	125	857.263	14.29	41317.2	77270.6	24378.4	17044.4	23342.1	116377	28553.8	64300.6	27753.5	21584.5	46449.9	23091.8	21326.3	22683.6	49209.3
230	124.999	527.005	8.78	9164.98	10157.8	14445.3	10216.5	11578.6	17782.9	13662.2	10954.7	10403.5	8760.97	17681.6	1581.49	13373.4	16511	13750.6
231	124.998	804.076	13.4	73284	82729.7	105645	116697	186712	136990	68517.5	119364	109058	87828.8	112337	64708.1	81483.4	161739	88314.1
232	124.999	411.197	6.85	30420.8	10879.6	8201.84	8270.45	8518.59	18041.6	10437.6	12620.8	18339.1	12933.7	5040.9	8083.89	8896.31	12488.3	16817.3
233	125.018	85.658	1.43	5980.86	8287.05	14083.9	8121.42	8251.04	2714.57	7089.47	4941.3	9879.04	8555.61	2317.69	3549.46	8688.32	6223.89	6206.28
234	125.024	315.3	5.25	3348.16	3509.29	5551.43	4270.41	2290.35	2030.57	1213.06	1581.45	1324.26	2671.42	1302.1	1447.73	3010.91	2151.14	2080.6
235	125.018	104.587	1.74	4393.38	4148.39	14380.8	7372.57	5488.08	2116	3906.66	4047.79	7701.16	2405.08	2537.8	1522.26	5810.57	5344.67	6280.45
236	125.024	375.915	6.27	3048.81	3463.67	2720.06	6027.88	2859.45	7060.33	1844.67	6325.71	4688.27	2296.96	4159.51	5027.48	1968.92	2382.56	1570.06
237	125.024	256.135	4.27	10849.7	7289.28	4253.85	2520.96	6746.98	5927.04	6085.88	1850.88	5823.56	5744.87	7904.11	7527.55	6285.15	8277.7	1803.98
238	125.097	495.423	8.26	6362.24	4524.4	6599.35	2369.48	4914.83	1673.28	4777.12	1975.53	3681.62	4921.7	3959.91	5380.08	4213.18	4181.46	4382.16
239	125.096	657.491	10.96	20556.8	5316.71	18763.7	2022.17	8702.87	2239.01	11157.6	4568.2	10089.7	9882.74	3831.47	14928.3	4216.96	2653.5	9959.76
240	126.001	900.662	15.01	7182.39	8002.41	4536.69	3785.63	5137.97	5226	4490.92	3565.72	5124.93	4531.97	4063.17	7830.54	3440.06	4376.78	9285.02
241	126.001	827.055	13.78	3317.2	8605.14	2918.44	10615.4	4783	2842.55	2825.23	5999.36	3103.48	3500.61	4272.68	6033.53	3371.57	3423.05	3986.5
242	126.007	738.28	12.3	3533.82	4550.89	4659	4276.44	4987.55	7217.98	3561.79	5385.78	5681.02	2058.02	2849.5	3024.17	4220.22	3147.91	4804.99
243	126.969	932.947	15.55	21275.5	20968.3	20346.6	23121.5	25751.5	26379.1	20127	22262.7	19271.9	8859.05	22250.3	21522.4	37442.4	18732.8	20293.4
244	127.04	271.512	4.53	9025.57	10509.8	30849.7	32450.5	7810	3549.67	7389.4	3527.2	13698.5	6351.83	2931.69	5555.98	13427.4	11491.5	10729.2
245	127.051	74.265	1.24	7324.99	5535.55	23885.2	36711.4	6709.98	2952.42	8212.91	3201.4	6879.46	6343.59	8614.38	6537.02	11585.2	10835.8	10871.6
246	127.076	461.482	7.69	1483.78	1512.3	796.204	902.247	1760.92	1606.81	1506.45	2516.11	1518.1	1240.55	1109.02	1433.85	1383.7	1461.41	1586.87
247	127.075	417.584	6.96	1689.51	749.01	1056.13	743.581	910.819	1618.02	1771.31	291.028	445.762	396.062	3075.7	1204.91	938.768	1197.74	703.373
248	127.112	576.08	9.6	6209.61	2136.76	4767.55	701.411	2098.3	846.535	1316.53	1272.79	1933.68	2320.11	2517.99	1873.26	1239.03	1581.99	1399.6
249	127.999	905.434	15.09	4182.56	3676	4694.42	3682.39	4348.72	3911.41	3508.86	3942.32	3777.04	2977.25	3733.33	3030.43	3503.45	3525.01	3712.83
250	128.034	76.972	1.28	11731.5	9905.97	20811.6	28877.1	11436.7	8073.28	10557.9	8465.61	10032.9	10832.8	18683.3	11063.3	12645.4	12766.8	13938.7
251	128.035	203.067	3.38	33908.9	40584.2	120182	162156	39623	10606.4	37828.8	19397.8	41974.1	33720.9	23784.3	65726.1	63558.2	62617.4	43573.8
252	128.035	170.221	2.84	4808.1	2551.49	32440.4	63651.3	11788.6	2528.22	7672.86	3609.86	10283.3	11188.1	8307.99	20023.3	12716.6	1260.61	11007
253	128.96	68.436	1.14	26202.1	29354.7	13002.5	17636.1	23708	22810.9	27369.7	28153.5	27495.2	25431.1	28490.5	17661.8	26960.6	27476.6	26960.1
254	128.966	932.558	15.54	7649.95	4420.03	5403.3	11435	7132.19	8271.18	12422.9	7992.63	3172.88	5580.8	4881.76	4799.87	6685.22	9270.64	6747.89
255	129.019	257.206	4.29	18804.1	12642.6	8245.11	4978.84	12895.5	3866.91	9728.02	2738.42	9837.28	12124.3	14269.7	16106.6	10844.6	9183.18	4930.86
256	129.019	146.678	2.44	49766.7	27754.1	29673.8	33775.6	31933.1	16865.2	43822.3	18848.4	21534.2	29185.6	45836.1	24447.7	34673.2	31280.5	35212.1
257	129.019	86.105	1.44	8892.97	4806.32	18540	11070.4	6396.9	6765.19	6595.53	9372.32	7213.24	7872.83	4252.4	10803.3	10764.4	4488.2	5528.6
258	129.018	177.439	2.96	75642.5	38343.5	30108.9	31811.1	33367.2	26151.1	11839.7	23860.7	42356.7	25302.6	74201.9	51821.2	45717.1	45122.1	34319.8
259	129.018	209.383	3.49	9437.65	8364.91	15395.3	27441.8	11720.7	3564.02	14761.6	6988.52	4828.4	10313.5	45521.8	24698.2	12201.9	19857.4	17450.2
260	129.054	584.558	9.74	1359.47	5404.33	3387.29	3504.31	2424.59	2857.11	2075.65	2996.74	1181.23	3410.8	10411.9	2842.76	1856.45	2537.3	4025.63
261	129.055	393.754	6.56	4593.81	1499.4	12251.6	12061.2	2618.11	4235.29	6842.19	4502.26	7961.21	7561.56	2629.7	12018	8551.42	5140.68	6328.94
262	129.055	273.085	4.55	2854.95	7573.7	32483	31831.8	8462.37	9671.69	7435.97	7369.11	8574.85	6861.96	2058.35	3350.61	11599	10703	12809.1
263	129.091	824.465	13.74	10527.8	8415.87	10477.3	4710.81	9477.15	7939.62	5199.63	4884.8	13027.8	3476.85	9584.48	9514.49	6226.07	6615.22	6712.74
264	130.022	174.576	2.91	2117.64	1455.39	1396.39	1382.8	1072.09	580.5	1696.29	1329.88	1672.17	1009.58	2070.26	2094.8	908.972	1961.3	2219.57
265	130.087	302.832	5.05	3193.44	2523.85	4777.2	2724.18	3291.14	3081.2	2920.28	1190.64	3567.05	2927.55	4198.76	2959.92	2284.5	1472.37	2619.78
266	130.087	253.584	4.23	8999.02	19122.7	19599.3	974.892	21551.9	20829.3	10496.4	453.125	19322.4	15323.3	7196.7	11754.9	16219.1	13240.1	329.244
267	130.086	892.783	14.88	3509.31	1216.39	1887.62	937.134	1299.52	1590.5	970.496	1257.16	1244.52	1512.83	502.574	1533.04	1043.76	2563.05	1223
268	130.966	953.442	15.89	397.719	191.416	186.129	188.649	194.137	378.375	280.189	274.783	168.589	186.804	264.327	124.149	168.49	376.719	908.67
269	130.966	941.194	15.69	224.959	531.513	374.553	686.023	491.904	239.652	395.872	616.664	174.062	286.948	481.871	281.739	506.842	259.808	320.886
270	130.966	906.593	15.11	3854.24	4569.12	4508.82	4960.83	4716.09	4446.34	4658.19	5438.34	3627.57	3900.99	5059.24	4950.36	3769.81	4483.78	4277.65
271	130.957	68.1945	1.14	2136.97	2183.55	2695.13	1274.34	1818.02	10745	1973.24	13598.7	2093.28	2518.94	2335.08	1112.09	1761.18	2477.11	2087.74
272	130.966	926.046	15.43	1610.23	2194.8	1892.56	2527.73	2543.03	1257.72	2075.71	2571.14	1459.16	1386.23	1669.11	1605.44	1615.54	2771.7	2257.79
273	130.984	61.856	1.03	8885.62	10843.1	11247	9181.97	7804.35	2493.15	9581.82	851.071	11340.7	11058.5	12097.8	11735.4	10874.8	11082.6	10463.3
274	130.998	145.878	2.43	7014.39	3807.83	2852.69	2206.02	2758.05	1718.23	2717.22	1900	3852.11	3694.45	2995.22	1748.19	3226.28	2371.11	2661.79
275	130.998	178.257	2.97	8206.15	2587.55	5456.68	3826.38	3427.39	1531.12	5327.92	3324.26	4851.3	1495.18	6990.52	4630.57	4992.86	3787.47	4117.46
276	131.035	296.611	4.94	73463.4	76410.8	186374	168495	72204.4	55215.6	74578.7	65439	99272.7	88132.8	64003.2	47660.1	92335.6	91661.6	88094.3
277	131.035	136.25	2.27	2431.66	7497.55	9029.68	3882.83	4249.93	8051.61	7785.39	2270.56	6612.51	3351.31	3131.11	2368.61	4788.6	4962.81	2477.19
278	131.035	85.215	1.42	5031.31	6099.87	16975.5	9603.33	7507.03	6728.81	2665.52	10080.4	4072.13	1292.19	4633.21	5362.6	5962.42	7570.78	7362.79
279	131.045	72.445	1.21	4435.08	3460.59	8791.78	17233.7	3753.92	2654.02	4101.55	2364.4	4304.08	4294.29	5930.5	5101.5	7086.94	7795.04	3884.16
280	131.071	320.916	5.35	3775.02	1599.07	2434.5	963.358	2765.94	599.137	4672.5	516.784	1251.16	3036.55	4392.12	4784.34	2790.18	2678.63	2795.54
281	131.082	66.674	1.11	12310.3	10104.1	23394.5	12864.8	13616.5	12343.5	10153	9829.17	6891.79	25849.4	5899.79	8878.44	14645.2	15962	12812.9
282	131.915	916.633	15.28	19018	23234	13066.3	14045.9	13385.2	23895.7	17099.6	14224	24722.2	19039.9	6931.33	8997.43	28943	24424.8	5952.06
283	131.916	770.263	12.84	15336.5	15596.5	23493.7	15267.6	15359.7	5183.71	3142.47	17489	18248.8	15420.9	13118.7	15503.1	12147.9	16158.9	16551
284	131.915	901.397	15.02	6026.7	3836.15	7422.45	7160.5	3822.73	4508.56	4510.86	4932.31	3868.83	4671.49	7029.48	7981.44	2779.05	4693	6078.18
285	131.915	827.282	13.79	4434.71	5492.83	3024.8	3078.06	3368.96	2254.2	2580.86	3121.65	5194.06	1975.61	3832.23	7282.29	4408.86	2898.53	3955.7
286	131.915	742.207	12.37	9150.34	10687.7	12487.6	19917.3	1566.45	20451.6	18782.7	9918.78	9562.35	8445.11	8626.13	29020.2	19196.3	14306.9	10363.9
287	131.985	61.9595	1.03	1015.55	1817.75	1990.6	1825.87	1083.3	923.624	1578.78	751.373	2043.47	1596.14	2069.68	1697.25	1753.14	1803.88	1511.42
288	132.029	73.346	1.22	119804	97360.6	78243.9	52728.3	81132.7	109805	96668.4	86518.8	110509	127005	175848	116183	102937	91230.4	97997.1
289	132.037	296.623	4.94	4288.49	6921.61	9910.97	9902.12	4496.83	3112.62	3920.79	3081.99	5947.93	4757.85	3281.8	2861.98	5240.12	4646.51	5769.21
290	132.59	88.534	1.48	7359.67	3137.23	5102.64	5443.07	4686.91	2263.49	5767.65	3328.91	3446.33	4729.46	3028.24	4551.82	4363.89	4921.04	3287.4
291	132.587	110.92	1.85	3486.35	2394.99	3199.09	4884.55	2346.21	1258.16	1988.23	1822.72	2510.27	2934.3	5835.83	3350.2	2375.84	3559.4	2661.75
292	132.923	917.347	15.29	7388.68	7556.44	6362.48	4714.6	4455.63	5241.91	4513.74	4985.53	3878.49	5117.83	1941.8	4437.17	8258.91	6257.57	1485.95
293	132.922	901.236	15.02	2383.02	2065.69	2138.73	2873.73	833.205	2917.89	2828.25	1924.46	1654.63	1868.08	871.247	1988.17	2828.15	1821.34	1823.85
294	132.923	829.861	13.83	3939.09	2405.53	6788.87	3398.36	2351.09	2978.9	3199.29	3524.95	3753.49	6378.61	3876.12	4074.03	3934.91	3821.89	4079.74
295	132.923	764.318	12.74	10593.1	9193.19	37620.8	10908.1	10406.5	14836.4	9633.01	9274.3	10032	11791.8	15262.3	22384.8	10801.9	10554.2	3418.66
296	132.923	735.705	12.26	6220.64	16575.6	6964.54	20501.3	6825.93	7014.33	3188.54	8547.69	7689.36	1216.16	8077.17	12664.5	12495.1	6560.92	12084.9
297	132.946	72.638	1.21	828.951	1752.39	1747.68	1403.59	1990.91	2656.42	901.216	1856.31	2473.68	1203.18	577.688	1251.25	1944.41	1994.94	2017.81
298	132.981	61.5445	1.03	1408.46	1494.08	1856.97	1501.42	1505.32	768.672	1315.44	538.751	1714.05	1310.67	2027.39	1881.49	1382.62	2024.35	2232.56
299	133.014	280.121	4.67	65982	90799	55661.8	68494.3	66983.3	6976.19	52039.4	14183.8	75765.4	84724.2	48865.1	52411	61523.7	65314.4	81589.2
300	133.014	87.083	1.45	819212	660420	656126	1.1881e+06	732348	371048	731448	627342	553672	905587	1.01168e+06	879738	732077	801050	784975
301	133.014	112.106	1.87	706478	628211	815518	1.25757e+06	576795	266608	783566	436397	501695	1.06335e+06	874090	765110	634487	691331	951739
302	133.014	263.376	4.39	10544.5	9147.8	8869.93	1007.03	11712.9	757.392	9461.34	703.817	8582.68	20984.5	2929.05	9128.82	10783.7	6936.22	1472.67
303	133.014	136.162	2.27	27224.7	10514.6	27005.1	16873.1	20690.8	8094.83	12487.7	3915.4	19185.3	12929.6	38441.6	28796.1	24350.6	25831.7	26133.8
304	133.033	73.3505	1.22	6581.51	3231.11	3774.41	3011.61	3345.54	5380.69	2425.5	3719.37	4981.42	5904.61	8430.53	4848.83	4939.68	5028.83	4536.97
305	133.038	296.514	4.94	716.365	2053.2	2747.45	1176	1028.53	1152.62	1687.57	1412.08	2425.92	1096.67	1372.61	1666.99	826.009	919.549	1095.78
306	133.037	88.182	1.47	4931.02	407909	462528	612801	1732.66	245351	3156.11	1659.09	3345.91	583514	611792	1621.05	1835.92	613.042	2351.13
307	133.05	190.769	3.18	20049.4	13573.4	23437.4	17592.3	12769.2	9524.12	10780.3	18822.2	22763.2	11348.2	11717.1	23211.7	15528.4	24834.1	10039.2
308	133.05	128.801	2.15	2633.42	12193.5	12452.9	19131.9	7492.73	5843.29	3756.41	2405.35	4237.39	5459.18	27177.9	22521.1	6917.71	10825.4	8275.51
309	133.05	256.209	4.27	857.394	1376.82	2177.28	1002.51	1021.15	840.385	1028.36	844.67	834.435	2370.8	1279.82	1287.23	572.356	1359.75	2977.12
310	133.923	917.435	15.29	937.033	1078.52	648.6	820.251	858.597	1077.84	834.934	1239.53	884.465	697.376	523.23	532.166	1394.59	1049.48	417.216
311	133.999	944.047	15.73	1133.62	2600.34	2658.92	1866.15	1662.18	1945.49	6053.69	4466	3289.35	2078.76	2023.67	3398.42	4822.78	1858.29	322.45
312	133.999	928.018	15.47	79493.6	65350.5	56565.6	92110.3	117452	107727	50686.7	70346.9	110780	95588.3	64991.1	39562.4	51468.6	65967.4	36438.8
313	133.999	956.713	15.95	90.2122	1066.68	686.352	572.791	562.131	660.567	929.599	853.618	4390.3	707.717	715.012	521.783	1215.35	622.639	683.242
314	133.999	827.336	13.79	8111.56	15623.5	11580	11830.7	9285.77	10393.9	13700.6	30471.5	60921	5508.39	23713	21183	26490.7	11635.4	11888.2
315	133.999	898.981	14.98	8544.61	17490.2	21416.5	8806.18	20093.9	9146.36	17274.2	7705.45	32187.9	8724.34	5842.93	26462.6	14751.8	8475.07	4218.95
316	133.998	870.797	14.51	8126	10760.8	5888.08	7898.57	13837.1	7997.42	17138.3	33483.9	22014.8	7866.85	8726.99	8014.97	11133.9	6645	7444.51
317	133.997	758.804	12.65	11871.4	15946.6	11287.8	6679.75	43668.5	1297.36	12262	8868.89	17443.1	11678.8	17682.3	12584.1	18429.6	12854.2	26922.5
318	134.017	87.622	1.46	37888.3	30738.9	42723.2	48529.4	31794.3	18843.6	58274.8	23939	31243.8	50966.5	41929.9	45864.9	33851.2	39969.9	42879.4
319	134.017	111.166	1.85	32742.7	27636.8	44568.2	47209	29569.3	12122.9	57270.5	15865.5	31971.2	47055.9	53477.8	34125.4	28675.5	38452	48587.2
320	134.047	250.825	4.18	10171.4	6284.8	27704.3	2407.41	23648.2	24675	12584.2	580.292	17022.1	14745.9	4988.15	5376.37	21462.6	20747.4	823.621
321	134.046	136.692	2.28	847.673	605.136	25703.7	52962.3	10087	989.504	1978.04	524.301	4314.78	3375.8	1251.73	2037.18	10564.4	6568.73	9121.66
322	134.894	915.698	15.26	1607.82	1730.43	1828.5	1571.69	1571.94	1751.92	933.629	1601.75	1747.33	1171.7	381.511	526.019	1929.64	1457.4	779.043
323	135.002	928.663	15.48	4571.97	2307.13	1959.77	2219.1	4720.88	2405.53	2195.26	3752.93	4288.3	2236.75	2770.4	2092.13	2584.16	3063.14	2979.56
324	135.018	87.895	1.46	9287.37	9899.09	9611.37	13511.1	14980.2	5295.32	14451.8	8189.55	6841.14	12790.6	21438.8	11172.8	11094.4	8082.13	9967.43
325	135.018	111.166	1.85	7176.06	7204.88	9590.22	17401.1	13107.7	3712.3	11266.6	6169.77	6219.64	11513.5	14137.4	8901.35	7109.97	7210.24	7400.65
326	135.03	252.633	4.21	57426.4	79113.5	63180.3	2299.59	67072.1	5621.38	37439.2	728.246	37846.3	55379.1	120107	57548.5	57782.2	38486.3	25303.1
327	135.031	197.909	3.3	45297.4	30538.4	83976.2	7527.15	50455.4	7490.68	47705.6	2283.27	30155.3	100805	151374	96339.6	77429.3	57942.1	47421.6
328	135.031	399.046	6.65	19623.5	13140.3	1829.8	809.74	15351.7	1277.75	19442.7	1273.72	11212.9	17945.2	29598.3	23646.8	6859.77	9773.37	7694.43
329	135.031	164.182	2.74	5371.53	9701.27	5042.68	1916.91	6217.91	1689.3	7858.25	1354.52	5222.54	5936.6	23145.9	19883.6	12376.7	12112	7455.65
330	135.044	447.334	7.46	2539.43	3838.22	1837.24	2876.02	2324.9	2227.72	1862.34	2739.15	1637.36	1866	1511.85	1739.52	1756.32	2125.65	2280.83
331	135.045	374.987	6.25	538.967	1248.57	2791.28	1410.69	915.134	1778.19	458.579	4458.5	513.349	813.23	874.783	851.201	1393.02	1047.58	1533.67
332	135.044	887.752	14.8	7574.15	4210.56	8748.87	5018.28	12125.4	6955.39	4476.31	6384.02	19236.3	7910.52	4652.21	12552.4	2600.32	7589.18	1212.36
333	135.045	825.514	13.76	2625.13	2323.15	1654.53	2855.87	3985.6	3001.41	1881.65	5220.83	5633.99	3983.8	3430.24	6318.17	2864.45	2827.88	1743.4
334	136.014	918.293	15.3	10684.9	7014.86	7877.89	9022.86	8004.13	7894.48	6980.57	10183	6550.83	6405.54	6119.09	6737.89	3636.39	8167.06	7012.96
335	136.034	198.298	3.3	1986.05	2663.12	5157.9	781.072	2765.8	581.139	3020.13	542.626	1188.66	2499.38	13414.2	4583.65	1987.93	2696.91	2242.3
336	136.034	253.543	4.23	3591.24	5813.56	4064.33	439.579	3768.31	534.787	2982.39	347.804	2157.93	1802.07	8708.93	2447	2837.42	2581.35	852.79
337	136.052	884.988	14.75	3939.54	5138.21	2377.22	9206.13	5038.25	8880.16	3076.93	9685.29	7708.57	6024.86	5862.72	11707.5	6323.29	8610.62	9371.03
338	136.052	828.041	13.8	4105.28	3232.99	2555.77	2034.09	2746.2	4712.83	5115.19	2574.77	3892.96	857.694	2576.47	2688.1	2369.49	5968.14	2378.55
339	136.991	302.253	5.04	4214.39	1933.83	1954.2	1907.34	1693.47	1396.94	3123.32	1868.73	2278.94	1917.38	3418.18	2695.67	1583.05	1728.29	1931.83
340	136.991	86.308	1.44	1393.92	3008.92	3104.85	6101.91	2077.99	4902.62	1416.68	3395.07	2930.88	1270.95	1866.14	2435.56	3219.61	3321.57	2315.54
341	136.999	918.183	15.3	34488.8	44848.6	46843.6	57258.6	45608.1	34788.6	36698.8	49703.1	32823.1	27248.9	32814.5	28327.5	31790	37298.9	33415.3
342	137.024	428.474	7.14	7118.22	25573.3	32727.6	80749.1	21621.4	52668.7	4405.92	17114.7	3151.67	13687.6	945.28	4446.22	21859.6	22784.5	20333.5
343	137.024	363.413	6.06	27427.3	24859.3	5961.57	6897.06	25129.1	1555.83	20832.5	4189.1	10585.3	18407.8	16892.3	17825.3	13305.9	17095.4	18686.4
344	137.096	532.804	8.88	4032.58	2741.2	2419.32	626.277	4673.71	167.582	2684.21	100.158	1597.74	1789.54	3948.75	4212.88	3498.02	2110.78	1185.3
345	137.987	77.2945	1.29	1377.25	3008.99	4854	2340.83	1371.77	4229.88	878.7	4810.92	698.007	1242.12	1088.49	1279.21	2154.02	3157.4	2528.22
346	137.983	917.804	15.3	2412.76	5104.44	6729.1	4151.35	2639.23	2794.65	4365.47	3920.86	2901.31	2326.88	2264.64	2549.03	3862.83	3722.69	2401.92
347	138.002	918.478	15.31	2273.92	2530.75	1388.96	1309.67	1833.2	1533.63	2552.57	2549.86	2345.81	2143.52	1296.57	2282.39	2715.08	2262.77	2830.98
348	138.018	815.885	13.6	14131.2	8548.53	9293.45	13327.9	13785.5	8735.81	9454.38	10498.2	10762.2	10148.4	25120.9	15561.1	8104.91	9269.51	16961.2
349	138.019	543.237	9.05	2088.41	5252.08	1425.57	1003.71	1580.91	2207.49	2313.76	1296.36	1277.76	1768.76	1403.81	944.341	1805.33	1456.49	2420.58
350	138.018	885.349	14.76	22397.7	75317.3	57605.6	28469.2	50399.1	43680.1	45796.9	60897.4	60693.9	53449.3	80288.4	67288.3	51427.9	41208.9	59210.7
351	138.019	261.251	4.35	2103.88	948.071	5445.61	1726.28	1651.05	1971.55	1487.94	1133.81	2818.32	2178.21	970.843	2570.05	6065.9	5348.18	1361.65
352	138.02	302.547	5.04	3255.48	2622.77	1356.26	1190.49	1533.51	950.641	2446.36	2210.94	833.576	1222.66	2177.99	1201.33	1386.04	1884.71	1477.88
353	138.018	802.803	13.38	12235.8	10953.2	11441.9	21013.9	13568.1	12114.5	31328.1	11397.8	29233.5	16535.7	12216.3	22442.3	10695.6	30788.3	13785.2
354	138.027	363.408	6.06	2975.45	1984.01	806.517	657.734	2033.07	565.857	1747.77	515.232	851.321	1089.71	1374.77	1360.4	1216.85	1334.61	1178.79
355	138.027	428.483	7.14	489.001	1130.62	2245.66	6627.24	1449.09	3739.9	628.761	1512.38	645.133	1211.25	409.086	514.116	2003.29	1767.1	1510.55
356	138.055	356.367	5.94	8409.84	6611.81	17792.1	12770	8115.09	9943.93	7058.81	6633.47	8059.7	8893.11	5626.74	8235.49	8724.23	9098.48	9071.43
357	138.971	79.01	1.32	1460.76	3055.36	8435.5	1382.14	3422.44	1024.19	1215.52	1556.09	747.435	955.075	507.906	1341.7	2012.56	2216.66	1684.32
358	139.003	250.901	4.18	2842.3	1592.68	2232.79	2745.26	2230.64	2260.71	2369.24	1227.92	4615.9	1542.45	1411.4	2455.1	3349.16	3081.95	1177.2
359	139.003	86.714	1.45	1301.81	1017.44	2479.4	1155.39	2303.89	1764.59	932.448	1623.25	1061.34	653.679	1669.69	1609.91	1386.5	816.179	1262.64
360	139.014	913.933	15.23	2346.72	2657.4	1887.73	2250.15	2871.94	1906.76	1281.47	2089.67	2401.87	2216.23	2108.33	4487.53	1973.71	1796.03	2344.04
361	139.113	553.538	9.23	11398.9	5370.13	7508.51	1687.96	10250.6	974.202	13799.6	1230.91	7683.81	8425.11	16056.7	11966.8	5899.93	6681.02	6893.51
362	139.112	580.217	9.67	12350.8	8496.69	1732.13	539.535	7379.97	411.097	8540.11	1956.07	9036.42	5463.14	5429.81	5008.55	5959.82	5945.4	6189.04
363	139.999	917.679	15.29	4432.61	1907.94	2796.84	2661.54	3321.28	3105.67	1484.48	3602.62	3031.02	1801.71	2758.6	3210.53	991.292	3027.81	2734.84
364	140.012	73.361	1.22	2577.51	1511.12	1171.74	915.321	1132.15	1011.47	3054.25	1294.37	1435.41	1914.53	1543.44	4327.03	1731.43	1643.68	1947.42
365	140.035	123.374	2.06	8439.72	4108.6	1268.16	1424.43	2934.91	2068.98	5900.18	1205	4755.46	2853.76	4349.71	3333.14	3140.38	3550.76	1734.97
366	140.035	185.692	3.09	2941.91	2236.34	2290.13	2956.51	2817.48	2689.16	2982.06	3133.04	2741.41	2358.08	1513.25	1705.84	3705.83	4557.86	3658.69
367	140.035	86.662	1.44	1884.08	2165.78	1912.18	1090.45	1631.82	1096.65	1855.65	2140.9	1552.04	1525.03	1403.08	2197.77	1107.95	1120.45	1572.93
368	140.983	81.658	1.36	729.75	3040.86	1549.16	1763.69	1393.39	535.748	856.74	1546.2	819.936	1216.94	827.206	1206.64	1287.14	1444	400.958
369	141.021	898.671	14.98	14077.4	5666.48	1762.96	7481.76	6083.92	5082.62	9690.18	8206.37	14531.9	7913.26	4980.85	9518.34	5765.67	6483.39	5630.17
370	141.018	370.233	6.17	1120.34	559.898	878.231	3625.21	673.285	2633.95	346.035	1075.47	1017.07	400.782	269.635	1155.32	1282.83	1140.46	1452.26
371	141.018	253.001	4.22	1784.41	1646.84	2143.69	1593.64	1935.31	3225.2	1021.44	997.052	2208.36	1420.91	845.745	662.345	1835.64	2927.91	728.546
372	141.019	829.335	13.82	4034.95	3326.05	3095.39	3157.18	2563.73	2635.03	2053.39	5464.2	2260.26	6727.48	2591.8	2494.8	2284.35	2652.67	3881.5
373	141.091	657.422	10.96	2824.33	1752.39	2176.22	1773.33	1904.58	673.413	2710.53	1083.01	2816.83	1023.4	2440.66	2844.16	1628.24	1110.74	1364.82
374	142.014	92.991	1.55	732.464	652.693	2667.72	2913.53	1296.53	395.384	888.678	395.21	1139.71	2085.7	1172.56	1938.12	1477.56	1766.61	1330.77
375	142.05	305.218	5.09	3178.51	1529.97	11347.7	8248.22	2832.74	2092.33	5000.06	812.706	4176.31	5947.8	2189.81	8686.73	4660.56	5217.85	4300.87
376	142.05	265.866	4.43	1631.37	2437.76	1722.26	913.436	943.463	1270.74	1584.54	404.267	1418.59	2234.08	1878.71	2472.17	2173.23	1482.92	731.621
377	142.066	325.432	5.42	643.316	1259.09	1363.76	2053.54	1774.78	270.302	767.083	373.456	1785.4	390.839	530.944	421.014	1362.78	1185.27	1112.75
378	143.035	300.232	5	1249.42	3230.3	4162.09	2572.75	1795.04	694.318	2126.21	1558	3388.35	3343.05	1143.82	1571.46	2081.4	3218.71	2382.85
379	143.035	78.882	1.31	1697.35	3026.5	3023.48	2044.67	2283.09	2374.95	2284.64	2096.36	2222.25	3265.07	2523.94	2504.18	1748.39	2717.97	2329.66
380	143.035	254.661	4.24	3634.85	3957.51	10490.2	3771.97	4764.57	3627.15	3323.89	2372.18	5592.14	6025.23	3838.02	4434.23	4757.67	3460.47	1533.42
381	143.072	889.858	14.83	4824.57	1381.02	21598.3	5060.79	3671.11	15166.7	1294.57	2326.69	21778.1	14815.4	2702.04	1356.33	13344.1	17527.3	14228.9
382	143.07	826.39	13.77	4235.8	13756.8	18807.2	2095.85	2234.64	2719.13	14176.1	1658.43	20387.5	14013.3	4939.06	2795.27	12565.8	16129.2	3209.12
383	143.107	884.478	14.74	75398.5	90435.8	59186.6	39016.8	128238	80565.9	55159.3	40196.6	91679.9	42872.5	93526.2	46501	83097.8	66737.2	57350.6
384	143.107	815.864	13.6	26596.1	33843.3	31356.5	16910	46078.7	28986.3	15833.4	11747.9	20053.4	25374.9	52268.5	15772	38627.1	29998.8	23054.8
385	143.108	846.916	14.12	14859.8	47660.5	59329	12153.6	10672.1	14455	13959	30929	32014.1	11472.8	13685.4	12953.4	11054	27384	28539.3
386	143.119	299.724	5	1382.09	1019.63	962.825	959.755	1028.84	1098.05	1054.31	603.96	1014.47	1097.23	1498.99	1082.84	1219.22	921.049	876.853
387	144.03	269.544	4.49	366.11	1738.58	5456.85	766.072	2437	1713.57	557.725	330.301	1489.4	3147.02	764.367	1540.81	2642.65	2664.94	374.781
388	144.03	86.2445	1.44	2380.01	2940.81	5530.07	6083.09	2041.21	1354.53	2454.88	2501.64	572.27	2210.67	2078.79	1258.7	1974.05	4874.13	3827.5
389	144.045	338.599	5.64	8529.86	5034.3	3982.01	4001.08	10363.1	18085.5	5760.9	3540.53	4182.21	6090.65	6713.54	27725.9	7729.46	8138.68	7732.23
390	144.044	318.038	5.3	882.408	847.871	9605.8	4141.62	1562.99	3774.1	869.525	3012.09	885.266	2727.87	2238.73	1089.92	3737.17	2168.7	2772.11
391	144.045	501.682	8.36	8746.45	2241.77	1579.55	729.173	2806.92	372.447	9589.6	1093.83	2213.12	10740.3	9107.17	8113.77	5524.04	5915.39	4171.09
392	144.066	265.073	4.42	562.508	1711.69	1558.26	276.757	2819.26	1632.6	690.575	148.358	4853.08	1295.85	941.052	1903.68	1851.61	1849.4	234.636
393	144.102	265.022	4.42	474.337	887.235	1557.57	131.682	1065.02	867.751	599.582	90.8811	979.295	1203.84	736.806	818.698	1504.18	804.16	112.852
394	144.111	887.278	14.79	2070.08	1688.78	2687.92	1742.74	6967.09	2264.56	1768.06	1675.24	2881.82	1773.04	1360.22	2050.84	1908.63	5293.79	2028.48
395	145.014	96.254	1.6	18614.2	9482.42	37302.1	63716.3	18670.6	12073.6	25695.4	12652.9	18537.7	26320.5	12450.6	54781.5	28656.8	22895.7	21036.9
396	145.014	126.455	2.11	17045.9	12295.1	35922.7	55344.4	12454.6	11536	17062.1	7989.14	15596.5	16198	13260.1	31825.4	22990.2	21945.6	19531.8
397	145.014	250.675	4.18	1603.14	1133.85	5294.03	2030.75	1673.58	871.484	1509.82	397.304	2739.06	1839.43	2382.83	1791.17	1770.67	1832	1659.45
398	145.015	919.818	15.33	5868.67	5090.99	4420.02	4311.45	3970.15	6210.79	4055.07	6571.48	7937.62	4248.91	4655.68	3447.27	4634.39	5161.93	6554.05
399	145.014	227.007	3.78	583.523	843.83	1876.98	2203.49	1525.08	687.026	993.478	2755.13	1560.46	1557.15	1954.69	1851.28	903.686	1113.5	2244.92
400	145.029	300.173	5	1586.79	2525.37	3017.52	1595.57	936.582	2765.21	1283.59	6209.38	976.503	1175.33	3592.8	3023.9	2055.12	2587.35	1963.17
401	145.05	268.872	4.48	5834.1	7622.93	13976.4	8115.69	5825.22	3879.59	6141.41	3976.15	4181.32	5999.04	6482.03	5738.99	6952.62	7742.79	10407.9
402	145.05	139.693	2.33	1276.19	6515.69	10721	9300.69	5989.95	4985.12	4280.98	5467.87	2659.21	2959.13	3249.78	3296.66	7221.59	5432.81	5612.59
403	145.05	327.11	5.45	8607.54	24665.7	71745	54483.6	34720.7	27429.1	20485.2	19715.1	39710.2	33610.8	9136.49	3183.86	35695.8	36709.3	28519.4
404	145.05	319.335	5.32	21365.3	4200.32	3227.04	1891.45	11009.5	8315.83	31452.7	2321.82	3048.14	23421.7	53898.5	33185.7	21986.6	19977.8	15855.4
405	145.062	74.342	1.24	87867.7	49985.5	244349	424809	83199.1	29909.9	70034.9	23809.3	59482.7	46781.8	84219.5	49529.5	131931	107292	118792
406	145.087	517.542	8.63	2943.84	1376.66	1860.41	768.096	1221.31	487.54	1772.81	2055.66	1402.6	1425.75	1085.92	1417.84	1432.91	1786.73	1902.64
407	145.098	66.674	1.11	14509.2	13611	17799.8	37153.6	18246.6	15751.1	13751.9	6288.12	11808.2	15513.9	9243.42	10467.5	18250.5	16188.7	16415
408	145.932	55.658	0.93	2288.52	2004.61	1911.78	429.905	1151.73	385.473	1035.55	412.021	2141.17	543.936	597.204	572.627	482.673	538.531	299.3
409	145.932	33.567	0.56	566.652	261.951	522.246	251.131	284.082	263.196	259.085	265.586	447.163	211.075	434.916	232.028	540.667	227.657	138.547
410	145.931	15.9675	0.27	983.837	269.53	454.963	257.189	484.8	314.418	289.775	213.456	583.767	236.993	199.926	241.809	451.395	264.375	120.957
411	145.93	1.955	0.03	1455.27	368.2	457.724	253.69	1542.42	393.741	253.975	195.688	1029.28	1023.64	448.705	354.194	1029.93	374.344	249.021
412	145.929	46.556	0.78	425.4	330.495	423.007	233.662	550.558	302.188	298.555	354.748	346.478	300.561	957.916	321.166	262.785	350.61	206.477
413	145.94	906.727	15.11	1868.66	1845.97	1296.16	1518.01	1879.72	1663.97	1550.08	1090.61	2266.38	1460.85	1793.33	1230.16	1520.8	1752.95	1050.44
414	145.999	953.345	15.89	183.952	280.966	262.91	439.521	129.749	296.764	159.487	153.098	511.124	152.48	133.07	157.168	362.555	367.012	148.976
415	145.999	942.347	15.71	507.694	526.325	2071.71	1174.87	451.236	782.389	473.727	484.749	517.502	465.105	485.06	581.031	608.944	239.713	498.29
416	145.998	822.874	13.71	10910	6923.13	13636.8	40079.7	10266.2	10810.2	3639.02	8970.3	24750.6	13608.4	10368.1	5861.19	11830.8	17123.7	7407.26
417	145.998	878.935	14.65	8262.96	22541.2	17892	32692.4	8998.27	17291.9	4807.92	8446.05	16053.5	14284.8	7994.59	8413.86	15562.3	9158.8	7394.69
418	145.999	927.029	15.45	2188.43	6720.51	5396.38	4243.84	2474.77	10756.6	1771.88	2258.56	5424.13	4769.97	2055	2064.73	7113.5	7685.64	1978.31
419	145.999	899.421	14.99	3716.81	4045.59	8640.44	5174.99	3401.92	7514.25	2732	2459.01	3390.84	8810.1	3946.96	8354.18	11374.7	3067.59	3284.67
420	145.999	771.108	12.85	10521.8	10841.9	11326.9	12201.4	8395.93	18261.9	10583.5	10067.8	21989.8	16264.1	10652.3	11071.4	2084.14	10446.5	10888.3
421	146.017	96.4845	1.61	1048.57	1783.81	1750.57	3261.36	2003.36	1479.96	1281.66	1152.39	2293.68	2203.32	1851.67	3651.65	1253.38	1372.31	1092.83
422	146.024	318.838	5.31	528.674	480.874	6972.23	3898.68	396.847	2823.25	760.41	2223.66	606.153	1273.39	741.063	731.133	1813.07	1828.55	2027.68
423	146.046	77.313	1.29	92222.6	117341	116682	155986	87489.1	64179.9	74891.1	86145.5	100178	84720.1	119569	67668.6	130315	97139.7	146449
424	146.047	122.733	2.05	1572.18	1460.94	9756.75	6159.03	1876.07	4539.66	2406.01	1872.85	3986.59	2895.44	8841.69	3099.24	2927.4	5066.14	3320.89
425	146.054	326.879	5.45	1018.5	1481.98	5275.54	2882.23	2320.23	855.35	951.621	1112.03	2195.66	2546.97	848.893	1274.75	2077.59	1768.52	1880.95
426	146.061	414.924	6.92	1856.47	2738.56	3834.02	2143.12	1628.59	669.057	2099.07	1021.91	3110.54	2285.94	2838.09	1574.03	1920.46	2678.4	2537.57
427	146.068	74.5025	1.24	3028.61	9542.68	8812.26	8164.86	3673.74	8480.25	14305.3	12166.4	15988.6	2086.69	21906.1	10753.7	3606.26	5794.73	4246.45
428	146.082	292.182	4.87	910.784	751.265	2174.48	4594.17	974.903	202.021	1333.92	1317.94	1975.75	2599.66	1925.65	1138.82	2500.33	2358.11	1877.65
429	146.082	87.238	1.45	4326.44	4265.43	3884.97	1190.37	4067.04	2271.76	5458.25	3380.58	1551.16	2754.06	3958.62	4318.78	2127.15	1997.13	2406.7
430	146.082	132.572	2.21	2666.69	1785.28	720.01	985.739	1145.7	575.283	1699.97	545.281	985.713	1096.59	2327.38	2620.81	2801.3	2451.62	821.073
431	146.102	66.4365	1.11	513.29	604.64	851.112	1673.62	1491.43	1169.52	731.416	305.303	512.955	1232.88	621.193	408.051	1521.01	1161.2	966.387
432	146.938	957.774	15.96	1108.23	797.893	1965.69	1642.97	1887.56	801.579	1630.02	1251.76	901.375	1989.57	1110.47	700.508	1101.35	518.332	713.093
433	146.939	31.502	0.53	665.951	915.04	808.028	490.574	555.141	523.776	314.6	536.066	460.918	892.391	342.865	1014.08	1801.7	669.041	425.165
434	146.938	20.2385	0.34	417.613	518.39	423.47	284.733	1680.66	609.29	382.606	507.214	438.697	695.569	350.87	535.63	1001.07	571.159	978.423
435	146.937	1.2005	0.02	291.462	694.86	558.062	269.448	822.422	450.519	377.007	297.426	564.038	511.208	225.612	467.334	1662.51	960.602	219.252
436	146.938	43.31	0.72	510.54	730.213	290.232	297.681	1068.8	143.859	308.305	512.759	328.989	801.939	296.418	700.37	475.964	1138.56	646.331
437	146.938	55.295	0.92	434.27	2529.57	1137.43	519.4	2660.66	460.261	881.577	2004.51	873.967	926.708	777.08	2929.07	1669.36	2672.11	1738.42
438	146.938	10.652	0.18	614.061	532.082	691.486	431.106	3406.56	246.423	637.089	970.863	693.803	910.204	587.372	1268.42	736.971	1339.12	361.689
439	146.937	904.843	15.08	2290.2	2350.35	3985.3	1564.25	1567.27	1722.48	1738.64	1748.36	1349.14	2178.36	1309.22	1198.2	4093.68	2088.46	1162.93
440	146.939	944.149	15.74	2530.64	837.685	3687.54	1949.46	3260.96	962.296	914.54	1507.46	1126.09	1185.04	939.887	1109.57	1550.35	4143.46	1317.19
441	146.938	934.553	15.58	7270.04	4835.47	5082.5	10729.7	4414	4752.28	2313.86	9987.8	3818.63	2237.25	8421.9	2759.05	6520.37	7356.58	4350.95
442	146.962	940.137	15.67	182.641	252.52	279.821	228.824	207.283	448.165	381.247	246.718	334.639	300.806	644.97	211.824	575.916	869.056	398.119
443	146.961	62.5965	1.04	4430.02	7536.57	12214	5844.23	2470.45	13129.6	4730.48	13969.7	2264.31	2382.74	4370.84	4715.52	5817.34	5213.61	4042.03
444	146.961	949.647	15.83	301.387	286.13	350.488	459.874	343.924	576.542	590.396	347.049	680.536	238.948	1132.83	370.558	206.759	1199.6	363.758
445	146.962	908.011	15.13	2999.93	2841.75	4463.71	2308.87	2647.36	2612.5	4124.6	2028.84	2864.26	1672.95	4865.15	3121.39	2248.59	3244.67	3596.83
446	146.961	957.749	15.96	287.006	277.841	192.064	191.626	363.86	228.226	171.003	202.128	332.071	174.434	361.397	201.162	191.54	196.02	371.968
447	147.009	286.966	4.78	16027.4	21963.7	46397.5	27378.4	16655.1	17065.6	13256.8	51816.5	4036.59	7446.48	6956.47	11623.1	17268.1	21586.6	17770.3
448	147.009	330.875	5.51	3621.26	4245.35	4447.35	3388.15	2825.55	2127.72	1826.29	2749.06	674.012	2405.46	2853.25	4263.81	3098.14	2907.41	3537.95
449	147.008	393.754	6.56	725.549	2404.54	9159.63	4307.12	2692.48	3053.41	608.054	5292.33	717.961	1971.37	604.416	1476.02	2300.07	3103.93	2363.56
450	147.008	253.513	4.23	6565.09	14335.7	13403.8	644.533	9572.58	27029.8	2456.97	945.49	12461.5	5186.32	5839.99	7032.64	5078.55	4136.3	544.855
451	147.008	237.504	3.96	14220.5	10250.3	20583.4	33034.4	3481.94	2582.92	4470.8	43658.8	13503.7	6016.82	14860.5	12813.3	9845.3	10490.5	19258.8
452	147.029	224.405	3.74	7414.7	19966.8	48818.6	23892.7	21572.2	12222.8	22806.5	36182.3	24210.3	30579.1	22701	22627.2	27124.4	26250.4	33276
453	147.029	209.359	3.49	8424.82	12990.5	30046.4	38796.6	8201.45	9030.13	13428.5	35970	15695.4	21686.1	7722.36	15135.5	17844.9	15868.5	11432.7
454	147.03	176.21	2.94	34726.1	33070	37473.3	25004.2	16186.3	15949.7	17829.3	18799	17912	17543.4	23774.6	19819.5	27293.6	29876.3	18914.5
455	147.028	85.3295	1.42	3825.26	7405.56	7031.61	8343.11	5380.21	3976.16	1583.4	3445.84	7613.12	5686.94	1425.1	4123.83	4813.17	2465.35	4285.61
456	147.03	145.433	2.42	31699	30928.3	30967	52018.7	29782.8	19541.4	19968.9	8047.22	25544.2	26083.5	24838.4	43357.9	19692.6	34113.4	12180.3
457	147.03	249.924	4.17	25113.5	10421.2	12815.6	1218.45	17480.8	1801.76	13447.5	1141.1	51156.8	30885.8	22861.9	16181.1	15275.8	26426.2	1129.33
458	147.049	77.6925	1.29	5601.69	5573.92	2253.88	9283.43	5096.91	4614.92	4915.84	4897.45	5093.77	5872.78	9552.82	2657.54	6962.1	5175.87	5893.19
459	147.066	272.974	4.55	2781.34	5716.61	36843.4	26620.4	9814.55	7740.86	3613.99	1592.72	5552.56	7025.94	2525.66	4485.51	8616.67	12018	10583.9
460	147.066	254.402	4.24	10573.4	7428.54	10780.4	6991.13	2901.84	3719.53	12838.3	1789.32	3476.94	3049.68	10935.3	24548.5	9383.11	4805.86	3320.34
461	148.014	825.528	13.76	2774.2	2373.16	3375.57	2300.41	3013.17	2147.51	2660.64	6102.45	3656.79	3855.58	1988.24	4287.65	2691.59	2692.53	3707.61
462	148.015	917.656	15.29	41457.9	34738.6	29521.4	33519.9	44283.5	48178.7	29500.1	43771.3	30678.3	28260.9	34749.2	36703.7	36647.9	43861.4	36299.8
463	148.043	136.744	2.28	1120.73	3896.98	5058.16	5093.14	4654.96	1776.65	1626.93	2545.23	3127.33	3556.38	1521.18	1753.35	2274.98	4221.63	2939.35
464	148.051	77.599	1.29	730.666	766.207	1022.84	1937.87	752.642	708.837	713.097	460.101	845.153	784.879	1466.85	893.741	1220.39	784.626	1061.01
465	148.95	60.027	1	773.072	1062.11	1114.18	1170.41	1417.33	1055.23	1419.65	875.73	1329.84	1560.47	1542.97	928.791	736.525	1608.72	1755.9
466	148.998	943.113	15.72	1793.87	3893.01	1754.5	793.65	1032.76	2859.04	3034.68	1659.07	4080.38	1709.64	1921.54	1751.45	2032.61	1887.96	10269.3
467	149	956.758	15.95	770.231	1152.41	860.752	1141.49	855.669	4063.55	2094.61	790.627	4005.13	828.675	1388.8	710.319	778.423	629.347	1201.38
468	148.998	928.768	15.48	12365.2	34963.2	13612.4	33097	32732.7	24178	30114.9	62382	43728.7	21138.5	30732.6	6553.02	3814.36	14874.7	28324.6
469	148.997	898.72	14.98	5378.79	16372	5693.97	9818.68	5103.42	10048	11351.7	5480.57	8370.55	9189.61	5114.46	11240.9	5342.52	5120.78	5001.18
470	148.998	826.394	13.77	5223.07	14987.8	7393.45	13404.3	7153.62	12775.8	27430.8	7564.25	6048.94	12690.5	4660.73	8309.14	9521.81	8467.53	13457.7
471	149	872.415	14.54	5944.43	11484.8	5679.36	24194.1	5480.29	8966.03	13105.7	5612.37	15294.1	4922.85	540.23	2412.15	5881.64	4708.39	8641.22
472	149.009	81.642	1.36	36712.8	24562.2	10042.9	5275.02	42579	13369.1	27923.2	16058.6	8278.76	36215.6	16154.4	155535	28403.2	26400.7	35713.4
473	149.019	918.389	15.31	3106.74	12156.7	3378.66	1099.9	2471.07	10526.3	2257.11	2282.44	3257.64	2748.23	8956.79	2686.73	2540.49	3649.56	10547.3
474	149.045	85.444	1.42	10346	9945.81	28826	19272.3	9223.54	6467.96	10025.1	10336.7	8675.93	13238.2	10153.2	9393.57	13592.6	9968.62	13695.8
475	149.061	887.763	14.8	1124.4	2608.06	2614.78	2430.26	4204.54	2923.12	2063.71	4027.03	1631.05	2690.23	4558.62	2570.01	2558.37	1829.64	2432.26
476	149.993	951.967	15.87	28915.4	148411	62849.5	151720	27028.8	38287.6	39483.5	49556.3	49163.5	169101	107259	33197.2	75669.4	72712.9	75756
477	149.994	569.635	9.49	83887.4	111632	118536	137241	177577	60422.6	244697	82174.1	86087.6	86601.3	118568	141641	118254	196150	139379
478	149.994	879.698	14.66	600265	413981	824361	910963	266030	249616	477306	355357	500613	526186	719133	300565	352058	252312	326392
479	149.994	651.685	10.86	68122.9	145780	118161	136913	111697	98059.9	71109.1	226675	162004	68255	445241	141424	397124	70192.7	71926.6
480	149.993	528.219	8.8	107554	58229.5	173001	60319.6	61564.4	88993	57059.5	195333	151438	67483.7	48377.4	171727	60144	81256.6	95004.4
481	149.994	675.713	11.26	250881	153832	304522	96939.4	181538	194761	99846.9	223965	188733	536985	98607.5	92695	106265	98455.1	104031
482	149.994	692.482	11.54	253828	150002	262712	406542	156134	198887	154887	212867	152264	93854.8	88392	538978	205834	90840.6	100195
483	149.994	497.317	8.29	118978	76191.5	146381	58868.4	45780.4	43848.3	38979.2	225042	42075.5	85067.7	33145.5	40790.6	238355	65246.2	87824.9
484	149.994	774.634	12.91	1.07672e+06	1.20459e+06	587556	627651	1.04044e+06	939361	848163	262058	751659	425555	395390	1.35599e+06	854225	253470	980393
485	149.993	666.159	11.1	128129	142387	62279	131754	157364	66214.2	230522	69541.9	138407	66126.7	60546.3	107059	62125.3	276948	278699
486	149.994	536.088	8.93	75333.9	265495	78993	67051.9	220631	75752.3	165456	76941.9	79210.7	86112.2	192726	68439.2	86681.1	80013.7	76464
487	149.994	620.076	10.33	227271	343665	74319.7	183984	166086	77076.9	72530.2	97581.3	71959.5	93664.2	54535.3	208154	93349.2	273860	70677
488	149.994	635.612	10.59	113981	69253.5	134534	116115	144965	126716	353884	64372.8	190248	95288.2	61310	57897.8	66836.5	68253.7	127420
489	149.993	593.926	9.9	74519	43897.1	103079	45298.1	21516.6	42627.8	55162.7	47231.5	51453.1	105938	37579.4	90826.2	64866.8	113265	41691.3
490	149.993	606.42	10.11	56266.6	57298.6	137380	54041.3	67887.8	66831.1	120866	106983	29166.6	71457.1	203663	110803	107569	55785	140106
491	149.993	708.264	11.8	218398	602969	228246	213668	203706	218986	215668	498880	219849	494910	595435	205965	152236	582128	269639
492	149.994	745.718	12.43	128742	123880	122783	357673	131111	120571	173469	244045	163802	107921	316846	122684	204521	281805	126477
493	149.994	940.251	15.67	345742	89281.8	67166.3	74649.1	37892.3	206914	38100.8	57531.6	54956.4	50365.2	96238.7	45984.1	306481	127053	65984
494	149.994	828.945	13.82	405686	390564	172750	257119	159436	293408	341458	409802	89308.3	240416	592631	739383	809025	528812	274972
495	149.994	453.45	7.56	196458	235309	250703	63024.4	265617	206149	358802	115224	215492	129762	269449	200542	95990.1	214933	194818
496	149.994	914.883	15.25	232497	320840	38480.8	103109	333782	157913	193429	311786	292302	268070	301918	338755	303790	242531	244637
497	149.994	855.619	14.26	59454	121745	50483.3	51343.2	25664.6	137885	120334	84977.3	133305	51216.3	59704.6	53159	61125.1	62133.7	124390
498	150.011	81.5155	1.36	5128.26	7506.23	1509.56	1315.62	3010.19	1201.39	2558.3	1841.37	6926.41	1439.77	1751.93	7344.91	1732.05	1479.71	2031.32
499	150.042	137.22	2.29	2576.05	3663.13	6796.8	7152.2	4224.19	1200.68	4540.83	1260.64	1901.51	8205.79	21695.9	4273.77	7038.1	5047.46	5002.9
500	150.042	252.042	4.2	4664.54	6526.25	6703.91	2578.17	4478.1	2538.06	10588.1	1873.99	1609.04	8192.17	12452.1	6605.92	7444.18	7593.83	1999.86
501	150.969	76.3495	1.27	1779.49	2944.09	9697.59	6476.58	4496.47	2434.35	2549.49	2070.22	1069.6	2311.42	1639.14	1855.15	5741.6	4868.62	4659.1
502	150.996	828.034	13.8	7976.33	21801.3	13369.1	12738.7	7657.14	8084.62	33266.9	7293.56	11522.4	2467.71	2423.13	23818.9	8982.83	3932.78	6240.24
503	150.997	944.847	15.75	1691.92	1362.99	5417.76	1152.54	849.173	2431.52	4139.92	1223.29	1424.37	1159.11	5038.74	7409.97	1585.11	1233.71	3844.37
504	151.003	375.915	6.27	8212.04	14464.8	15886.9	816.13	15075.4	3811.73	13513.8	2559.55	24800.4	9479.25	1007.77	1719.25	9874.77	8533.59	7779.48
505	151.005	319.659	5.33	569.7	603.482	1515.34	6337.89	1040.19	616.679	1362.71	502.037	1384.45	1411.8	269.357	539.421	913.92	1446.98	954.261
506	150.998	877.771	14.63	9293.42	10903.7	20432.4	9018.61	7682.73	29599.1	20579.8	9076.74	6573.48	2284.38	33131.9	9773.99	9613.02	8118.28	20508.4
507	151.006	83.41	1.39	1267.09	2881.43	3667.45	3007.91	3398.84	2248.52	717.798	2899.76	2025.09	1983.21	1947.66	2291.75	2771	2164.24	1359.75
508	151.015	921.666	15.36	4040.23	2494.92	11205.5	10331.4	4449.5	1727.39	3010.68	3921.49	11332.6	6840.55	9422.16	9529.73	2341.33	3788.1	10704.1
509	151.026	247.131	4.12	5407.9	7773.61	19117.2	1763.98	17618.8	2718.62	15082.9	748.395	7917.7	7304.89	10476.1	10820.3	19568.4	26931.3	982.505
510	151.026	221.946	3.7	4267.73	7368.14	1860.98	100982	9577.69	1217.32	20249.1	2903.08	6621.88	7482.89	15169.8	11393.1	12440.7	4099.7	30678.7
511	151.026	414.123	6.9	1219.94	635.711	443.939	1200.65	2788.88	761.757	3202.42	569.695	1439.05	1849.01	439.04	1298.1	936.726	860.616	876.392
512	151.039	378.649	6.31	12810.2	6670.75	7895.53	4205.86	6083.55	9053.83	24051.3	5898.34	4427.7	51929.5	11928.8	39456.7	12876.6	17118.9	14609.7
513	151.039	526.618	8.78	906.42	5681.08	2095.83	2642.06	2890.3	1679.85	2194.55	2117.58	2299.53	2835.61	1519.62	2446.1	1479.3	1694.3	2173.44
514	151.04	890.789	14.85	10944.7	6744.95	2315.49	10890.1	7234.31	11434.2	2764.12	2488.57	5750.72	1787.97	7063.34	11974	1366.78	10589.2	9662.03
515	151.061	79.7155	1.33	1534.51	3733.76	11980.4	343899	2740.1	4604.35	1303.48	10035.2	3284.06	5114.34	1976.42	3198.99	94684.1	81450.2	90448.8
516	151.061	887.763	14.8	1522.88	1488.96	1585.2	10903.7	9070.88	6807.31	6618.91	1759.97	2773.96	3315.03	3489.46	2478.2	1750.53	2653.93	3522.17
517	152.01	913.877	15.23	16061.3	14608.6	9610.84	6517.97	14436.1	14963.8	15275.6	15884.6	11945.7	16363.8	15642.5	16447.2	11418.7	9914.16	10749.5
518	152.01	375.179	6.25	1627.31	2142.17	1380.56	652.679	1550.06	807.993	1507.91	853.639	3116.43	1806	721.345	2507.33	1243.85	1806.19	1432.37
519	152.035	848.003	14.13	8292.66	4027.34	4174.62	8099.58	11544.3	5205.8	4435.25	7061.93	11163.7	12260	5212.57	5609.7	14820.1	4219.57	17165.8
520	152.035	884.988	14.75	22637.1	19871.7	23423.6	20649.4	16471.1	24037	40076	11649.4	30860.9	31147.2	58228.2	53052	14119.5	34168.2	55681.3
521	152.035	818.515	13.64	5860.88	12862.2	9182.42	6492.3	13060.3	6975.27	8744.98	11286	8544.92	7348.8	15141.4	24706.6	10042.2	14636.6	10336.9
522	152.072	196.012	3.27	2672.31	1230.01	1659.13	458.896	1107.59	978.682	6110.77	617.253	575.354	7170.26	3238.12	6161.98	2319.21	3686.99	2429.64
523	152.994	916.208	15.27	5290.25	4591.69	4072.22	3354.33	4505.5	5004.32	4960.37	4455.74	3210.22	5572.86	6383.07	4244.29	5009.19	4997.15	3873.77
524	152.993	78.805	1.31	3965.45	2926.13	7030.83	2201.5	3865.45	1791.1	3306.91	2167.51	3494.58	3526.93	3684.46	3024.62	2715.9	3301.1	2834.65
525	153.019	375.139	6.25	198985	289510	299026	125206	340456	51880.6	202187	97666.6	429436	203018	29689.3	48466	148162	230505	177052
526	153.019	297.552	4.96	2801.85	1988.8	3763.81	3275.11	3950.26	711.209	3257.27	1259.98	2713.51	1638.48	425.958	936.849	2456.5	1914.62	1356.18
527	153.019	331.07	5.52	3609.05	2435.98	5476.01	11526.1	2096.53	7361.51	2755.4	4121.06	1778.35	1962.99	599.949	1758.77	5395.96	2543.07	3902.63
528	154.015	331.258	5.52	1653.79	997.826	2304.99	4889.23	2457.44	1121.03	863.985	517.059	2980.79	937.328	364.694	540.15	2283.93	1669.5	1639.11
529	154.022	375.178	6.25	14203.8	22233	22660.8	9667.46	26774.8	5589.46	15278.9	6401.43	35233.2	16123.4	1303.99	4668.4	16326.6	17735.8	12053.2
530	154.063	69.899	1.16	12716.6	9528.9	24935	32470.3	13382	9931.63	7537.89	4594.65	8857.81	10233.1	18699.5	13443.1	15690.3	13399	4518.18
531	154.062	287.837	4.8	4510.35	3357.15	1655.3	1261.15	5479.75	225.538	2764.84	486.034	2693.72	2284.2	4201.59	3805.44	2431.25	3010.79	3226.88
532	154.998	345.714	5.76	1511.94	660.052	6947.79	5986.71	2386.5	2396.61	702.892	2079.98	4371.38	1047.96	204.963	2934.98	2033.39	2446.22	2483.27
533	154.998	89.675	1.49	4993.7	1347	2426.53	5180.86	860.456	1925.58	2011.37	2059.38	8027.94	2390.8	3042.15	4866.4	2064.03	1757.12	2054.93
534	154.998	178.263	2.97	9165.36	8112.21	6089.63	3082.3	4530.64	4051.24	4523.23	11704	5948.86	5407.99	7152.55	6099.78	3087.8	7063.09	6866.51
535	154.998	145.791	2.43	5054.04	3072.95	6982.88	3105.37	4379.52	2135.46	3372.24	1930.2	2607.99	4602.72	7759.12	7134.91	1956.09	4305.36	4210.68
536	154.998	113.914	1.9	4465.24	1445.84	2453.05	3097.56	2138.76	1246.81	2260.15	2223.77	5067.35	1784.67	2279.88	7392.38	5828.08	1911.1	4440.56
537	154.998	276.604	4.61	2004.41	3798.42	9302.05	12834.7	3124.29	8853.84	2012.94	11514.4	7588.91	2255.01	1449.61	11526.9	8762.69	5378.17	5626.88
538	155.009	901.747	15.03	13664.4	8260.98	8413.05	6346.52	14077.2	2407.79	12403.4	6318.75	10998.4	11634.7	18116.8	12870.1	13843.1	5576.64	7966.87
539	155.009	827.304	13.79	3274.89	5190.89	2310.57	3372.56	4682.18	6483.92	2393.21	3346.08	3750.66	3245.29	4040.31	3334.64	6097.7	2611.69	3396.13
540	155.024	375.882	6.26	2081.09	3821.57	2557.89	1251.14	3408.55	814.051	1466.01	702.465	5575.33	2095.93	350.093	509.436	1754.85	2054.41	3078.99
541	155.034	300.644	5.01	1394.15	793.072	1254.1	1313.27	1276.51	1594.78	826.866	832.823	1133.07	1651.52	988	1066.8	936.937	1770.75	900.338
542	155.035	354.586	5.91	563.545	2468.76	7188.98	8129.44	3997.46	1197.41	939.6	2018.54	2019.5	4094.74	474.221	1771.93	3017.7	3305.1	3212.95
543	155.071	427.574	7.13	1644.24	649.278	2759.57	1153.15	1404.41	1133.6	753.98	925.051	1308.85	1013.75	931.679	1033.29	903.571	1168.77	1377.22
544	155.108	532.778	8.88	143781	106285	121271	15104.9	162762	7240.52	88072.1	7926.29	68513.1	84057	126483	161129	120522	90150.3	105540
545	155.108	580.445	9.67	16544.5	9893.96	2821.2	545.688	11215.3	624.058	20385.5	2388.24	13961.1	8512.83	6423.48	12019.9	8777.7	6451.85	11012.7
546	155.106	432.351	7.21	5675.33	3649.36	1684.21	1076.99	2543.18	884.333	1338.7	900.944	2791.36	2238.79	588.393	3420.18	1282.4	1687.3	1597.61
547	156.03	121.82	2.03	403.507	488.95	3825.05	2239.29	711.096	2608.41	558.286	1822.4	443.208	662.431	4594.85	901.533	1291.73	2058.88	1750.22
548	156.111	532.778	8.88	17928.2	8745.25	9213.87	1756.43	19939.3	422.862	13480.5	704.385	7226.75	7981.72	15962.6	25211.1	9498.48	10343.9	9994.16
549	157.014	136.825	2.28	4537.42	16543.4	10848	12031.5	7672.74	3913.29	3212.43	2920.02	13733.7	5864.64	2581.14	6718.19	13507.1	5983.03	3376.31
550	157.014	84.062	1.4	2219.61	4221.42	6734.21	2467.02	6658.87	5723.17	3665.95	8039.07	5623.01	2505.55	2145.79	938.887	7077.22	5038.12	7811.57
551	157.051	334.89	5.58	368.922	592.47	9603.8	4674.32	1334.12	1434.36	1017.45	2986.84	8371.81	9098.82	532.871	3829.46	2862.78	3875.09	4172.51
552	157.05	356.299	5.94	2992.32	2257.02	2078.48	1546.01	2409.23	1058.7	2181.98	848.457	2704.96	2511.31	1011.02	1907.56	2687.97	3453.47	1920.36
553	157.049	399.068	6.65	1671.81	920.208	973.78	645.463	1845.1	497.67	1233.7	387.173	1003.84	833.67	1087.85	1102.23	1301.52	1635.71	1655.82
554	157.086	432.653	7.21	346726	241200	59178.2	10441.3	195419	5528.36	145352	14159	185894	195779	102001	182111	149097	150813	137954
555	157.087	632.829	10.55	25486.2	7110.84	21213.6	4061.72	11449.8	3913.01	17947.5	8060.8	9156.02	16612.5	10064.8	19899.2	14619.8	10180.7	8982.68
556	157.085	499.795	8.33	2152.29	2867.76	3843.67	1044.35	3839.41	561.255	3213.81	2117.32	2800.88	3326.79	1226.96	1070.97	3024.96	2461.62	2925.31
557	157.086	475.161	7.92	17091.5	1659.55	14235.1	2589.19	4778.97	2186.37	8787.62	4685.78	4307.08	3423.41	9451.3	5733.72	4692.86	3965.89	7630.2
558	157.113	532.778	8.88	1207.54	536.8	1046.64	490.061	1217.57	254.6	751.365	229.812	717.174	625.136	1347.13	2115.52	670.219	580.28	307.071
559	157.124	884.823	14.75	112229	34876.8	142033	67074.6	130030	108824	134746	54825	169206	40551.1	114376	77616.5	87819.1	110755	127230
560	157.122	806.615	13.44	30038.4	10073.2	68302.4	28937.7	44781	23407.4	36082.8	9109.93	88054.8	11226.8	33221.5	50889.6	54041.6	29576	21320.8
561	157.123	845.744	14.1	74021.6	94195.6	105121	28769.5	116514	23316.9	19426.2	31047.4	65283.2	30181.4	81918.2	27871.1	37235.5	58499	65422.5
562	157.122	829.771	13.83	30079.9	12520.4	14893.7	36456.4	15495.7	39662.4	16661.9	30324	13030.3	16632.2	11762.4	11489.8	11656	8501.26	11841.1
563	157.134	299.344	4.99	1411.09	2384.89	2080.84	2140.35	1164.12	1084.51	1561.29	1650.14	1769.23	1423.99	2880.73	1495.1	1835.74	1756.16	2549.78
564	157.863	26.806	0.45	1180.24	4967.65	1597.47	3203.94	5729.38	1150.97	5696.64	2313.51	5427.56	2415.21	8582.82	4954.67	2833.67	2770.79	1481.31
565	157.863	39.932	0.67	362.376	2433.1	1981.19	4510.67	2191.99	4218.95	2784.33	1775.29	2437.47	4251.96	1022.32	2365.45	4326.13	2877.4	660.48
566	157.864	9.931	0.17	2137.73	4761.25	7712.59	1205.5	2244.38	2013.38	2081.06	1308.92	3175.09	5234.85	3778.36	4467.58	2914.81	2753.08	1074.2
567	157.863	16.7475	0.28	2789.56	1319.01	1302.6	2166.35	8540.46	4054.4	4348.16	4019.05	7868.56	4433.71	2173.22	3503.24	2577.25	7488.1	1221.37
568	157.863	54.649	0.91	6451.23	6602.21	6533.19	10468.1	7612.96	7928.23	9156.75	3715.99	6579.65	8544.96	10312.8	6958.28	4539.02	14155.4	6908.35
569	157.864	1.24	0.02	1756.45	1241.56	2489.84	2007.59	1973.32	7145.89	2055.59	4510.41	1343.12	1174.13	2587.48	7547.43	1428.79	2725.95	1270.92
570	157.919	916.604	15.28	2488.48	2575.64	2425	2327.92	2469.52	1743.44	1554.24	2467.95	1543.64	1357.07	1345.22	956.494	4697.73	3341.95	1323.77
571	158.001	954.989	15.92	203.441	639.164	360.294	162.934	187.799	378.456	633.026	273.883	222.733	440.09	201.718	342.692	246.06	342.212	236.609
572	158.001	944.574	15.74	562.074	633.8	753.448	722.659	552.263	579.692	602.086	3238.86	712.472	596.133	748.718	788.283	733.357	985.826	467.443
573	158.002	937.838	15.63	722.487	1422.77	506.92	1087.16	653.251	274.699	985.687	612.129	1543.64	1038.59	836.332	6138.51	1951.37	662.531	640.857
574	157.997	579.766	9.66	19184.2	20260.2	12461.8	12101.4	11692.4	6498.54	18352.8	4593.27	2427.28	43208.5	9149.44	14585.9	10954.9	25426	7132.09
575	158.001	878.142	14.64	13994.9	10469.7	38205.8	70533.3	6061.82	24994.6	25045.9	29534.6	13512.3	25636.9	28161.5	21319.6	22058.4	10833.2	19452.1
576	158.001	827.688	13.79	18863	15402.3	49963.8	22821.7	5321.73	8816.86	54381.6	17456.7	20594.5	2507.76	9372.05	21868.6	24774	27704	7006
577	158.001	898.754	14.98	13828.5	8294.79	7421.18	6907.11	7221.56	6737.37	13868	19949.5	6830.88	7746.24	7125.22	11417.2	10132.9	21667.3	5359.42
578	158	854.943	14.25	5020.14	4929.87	3967.98	3863.79	4533.09	6730.21	5130.28	5662.8	5455.55	16136	14055.6	4131.24	7318.8	5348.72	4025.5
579	158.001	920.993	15.35	4974.01	6609.37	10666.8	5629.08	5246.92	6868.54	5029.65	8661.08	4218.66	16629.1	2772.58	5907.74	10696.1	4836.65	5162.55
580	157.999	758.513	12.64	28506.5	23806.3	41805.5	18905.2	34455.8	38432.2	21214	14672.5	14828.5	14939.7	16130.6	14556.6	21464.8	33501.8	14359.1
581	158	784.466	13.07	16706.1	17549.4	51985.6	14461	15218.5	36799.1	25462.2	15010.7	14310.3	15698.3	1974.91	35389.1	20398	13326.8	13472.2
582	158.044	79.9415	1.33	2392.43	3477.19	10253.4	14883.9	4038.04	6696.89	2673.51	4838.09	1501.21	3582.76	1477.68	1960.47	4584	5158.85	6601.18
583	158.045	136.097	2.27	2473.84	2833.59	13331.2	6553.78	3874.37	4919.76	2239.14	5111.97	4480.56	5605.54	2889.85	1272.09	5658.06	9486.45	2379.39
584	158.045	256.521	4.28	2350.67	4640.77	38872.9	1113.66	10770	17978.3	3772.57	581.59	2084.22	11940.9	1375.41	1888.87	9546.9	9547.17	502.728
585	158.045	202.798	3.38	2958.69	2895.76	10823.4	8222.84	3077.94	2194.88	5913.59	4494.69	3564.39	4736.5	6154.45	3832.21	6388.81	3479.69	4431.42
586	158.082	260.808	4.35	1014.66	3091.47	5754.16	364.555	1935.47	884.3	834.444	156.557	1631.98	3470.04	1265.82	967.945	3187.34	3155.91	226.175
587	158.091	432.235	7.2	29679.1	16257.8	3496.08	440.647	19085.6	257.164	15463	1426.78	18636.3	17396.9	8607.54	17407.1	11258.5	11839.8	8358.72
588	158.091	632.609	10.54	2535.76	471.59	852.41	1081.9	817.418	539.345	913.12	1651.17	1591.4	648.029	1219.28	1691.18	1051.81	1539.97	950.437
589	158.925	71.732	1.2	2912.44	7514.61	1256.68	2291.95	46603.7	1172.45	7330.23	1129.47	8207.97	18722.4	1680.74	27340.7	1810.15	5198.11	4937.21
590	158.926	92.914	1.55	1206.06	46959.5	934.997	3515.42	75163.1	379.931	16688.2	589.468	67534.8	34825.5	2986.16	49407.3	2773.26	6961.09	14755
591	158.979	61.965	1.03	182865	144943	155658	129697	158410	70326.3	152074	40314.9	175032	123310	146001	179634	160435	168523	134633
592	159.032	339.591	5.66	3994.25	1753.55	1510.36	404.27	3623.31	5826.75	1804.4	1873.09	1035.94	3688.53	2906.08	8809.2	3315.04	2254.63	2730.75
593	159.029	135.262	2.25	7853.09	14816.6	40729.8	47404.8	13300.7	17982.2	8836.49	12162.8	12874	11673.1	6809.55	10649.5	16638.6	17469.5	14638.7
594	159.03	89.174	1.49	7323.09	11037.3	17402.1	13318.9	7930.6	11051	2380.07	12269	5426.25	4009.32	3529.58	4027.88	13725.4	8630.51	8699.58
595	159.03	190.726	3.18	2503.25	4071.4	22786.3	15124.7	4573.39	4478.14	6014.36	5888.98	6648.03	6315.84	3700.15	4257.34	7590.89	6454	5004.73
596	159.031	823.754	13.73	3019.75	2787.85	4949.21	1879.82	5395.1	3665.48	3606.11	4296.85	3862.1	2692.41	2185.36	3094.08	3189.22	2058.07	4502.56
597	159.045	410.84	6.85	3348.21	2459.41	1240.83	2272.3	1209.52	4572.92	12444	5861.14	3909	2286.79	2103.67	7307.99	4830.83	3450.47	3600
598	159.045	534.925	8.92	716.45	716.343	800.925	1165.86	530.674	2262.55	2836.43	2873.84	1638.97	824.789	1136.97	4445.6	1306.89	1435.45	1653.52
599	159.044	770.313	12.84	1528.26	1370.26	1253.88	1809.92	1605.11	1527.28	1680.83	953.805	1629.07	1949.58	2858.88	1571.88	746.36	2224.39	1213.48
600	159.066	375.867	6.26	21686.4	10576.9	33835.7	45700.9	16036.8	39297.7	28089.5	22456.1	21839.1	15342.9	24225.2	27042.4	29972.9	28984	22982.7
601	159.066	285.641	4.76	6204.74	2749.72	5840.66	5643.39	1863.31	3485.46	5719.69	3140.53	2554.51	7123.47	5072.99	6041.22	4794.19	2824.43	2729.61
602	159.077	81.59	1.36	2460.59	1222.69	1418.45	1733.66	1203.89	1345.68	2138.29	1803.27	1057.24	1595.2	2832.02	1594.37	1230.5	2891.26	2902.93
603	159.092	325.432	5.42	915.053	1531.13	628.07	2185.13	1279.8	231.157	615.258	269.424	771.063	447.807	339.405	467.634	1191.32	938.018	915.755
604	159.103	445.186	7.42	15024.4	9531.16	18132.5	5780.75	15030.7	2271.3	23040.1	5055.02	8269.5	13638.2	18518.2	17669.3	13277.7	12268.7	11889.1
605	159.101	551.553	9.19	2177.04	1195.29	895.112	390.117	1761.82	123.709	1639.78	850.509	1178.03	1517.62	3070.85	2003.39	420.449	1021.83	1257.29
606	159.102	433.581	7.23	3197.66	1871.36	1749.6	359.338	4671.28	233.692	5652.77	475.699	930.46	4645.16	5306.87	3476.1	2035.86	3611.14	2595.5
607	159.859	40.205	0.67	1555.25	1356.21	1182.75	1830	2052.48	1717.21	1615.29	1890.67	2145.97	1639.03	2074.02	5449.71	4737.81	1057.61	3973.81
608	159.861	18.0945	0.3	1412.21	1104.03	1000.84	1276.56	2879.51	2710.48	75.276	712.787	1812.84	3693.9	3298.62	1670.56	1478.21	385.029	2353.85
609	159.859	9.984	0.17	2764.59	6151.96	1551.35	1543.66	351.824	1900.24	2133.49	3764.72	6523.45	6867.85	133.683	6140.83	3298.12	1743.07	5461.32
610	159.86	26.6165	0.44	5105.41	3907.44	5515.74	1999.38	1235.91	1851.27	6659.52	3393.39	2481.16	3167.32	3611.59	3440.06	5534.28	1943.99	1745.06
611	159.859	1.254	0.02	1237.95	885.683	1175.7	348.064	597.173	1371.69	810.181	524.527	1556.65	1824.8	1279.71	1512.83	828.006	516.342	1315.65
612	159.859	54.528	0.91	4343.71	4291.62	7083.24	2990.33	7554.14	6254.93	6709.25	3595.77	4674.61	6226.17	5693.16	5300.19	9651.18	4231.24	5793.61
613	159.98	62.11	1.04	21781.8	23155.6	24281.6	21634.7	17849.9	8624.99	21983.8	7487.85	32722.3	27436.4	26700.2	30539.9	28027.9	26775.2	22386.5
614	160.015	919.745	15.33	13475.8	16607.6	13669.4	16352.2	17885.9	16003.4	11967.7	15283.5	15746.8	14402.5	16476.3	13368.4	19821.6	18847	16969.2
615	160.022	418.137	6.97	646.08	1938.17	2709.64	2934.02	2370.41	2931.92	700.748	2579.18	539.516	1593.11	1110.45	908.734	2104.85	1574.84	2244.57
616	160.039	341.581	5.69	4200.37	5482.3	4235.24	550.719	9424.12	7251.09	2196.03	2962.07	2039.63	9739.93	3949.57	6827.43	4365.4	3789.77	3032.76
617	160.04	316.629	5.28	2769.3	2294.31	6804.35	11039.2	5795.65	6385.04	1760.63	1611.24	770.596	5564	4044.86	21581.3	5190.27	5011.04	6458.73
618	160.061	136.339	2.27	4920.87	7461.42	12508.9	11667.2	8895.75	5279.73	6341.31	11361	11010.5	11449	5258.05	8150.18	7549.24	11053.8	8909.5
619	160.061	85.551	1.43	4379.07	5113.91	2580.82	2984.69	5414.66	5127.98	1851.29	2000.75	2635.79	2365.29	2825.24	5869.66	3165.19	2520.81	2288.83
620	160.06	206.082	3.43	2305.87	10356.8	10033.1	12546.5	5191.44	2372.59	3658.41	4921.32	5363.73	9652.37	2403.65	4815.99	14279.4	11892.4	12154.9
621	160.069	375.94	6.27	1615.49	1071.43	1978.49	3646.46	1201.38	2163.93	1501.22	1311.82	984.631	669.619	1449.74	1221.14	2478.54	1641.46	2123.74
622	160.098	137.219	2.29	2179.94	1776.71	4274.51	2506.2	2648.15	2968.77	2474.11	3313.92	1462.37	1968.76	1703.01	2265.9	1796.23	1513.23	1502.58
623	160.106	445.052	7.42	1562.4	1037.98	592.858	217.293	1732.47	144.245	1323.48	218.055	435.146	377.135	1586.62	1324.47	1571.14	896.537	957.195
624	160.842	41.6495	0.69	1044.08	2210.06	996.803	1783.1	173.667	222.622	1419.85	898.961	221.786	965.271	1247.47	1394.68	1868.95	6167.51	2549.93
625	160.842	13.988	0.23	608.427	3140.94	1317.15	939.794	1913.67	716.438	1633.28	1449.66	905.412	1084.52	1223.1	1615.95	995.644	2517.94	2131.5
626	160.842	28.066	0.47	4253.36	3253.05	1790.3	1363.93	345.196	1431.25	2270.76	914.241	1653.82	2044.7	1306.26	5018.45	1475.63	1856.3	8543.77
627	160.843	1.3795	0.02	1777.84	923.742	602.127	1139.37	1068.61	1145.51	721.629	884.438	3358.94	1815.68	978.174	1315.06	667.665	1183.96	1066.5
628	160.841	54.644	0.91	4845.25	4836.31	5745.15	7799.74	5804.84	1436.48	4714.03	4463.34	9217.29	9266.18	3063.86	6894.83	2929.75	4445.26	6788.74
629	160.841	957.053	15.95	517.973	413.406	334.271	569.657	660.024	456.919	472.981	458.684	1499.47	485.677	1715.74	1471.62	535.302	366.14	1386.18
630	160.841	912.978	15.22	1288.92	2010.42	1950.06	2495.78	1975.34	2412.75	1699.68	2563.19	2738.55	791.792	208.952	555.66	2843.8	2564.35	1292.95
631	160.977	62.11	1.04	22496.2	21758.9	23069.4	20499.9	18415.1	10198.1	27800.3	7230.03	25780.4	23946.2	29203.5	28213.9	25328.4	24893.8	25885.1
632	161.009	80.482	1.34	7727.39	9158.92	20016.7	18894	14694.4	11517.8	9811.33	15419.7	5983.53	10155.6	4544	6887.89	11246.7	8985.12	11601.4
633	161.01	899.913	15	23401.9	20352.5	22960.9	10036.3	29558.8	21941.5	10185.2	22912.1	10059.4	10428.2	10979.7	23348.5	8769.17	19102.1	9498.31
634	161.012	953.439	15.89	869.327	881.17	1877.52	2670.26	3177.31	996.17	869.012	2348.34	1213.66	3459.64	833.823	980.2	968.971	702.059	1010.09
635	161.013	940.28	15.67	23175.4	2663.25	4479.96	2719.38	4673.46	3730.59	2632.16	7379.49	7898.81	3858.09	3154.53	2801.85	2452.23	2487.38	2761.8
636	161.012	923.859	15.4	27309.7	25560.1	43312.9	110530	30428.8	30840.3	21002.4	64121.7	39798.7	68198.9	27563.4	25788.2	7021.85	22677.7	26132
637	161.012	828.154	13.8	17441.7	35154.8	14810.5	9286.94	11301.6	15641.1	9513.46	24372.3	13143.3	22846	13404.5	10645.1	11275.2	4814.69	11877.3
638	161.011	875.401	14.59	8119.49	8698.16	11766.6	19137.9	7711.62	18263	9051.15	10189.7	9675.31	12088.7	15771.9	8671.14	9450.38	6022.86	9125.41
639	161.024	298.31	4.97	12610.3	18913.8	14060.5	9774.23	7116.09	6668.05	2138.15	23955.8	2273.82	4108.74	7903.84	9935.99	7763.39	9304.79	8906.86
640	161.023	359.918	6	1047.16	1273.88	4655.26	2605.37	2484	2977.77	1081.05	4600.32	869.28	1369.31	918.133	2591.73	2139.69	3399.47	2310.01
641	161.024	435.25	7.25	1136.24	3473.45	6871.12	15432.3	4625.21	10281.1	986.631	4451.32	2143.02	2996.97	2211.33	2229.54	4999.05	5605.98	3729.87
642	161.025	309.85	5.16	3248.7	1645.38	16546.3	25213.9	3386.14	44159.8	1565.87	17065.5	5804.54	4453.58	1201.11	5888.85	9064.34	7436.22	6889.3
643	161.024	415.147	6.92	1761.46	2339.29	2393.53	3279.11	1987.16	3826.83	1855.85	4161.15	1587.41	2009.56	1267.41	1721.76	2425.74	1927.52	2065.45
644	161.046	257.138	4.29	34415.5	39748.2	55138	2989.14	52195.5	21959.5	36808.4	1907.9	32238.9	43123.7	61311.9	48538.4	41274.2	41813	1695
645	161.045	79.792	1.33	6922.43	9422.97	12963.6	10271.9	7695.81	9232	7225.3	6499.98	6616	9910.41	7775.1	11247.4	11073.4	9335.4	9371.65
646	161.045	136.016	2.27	5180.28	6090.32	34626	8820.7	2682.73	11684.2	4476.58	1951.88	4187.97	10284	3255.71	6159.11	7434.37	6698.61	4559.77
647	161.045	236.554	3.94	5767.3	11735.4	18213.2	47979.9	10040.6	3028.99	3453.41	25292.9	9827.54	6569.33	4200.61	2599.5	9115.6	8548.94	37763.3
648	161.046	119.01	1.98	2518.07	6737.68	7471.17	9432.62	7535.37	2265.22	4392.6	5517.37	4413.47	2561.32	3570.38	3000.29	3350.55	6610.44	7310.87
649	161.081	334.518	5.58	5318.07	5616.99	64811.9	18215.1	9826.71	25317.7	8199.56	5050.33	7684.71	11549.1	10145.6	5570.88	17368.8	14803.6	16289.3
650	161.081	273.112	4.55	842.529	661.56	3351.33	3960.39	1021.46	2627.52	2661.24	1947.28	2067.71	3781.88	960.361	2531.87	1679.05	1939.51	3243.83
651	161.099	458.004	7.63	5384.46	1985.4	449.288	103.662	1296.97	180.683	7989.6	117.977	364.668	1427.11	9713.68	1365.33	3570.99	2113.2	1705.78
652	161.857	14.684	0.24	261.426	483.959	273.276	169.993	389.359	146.171	177.847	157.653	311.828	499.545	403.534	169.381	579.112	390.978	191.046
653	161.856	40.934	0.68	174.688	393.681	402.349	183.741	272.923	251.532	194.028	186.682	463.048	589.714	267.818	612.23	407.829	564.795	189.935
654	161.856	26.726	0.45	316.733	293.105	517.326	173.283	531.088	343.178	224.848	197.363	239.916	352.435	206.907	633.3	272.218	457.331	211.117
655	161.857	53.616	0.89	244.029	1566.05	1158.99	358.56	231.8	228.22	441.998	432.809	1033.24	811.278	548.266	643.686	887.467	1355.26	384.578
656	161.856	1.3925	0.02	254.268	387.598	197.179	467.375	501.51	191.805	245.808	180.448	570.311	1302.01	206.482	237.068	587.458	286.393	221.812
657	161.912	916.587	15.28	971.154	661.904	1356.13	699.799	1185.04	1330.6	779.21	1387.25	1617.97	557.347	375.094	415.725	1475.21	1076.01	525.446
658	161.949	62.237	1.04	504.194	742.348	1309.47	1394.78	549.351	2365.11	1116.02	2079.89	380.212	407.914	621.81	503.832	707.127	799.833	755.809
659	161.992	922.486	15.37	2516.54	6958.96	3164.29	3765.41	6479.07	12203.1	6808.26	6318.23	5111.28	4532.92	5505.34	4109.59	4392.15	5285.81	7926.76
660	161.994	936.198	15.6	1444.04	1532.68	959.475	983.631	4079.21	1631.91	3847.72	3008.34	3102.77	3113.73	1507.54	1540.42	3407.62	3269.87	2837.57
661	162.041	82.3655	1.37	3478.12	5059.61	8857.63	8729.54	1724.52	1569.74	1817.21	2080.31	1590.86	1442.22	3799.51	2168.52	3486.71	5234.17	3716.76
662	162.049	256.925	4.28	2995.19	934	2503.69	235.266	2874.46	490.52	2332.7	172.292	2192.47	2080.93	2401.6	1538.81	1865.03	1683.94	171.624
663	162.055	358.161	5.97	1407.22	2480.54	599.051	893.871	2451.8	348.272	1400.77	371.456	1147	3509.03	2731.93	4820.93	1897.14	1915.96	1615.35
664	162.838	29.973	0.5	1459.35	1760.36	1753.19	1277.45	273.726	567.101	1013.07	510.467	1004.57	2747	1381.21	3386.48	256.914	2057.47	1944.2
665	162.839	42.078	0.7	1211.91	3063.14	1255.45	1382.12	1930.37	327.474	1174.94	553.317	1443	2333.57	982.917	642.372	1174.8	1485.17	1900.55
666	162.84	11.549	0.19	4523.07	1011.2	824.279	990.225	4182.97	752.741	5228.39	830.683	1811.25	3147.49	1750.77	2309.34	1049	1438.55	1144.08
667	162.838	19.219	0.32	706.792	766.162	1520.22	1273.01	1923.91	990.041	822.016	1365.73	2986.6	2958.33	5529.33	2375.18	704.499	4230.58	4123.28
668	162.839	54.3645	0.91	4829.01	4351.77	4793.5	5221.98	7463.57	234.949	8688.73	5934.63	5230.5	7196.5	7715.95	5238.09	2722.63	4596.23	10054.3
669	162.839	912.989	15.22	1397.95	1424.16	2164.65	1622.46	1697.59	2610.06	1493.61	1909.12	2253.39	1326.92	303.115	542.822	1542.13	2173.87	856.601
670	162.837	1.2595	0.02	443.465	539.091	1667.1	595.977	1273.99	891.953	626.457	767.004	396.267	793.24	635.561	5238.11	485.786	669.377	2858.69
671	163.003	347.877	5.8	747.924	2288.85	8627.89	4739.07	4052.7	4136.12	1432.11	18924.6	3376.83	2841	981.847	7648.47	4503.06	5740.26	4602.57
672	163.003	287.373	4.79	1719.25	3974.72	6922.25	4235.31	3979.63	6186.62	4441.26	11464.5	2483.46	2320.89	2992.04	4015.55	2711.94	5342.56	3783.42
673	163.004	234.52	3.91	3089.63	3321.92	5110.99	3315.39	905.78	638.853	1087.91	9452.54	465.595	883.47	2767.22	1926.77	2242.82	2324.44	2649.24
674	163.024	121.04	2.02	7328.94	10051.7	49886.8	32126.9	9858.93	14418.8	13685.7	23826.4	20936.7	12333.6	12149	8496.36	17672.2	21642.7	20853.2
675	163.024	90.358	1.51	11477.5	16253.6	54916.7	37139.4	12038.6	18350.4	14662.5	19696	8495.41	20259.9	9601.72	12187.2	25306.3	30611.4	16927.8
676	163.026	919.25	15.32	4636.8	3743.83	2063.01	2408.03	3202.02	3632.64	2538.71	3806.62	2445.07	3121.28	2243.31	2661.83	2681.01	2421.05	2433.6
677	163.04	249.961	4.17	4447.09	3382.83	1562.46	1352.38	2661.78	3283.23	1870.6	617.596	2195.56	1736.99	760.31	1061.97	3585.79	3751.13	455.249
678	163.039	317.363	5.29	563.435	2014.52	4670.65	4043.43	988.846	2744.03	402.35	3065.67	399.596	595.564	542.241	1028.75	1571.37	1863.16	977.097
679	163.061	135.123	2.25	4307.97	7983.05	30182.2	28275.6	7568.66	4617.04	7158.2	10258.8	8874.06	11723.8	3579.35	6785.16	12077.7	9900.46	10922.1
680	164.01	917.503	15.29	12068.9	13475.2	14455.6	11955.8	8212.16	11398.1	11997.2	12254.2	13323	12212	9999.46	14142.6	8257.53	13474.8	6836.79
681	164.071	282.695	4.71	54700.5	52900.9	67560.1	167584	69471.6	106103	65403.7	165750	66568.1	53273.3	29417.2	59844	67745.8	58416.6	96006.6
682	164.083	826.294	13.77	3605.39	4627.82	2720.36	1818.68	2390.91	3921.63	2944.49	1852.09	2087.42	4409.39	4163.64	2122.47	3209.04	2123.34	3584.54
683	164.836	31.0265	0.52	237.131	697.477	689.633	660.938	515.687	266.268	356.714	332.445	721.846	694.354	300.031	289.804	242.426	1178.53	1394.23
684	164.835	42.089	0.7	662.012	291.187	639.568	762.385	465.212	221.099	359.04	363.867	327.903	1215.69	777.647	898.536	511.601	476.769	1095.26
685	164.836	19.28	0.32	613.179	207.837	813.635	647.452	370.76	226.696	263.847	210.589	345.1	819.103	323.555	2290.66	396.482	402.743	389.276
686	164.836	8.823	0.15	763.675	54.495	400.21	807.823	397.244	543.662	247.777	679.159	1123.09	2970.17	325.619	1472.75	329.332	918.7	2199.09
687	164.837	54.811	0.91	599.611	981.04	1687.09	757.751	737.719	582.365	1291.18	1417.52	352.41	2924.1	851.617	1528.74	1243.78	1839.88	3016.59
688	164.835	1.614	0.03	196.862	438.308	813.394	427.917	254.341	284.753	625.375	665.718	204.408	283.738	110.685	367.173	246.177	264.559	417.821
689	164.935	65.766	1.1	3223.17	2259.91	14387.9	8942.87	1647.26	1726.81	2337.9	1606.84	5635.55	3004.63	6002.04	5194.61	6336.73	1088.63	5373.65
690	164.994	916.307	15.27	50265.5	47117.1	46764.9	43542.5	48711.4	40570.6	35332.1	46529.3	45765	43081.1	39337.2	38504.7	43205.6	46230.9	41520.7
691	165.019	379.117	6.32	15028.7	17257.2	32423.4	35700.3	30172.2	19354.3	19021	31821.5	19728.7	29251.3	13359.6	18395.2	25163.7	25034.2	23870
692	165.02	330.832	5.51	10712.6	12150.6	17652	11464.9	8102.82	9039.61	6829.59	14282.8	2289.39	7396.48	9854.64	14542	12271.5	9564.03	10715.1
693	165.019	269.54	4.49	2509.84	3674.9	11396.2	13138.3	3602.18	13419.9	2888.52	11856.6	1044.13	1016.3	4945.63	8767.07	6662.74	4191.07	5576.78
694	165.018	456.144	7.6	1506.06	2955.8	1785.46	770.865	2115.88	657.964	1956.97	778.516	5206.07	1751.45	1089.29	812.198	1790.13	1163.78	1505.55
695	165.019	303.414	5.06	1200.42	2999.49	1826.34	4680.35	2941.75	8535.21	1186.63	16667.8	2862.95	1038.83	983.472	5468.28	4699.63	4379.85	3561.15
696	165.02	723.344	12.06	2868.5	3125.42	3810.24	4724.86	2930.77	3858.35	4949.35	2270.06	4113.47	4163.58	3058.4	4324.21	2623.29	3471.64	3121.93
697	165.018	254.095	4.23	2752.94	3888.97	6313.4	2347.38	2668.58	12572.5	1168.28	2344	2808.67	3030.88	2254.51	1610.2	2149.58	2852.96	1970.35
698	165.021	113.084	1.88	1008.4	1192.18	8256.26	6170.63	2165.35	3862.28	939.939	4108.36	794.118	1607.67	1216.84	903.63	2321.56	3707.22	2928.17
699	165.041	79.016	1.32	21300.4	20236.6	30072.3	18391.1	19120.4	10652.6	35107.8	30871.5	25969.6	22356.9	30003	24073.3	29284	22499.4	30059.2
700	165.042	853.06	14.22	13253.8	6145.55	31615.6	7172.53	10034.2	5954.37	6728.4	15602.1	7656.26	5105.08	5138.08	5273.2	13890.4	25568.7	25819
701	165.042	824.592	13.74	12658.2	11311.1	21977.2	6803.77	16310.8	11920.7	12674.9	10816.6	12617.4	9592.03	11740.7	21670.8	9557.42	11239.1	12037.6
702	165.041	884.201	14.74	42668.1	39006.2	59060.8	20550.7	21213.3	38377.1	25249.4	11001.5	55991.2	48256.9	46270.1	26877.8	20235.3	39629.1	20652.7
703	165.054	453.477	7.56	10915.2	10625.4	2193.5	3153.32	10169.1	1965.88	20953.5	3270.14	3740.13	1225.57	9446.16	7189.09	7875.77	6798.06	7081.56
704	165.056	432.041	7.2	35898.7	18112.9	6533.21	398.317	8715.14	403.389	11588	834.009	11785.3	15711	21915.5	14011.7	12875.7	11488.2	11650.5
705	165.056	605.354	10.09	3371.89	1548.33	3373.44	1627.42	3146.29	2978.48	4516.15	1946.71	5309.21	1808.83	1991.11	2568.12	3326.33	1591.52	1931.91
706	165.055	367.918	6.13	1346.5	960.823	609.75	3253.66	438.273	7178.17	1647.61	8120.94	823.77	760.324	266.389	708.228	2055.94	2845.44	2008.57
707	165.075	282.693	4.71	5043.21	5660.73	4880.78	7940.56	6408.25	14123.1	5824.77	13825	5194.61	5434.5	2806.57	5490.53	10486.4	7760.89	9616.04
708	165.077	83.619	1.39	1492.03	3522.96	2113.72	2306.07	2187.56	1287.71	1847.73	1195.39	2773.47	1705.71	949.474	1338.02	1275.22	2364.51	1715.42
709	165.091	580.217	9.67	5545.02	2397.87	743.564	250.964	3166.01	217.946	2477.53	908.96	1765.38	1371.47	1420.54	1342.57	3200.69	982.313	1288.44
710	165.998	916.679	15.28	2951.45	3056.58	2591.29	2622.99	3419.86	3263.31	3412.28	3273.61	2564.06	1421.27	2413.37	2895.67	2887.04	2144.36	3121.39
711	166.015	709.094	11.82	13020.6	12533.8	14938.7	13078.1	12128.8	14221.1	17185.4	13356.3	8497.54	14842.9	6085.46	12538.6	12109.1	23232.2	12343.6
712	166.022	378.652	6.31	603.613	1096.66	1648.55	2990.56	2611.8	1700.99	730.594	2449.31	1396.89	2081.07	498.017	1265.97	1342.54	1049.4	1862.31
713	166.025	897.96	14.97	5127.04	4915.64	4660.22	3276.16	3937.99	4567.89	4297.39	5855.06	8017.43	4677.16	5411.61	1246.37	5367.25	4356.2	4530.68
714	166.025	827.055	13.78	7629.2	7468.44	6402.47	12407.9	5163.71	4810.3	6782.83	5320.37	5072.77	6764.21	11906.4	7274.84	13562	16214.5	9495.82
715	166.025	776.032	12.93	5275.87	8290.91	4495.88	4892.7	4618.31	14326	3464.03	4720.41	5903.58	4593.78	5930.55	19404	4582.4	7047.77	6524
716	166.05	885.651	14.76	20998.7	38023.6	22211.8	19612.4	48666.7	30273.3	27284.7	28191.3	40350.1	32561.3	39981.1	50507.6	30721.3	31334.4	28423.3
717	166.044	79.016	1.32	1882.08	1165.78	1825.66	1103.07	648.781	852.17	1566.73	1988.61	910.335	686.69	733.95	1024.85	1186.4	1267.26	1392.09
718	166.051	825.504	13.76	5386.48	16929.9	5769.65	8763.27	9864.19	4354.37	7171.52	14180.6	21848.6	4240.93	14440.5	19083.6	9784.61	11847.3	16837.2
719	166.051	812.265	13.54	4291.27	6923.27	12601	6035.64	10535.7	5886.25	4729.35	5270.88	6217.04	11071.4	10626.3	6000.17	5500.63	4801.4	12144.8
720	166.05	802.741	13.38	7381.19	7778.98	7562.94	10629.6	7503.62	19342.9	16866	5216.19	9618.78	6776.82	7734.61	3218.64	11936.2	13801.6	6991.7
721	167.009	914.74	15.25	16248.3	14014.4	16519.7	15990	14064.6	14340.4	12778.6	16095.1	15169.7	15074.6	15704.8	11875.3	11527.5	15715.8	15628
722	167.021	185.759	3.1	840.201	1469.05	1514.68	2443.53	1080.61	1211.3	1739.06	1340.08	158142	1214.64	606.921	5458.83	16066.5	19564.2	16952.4
723	167.034	512.414	8.54	6703.86	3369.83	6119.95	21447.3	3826.96	11711	4827.19	11058	4187.73	3426.69	1370.51	3629.23	8528.88	6985.82	7556.32
724	167.035	455.838	7.6	3610.7	3464.1	9907.76	3576.09	3161.05	505.022	5761.36	298.793	2089.83	5536.64	2000.68	995.238	3324.76	3694.5	4479.26
725	167.035	342.115	5.7	395.959	398.099	2630.63	6597.99	858.844	2697.43	487.51	4242.9	1987.03	695.427	363.131	8752.37	3361.63	3394.73	1942.05
726	167.032	319.993	5.33	1625.91	639.745	1183.62	1355.28	1400.8	3007.49	2484.82	999.129	695.167	1704.2	2797.57	1913.24	2281.23	2129.21	1029.59
727	167.034	424.719	7.08	854.853	2224.31	1128.35	4064.4	2069.68	2408.87	2852.89	972.547	4784.69	1595.83	612.798	1154.79	2119.6	2213.23	2559.75
728	167.034	258.12	4.3	2601.68	2260.74	3421.31	1826.05	2178.26	4822.2	3892.84	1024.03	3831.3	5189.84	1560.21	4079.16	4813.15	2726.93	933.048
729	167.071	385.754	6.43	2146.84	2199.65	2643.3	5264.16	1720.67	3215.48	4842.76	4203.68	1104.86	766.91	1328.29	2601.47	2731.09	2471.17	2574.39
730	167.07	411.502	6.86	1847.25	551.353	4193.66	1819.26	2056.35	1624.84	1091.58	1117.59	1490.01	2188.66	974.492	1507.31	1009.04	910.874	579.508
731	168.004	914.809	15.25	8307.55	7269.31	9382.18	8318.37	8155.74	9545.21	7157	9156.31	6847.97	6791.36	6686.9	5465.99	5812.36	6481.8	7294.07
732	168.007	73.101	1.22	3184.55	2550.2	1965.59	2576.85	1530.37	5329.44	981.007	1279.27	2933.73	1720.22	2164.99	3148.58	2839.4	2197.8	3070.71
733	168.006	439.875	7.33	2004.25	3610.43	1675.21	92.8314	3003.11	181.144	1614.94	253.989	3252.86	2347.87	201.448	304.474	854.293	763.328	1203.76
734	168.035	79.3655	1.32	1312.5	2568.23	1984.05	2124.55	913.234	3445.84	1817.14	2709.28	1566.93	2788.18	3863.18	4295.55	1603.71	2221.6	1197.29
735	168.981	76.433	1.27	40044.1	89552.1	167548	100605	84390.4	53089.1	44341.1	54702.7	45087.7	41057.5	31104.8	35680	90409.6	83429.3	82209.2
736	168.989	891.904	14.87	23261.9	10253.4	19232.6	963.01	10414.4	19781.4	10099.4	26261	16529.1	11677.5	11450.5	12229.8	25511.3	11734.2	17953.8
737	168.989	882.558	14.71	12573.3	54769.1	22927.9	21740.4	51422.2	20309.6	51878	22119.8	22014.7	82079	47403.2	43294.5	24915.6	49466.2	22607.5
738	168.99	851.933	14.2	10904.3	10943.8	11004.5	22046.4	14960.6	11750.7	22963	61857.1	12060.5	10290.7	32750.7	52446.8	30349.7	24993.1	27314.4
739	168.989	800.149	13.34	7829.04	9788.36	7458.71	35476.1	8316.7	32235.6	7855.19	7842.01	25289.1	7840.45	5925.1	10829.8	8567.16	9324.8	5653.83
740	168.989	815.019	13.58	12978.1	12542.7	6897.62	6775.38	23682.8	7251.21	10256.8	14551.7	6930.2	14392.9	20030	16536.2	37614.7	18500.8	10116.3
741	168.996	365.227	6.09	2698.53	2105.22	1317.96	1520.01	2177.83	934.833	3471.46	1110.86	1546.74	2555.8	1183.26	3539.11	1897.3	1642.59	2195.1
742	169.01	85.842	1.43	5970.67	2251.49	6434.97	3067.37	18611.5	3038.78	1353.27	2770.8	3467.05	1267.41	1842.87	2758.18	2489.25	2797.1	2104.54
743	169.014	320.964	5.35	1258.2	1110.88	3904.79	7959.61	2707.33	904.966	1877.9	725.572	1611.82	1747.46	603.535	968.803	3078.06	1475.06	1715.92
744	169.016	918.389	15.31	23183.6	2084.4	10140.6	28946.1	13841.4	26681.1	16283.5	23646	7432.15	11885.1	20921.9	11847.6	30142	41449.9	13475.4
745	169.012	762.518	12.71	7725.25	16239.1	7272.01	8414.12	24409.6	7442.64	11690.1	8019.47	8663.52	11211.1	13129.4	9013.45	13024.5	6454.7	11054
746	169.017	827.825	13.8	17793.9	3004.64	4904.92	11882.6	11168.6	7898.57	6344.88	25656.9	2305.82	6848.01	11583.4	12373.6	12748.3	8691.95	2207.04
747	169.017	898.436	14.97	7564.51	6884.56	5483.97	10487.6	16239.3	9360.82	12676.2	7232.61	7279.93	6753.51	14006.9	6218.91	16172.3	7102.17	7420.85
748	169.015	745.373	12.42	11681.3	10511.8	9556.1	17236.9	10763.7	29218.9	14455.2	12058.9	12691	10584.6	21412.3	11767.9	21402.4	9041.6	11820.6
749	169.025	214.75	3.58	2767.27	1404.38	12397.6	4371.17	1672.16	2356.75	2645.77	1887.13	5152.44	6846.87	1392.35	1471.16	3532.91	2110.3	2696.61
750	169.05	360.308	6.01	1465.98	1251.76	1144.97	1538.67	1529.98	1526.65	1348.34	1531.06	807.384	2219.67	1389.73	5254.99	973.74	1060.11	1889.86
751	169.087	415.3	6.92	2408.61	2180.63	4883.85	6191.37	4038	5342.62	5376.57	3750.28	1570.63	4260.53	2831.16	4349.74	4675.98	4657.4	3888.39
752	169.087	657.483	10.96	91238	22339.4	98010.4	8273.05	34541.5	8470.48	55256	14529	42652.6	39438.7	36857.2	66305.1	35863.6	37774.6	41796.8
753	169.087	391.042	6.52	1145.12	1605.21	13332	8693.56	2786.02	20899.2	4192.21	18881.5	1817.08	1817.7	1378.01	5104.45	11915.1	7606.19	7205.71
754	169.087	606.826	10.11	5526.96	2938.41	8826.3	1098.09	3740.75	1173.57	2516.91	1294.01	3699.18	5817.21	2063.78	2450.62	2404.29	4443.97	2560.1
755	169.086	481.21	8.02	1353.38	827.936	2148.17	4388.5	1272.88	1450.39	2047.87	1739.48	402.324	2228.31	2965.26	1208.03	1409.87	2372.56	2389.61
756	169.087	472.095	7.87	818.058	1061.55	4090.14	4672.79	1765.61	3236.92	1717.7	1079	503.003	3786.85	2062.24	1932.17	2822.54	1377.08	1224.3
757	169.086	364.349	6.07	1101.43	949.385	1918.56	2109.64	3493.1	5157.65	1526.2	1681.9	1009.59	8668.97	2203.63	16242.4	4265.87	4138.13	4435.79
758	169.087	826.782	13.78	1423.06	1203.24	3305.44	2340.26	2643.33	2368.72	3871.32	2495.8	1149.62	3018.5	2016.34	3288.78	1942.16	2424.09	3442.48
759	169.085	886.219	14.77	1489.15	3689.48	7916.13	2202.65	2265.96	2289.95	2314.47	4796.39	3635.38	6601.72	3030.62	2601.65	2637.08	2257.21	4199.62
760	169.087	377.086	6.28	2604.1	2588.93	6265.29	2046.1	1834.68	3934.27	5338.97	3987.05	3378.63	2495.7	2643.15	3621.52	2852.12	2465.4	5715.48
761	169.123	824.654	13.74	2853.74	734.707	3404.37	1304.2	2825.77	2919.49	3102.72	2167.54	6535.47	2705.69	2672.57	2140.44	2444.63	2591.09	1534.67
762	169.124	891.871	14.86	1476.73	5587.13	1388.88	2215.75	2335.3	1594.28	1373.19	2013.32	2305.17	2298.92	1839.63	2019.33	1737.44	1743.67	3476.83
763	169.984	76.152	1.27	1539.47	2742.2	7738.08	1393.36	2906.64	1538.4	1194.94	1860.06	786.705	1258.58	1732.43	1085.31	3274.98	2671.53	3411.64
764	170.01	713.827	11.9	50556.2	58788.6	47185.2	60567.2	62987.6	61778.3	53652.6	67677.6	42746.2	50792.4	54243	39749.8	46388.4	47565.5	42152.5
765	170.011	879.984	14.67	13867.5	9671.87	19836.8	8608.33	11384.9	22627.6	29399.3	8486.77	17587.9	13915.3	13619	8328.15	8292.51	7813.71	7401.78
766	170.011	758.708	12.65	16754.1	15031.2	16125	24367	12532.8	16432.9	34929.2	23257.4	31777.8	15693.6	21662.5	15144.3	15029.1	16589.4	48476.2
767	170.011	823.414	13.72	18478.4	14854.1	12356.3	41826.4	11926.6	43308	23268.1	9724.33	14362.1	14340.7	13061	15156	16644.9	19289.9	15862.7
768	170.045	440.031	7.33	5040.06	2237.06	7733.04	1284.86	7873.07	1726.8	2978.04	2060.54	2093.72	1554.72	49665.8	23234.3	8907.64	9043.84	7897.7
769	170.057	72.883	1.21	10833.9	2809.33	27777.7	13468.9	5257.12	5969.29	6029.2	5098.61	7914.02	4972.62	17480.1	8929.11	10838.8	10653.9	7800.55
770	170.057	307.2	5.12	12071.1	2433.87	4956.99	1020.26	7048.7	315.136	9428.31	511.074	9561.61	7020.4	4915.5	10112.7	4287.32	6421.73	6470.42
771	170.081	265.05	4.42	3588.59	9880.68	15306.8	2464.47	9337.18	7304.79	4857.26	403.518	10763	15268.8	4560.79	4995.1	9884.26	8386.88	408.658
772	170.09	657.487	10.96	3945.22	2527.11	9376.08	1486.68	3948.24	792.962	6966.77	2027	3457.41	3717.05	4261.33	6666.95	1543.13	2533.73	3052.65
773	170.901	71.612	1.19	2003.22	1396.34	5010.51	7446.37	1773.2	545.899	1076.73	497.816	6314.36	1981.71	1106.7	5142.38	3072.83	1919.02	3603.74
774	170.979	76.318	1.27	2045.55	4555.2	7504.66	5332.15	4257.7	2713.46	3221.78	2689.63	1697.31	2908.92	1866.27	3519.07	3321.98	4353.31	3520.14
775	171.007	74.257	1.24	262823	339462	208993	187664	475311	65812.8	496825	68849.1	255209	510125	437491	381046	292828	344201	272166
776	171.006	94.2045	1.57	13041.1	15750.4	6465.96	4304.32	17495.2	2360.44	17648.2	2851.63	11505	16196.7	7509.11	8717.22	12073.1	9144.48	13627.8
777	171.03	270.422	4.51	25914.3	37818.6	105424	27493.2	35279	18720.1	28243.1	4770.22	39495.9	21115.6	15552.7	14137.7	38887.9	39445	11766.6
778	171.029	135.308	2.26	1836.15	3928.06	13800.4	4396.86	3235.36	4424.34	1137.3	1773.67	3250.41	3508.14	2301.2	1082.9	6272.49	3666.83	2263.88
779	171.041	287.76	4.8	4989.58	5159.41	12753.8	17982.5	4945.63	4185.94	5722.89	3714.06	5490.92	1924.75	7593.84	5541.25	6140.88	6091.87	4782.46
780	171.03	76.381	1.27	1633.19	4833.92	78552.7	2646.05	232547	32618.2	5224.75	1019.28	121606	3069.96	1409.36	4053.78	2438	3197.18	3583.36
781	171.066	461.368	7.69	6193.75	7800.5	7995.41	9536.33	8168.92	5511.99	8137.85	11045	8129.71	8491.39	7829.69	6439.11	8430.08	7991.92	11095.6
782	171.065	310.424	5.17	1725.19	1027.39	4216.54	2473.32	2310.86	2169.8	2951.09	1767.54	1577.97	1536.25	870.8	1260.24	1879.04	3047.07	2368.53
783	171.064	472.374	7.87	1038.51	1464.31	2651.41	875.851	1162.93	993.793	3353.33	1231.9	1248.69	1470.26	2934.99	3441.47	937.109	1383.58	1464.32
784	171.066	417.577	6.96	1197.16	1372.28	955.212	1424.4	1661.25	1312.71	2346.22	680.791	817.853	977.816	2824.56	1109.46	1651.16	1615.6	1689.05
785	171.078	363.6	6.06	521.752	1492.29	11156.2	6940.36	1138.82	722.918	573.643	819.223	588.12	1394.32	1211.89	871.73	3168.36	2026.8	2126.5
786	171.102	618.056	10.3	23531	9307.78	29493.5	4811.97	19249.1	3007.08	17668	3557.35	12334.8	19959.8	12684	17091	16861.1	13143.8	18351.7
787	171.102	576.075	9.6	112850	51309.5	106522	13086.1	53814.5	10056.3	57558.7	24087.4	56619.2	80783.1	55876.9	76594.2	56712.2	67113.8	56311.2
788	171.103	450.592	7.51	6957.09	3671.23	6956.29	2341.74	4807.44	3385.97	7744.03	3080.21	7213.43	4888.53	4126.15	6556.69	5600.62	4284.83	4770.19
789	171.103	550.047	9.17	393952	171225	392446	56473	243342	69049.1	311860	122335	285902	286094	254695	302144	256934	228764	213340
790	171.102	388.678	6.48	3809.74	3566.29	8674.69	9436.5	7008.18	9463.39	7869.04	9207.42	4539.61	5150.3	4185.25	6325.32	7858.62	6513.81	7136.22
791	171.102	888.798	14.81	16292.7	3299.59	30062	21804	20766.9	15424.6	8401.78	12037.4	30222	15330.2	15096.4	5150.53	15217.6	6618.66	23288
792	171.104	820.653	13.68	13146.8	13216.4	20615.2	10540.6	3138.48	16156.5	11526.5	10675.2	6795.88	12787.5	7554.05	19039.1	12321.8	8900.03	13325.8
793	171.102	665.994	11.1	4890.77	4165.01	6209.22	2479.57	4918.61	2668.76	3240.33	6039.9	4565.37	4246.2	2823.94	4390.55	3512.15	5367.91	3389.15
794	171.138	887.138	14.79	48472.1	60718.9	81770.5	34034.8	67730.5	59015.1	53558.9	27472.5	67669.8	30730.8	63909.2	66439.7	38577.5	48520.6	47719.4
795	171.139	836.461	13.94	13661.3	13775.9	16681.7	31588.2	29200	23627.8	11489	13476.3	55220.9	14609.7	20013.5	15791.1	11696.5	46412.9	31843.7
796	171.138	823.707	13.73	11764.7	38909.2	25727.2	10448.2	13029	14524.5	27322.4	13383.6	16545.8	10337	30704	11373.8	19048.6	12977.3	12992
797	172.01	74.322	1.24	9456.56	11554.8	5599.02	5790.36	18411.1	1773.22	18510.5	2348.89	8193.06	15725.4	14334.6	9045.5	12130.6	8321.92	9737.97
798	172.025	96.254	1.6	12085.2	4626.16	25883.5	23910.1	10453	6321.45	11653.7	5073.97	8597.2	14388.1	4487	28120.1	14554	16400.3	11760.8
799	172.025	125.28	2.09	6534.53	5874.95	29044.5	16730.4	8523.72	5628.9	5881.72	4777.64	8168.55	10083.7	5195.73	14439.5	11611.3	8336.25	11380.6
800	172.033	270.404	4.51	1535.13	2258.79	8090.64	4995.98	1763.2	732.447	1934.39	351.926	3319.15	1532.88	1529.46	848.95	1243.64	1869.13	1685.65
801	172.06	204.945	3.42	6850.03	4518.91	6039.32	13476.1	2177.22	2338.08	11570.1	2452.76	9161.86	15573.5	11751.3	12446.7	7782.26	7494.37	8963.41
802	172.061	234.946	3.92	6350.14	1749.17	3552.08	4451.13	6601.55	1917.34	11012.3	8345.02	12998.3	18510.4	7672.43	13004	9424.58	6586.55	7474.82
803	172.061	90.07	1.5	1974.65	2062.3	1882.46	1741.71	2937.76	2644.53	1876.49	2870.97	2100.59	1499.3	2181.69	1356.82	1297.92	1749.45	1274.12
804	172.06	128.869	2.15	1015.16	1449.34	11058.4	7906.15	1562.47	2535.61	2058.22	1360.69	1265.96	2946.42	2778.2	1536.47	4252.62	1051.85	1730.32
805	172.098	329.45	5.49	1267.84	3337.89	5272.69	9552.54	4475.9	2015.45	2358.06	6272.94	6501.6	4985.98	564.866	2899.64	5361.34	4824.96	5310.29
806	172.099	825.373	13.76	4461.63	715.049	2612.64	3163.82	3480.57	1047.7	2203.43	1850.46	2467.38	1139.82	1546.74	1854.31	2042.63	1977.01	1103.31
807	172.105	549.747	9.16	39677.2	23811.4	36686.9	4415.41	24621.1	6068.31	31170	8891.93	28816.2	30170.4	29280.8	31208.8	27732.6	26805.9	24130.4
808	172.105	576.089	9.6	10581.8	3234.15	12798.6	1195.99	5750.26	1150.62	6551.62	2013.13	6089.35	6378.85	4091.31	6297.45	4420.24	3955.76	6225.89
809	172.954	232.846	3.88	7180.51	3421.92	2344.56	7459.49	3244.86	3583.64	4961.69	6392.67	5478.1	5325.8	912.27	4025.55	4837.73	5203.37	5250.12
810	173.01	146.387	2.44	160033	96937.3	60519.5	30315.9	80136.5	49907.8	75306.2	71020.7	111778	69120.1	117305	109103	72697.9	101875	81651
811	173.009	88.7	1.48	28848.2	39265.5	30456.6	86475.5	22075.1	20244.2	24480.8	40319.8	55228.8	25384.2	39600.6	65151.7	48209.7	40462.7	40595.7
812	173.009	177.437	2.96	249163	150424	145346	111109	108202	81731	142098	78208.4	160111	111765	243890	174990	137412	164528	121037
813	173.008	255.805	4.26	2528.46	7869.01	19858.2	13196.8	6318.96	6235.91	3464.39	4874.16	9113.84	4595.21	3126.39	3878.24	8448.74	7594.36	16816.4
814	173.007	209.572	3.49	3660.68	9211.92	53962.4	31300.1	13410.7	9563.98	6952.36	11560.8	16730	15531.8	99505.4	52103.4	10298.1	38376	34721.8
815	173.01	272.215	4.54	2661.83	2030.76	5034.52	3492.49	3418.01	2607.93	6163.67	2455.74	19405.2	1816.34	4199.87	5520.72	1147.47	2253.24	1245.93
816	173.009	116.153	1.94	31737.4	8327.48	23374.7	11457.6	12018.6	9187.04	17721.7	5930.36	44037.9	15835.1	10735.1	70623.5	11263.4	30031.3	9790.67
817	173.023	300.735	5.01	1525.61	2838.84	3253.53	1405.27	1490.36	3974.61	1357.84	6452.05	799.92	1355.6	3656.74	4478.7	2798.58	3091.33	2414.21
818	173.046	273.983	4.57	15922.4	34938.7	283371	59489.9	38903.1	26807.7	13281.5	5742.56	41837.9	26379.9	7636.75	9959.59	65230	58056.7	9539.73
819	173.046	313.768	5.23	684.624	1220.61	13151.4	9007.25	1648.07	1801.32	687.615	1252.54	1723.93	2878.06	515.993	783.216	1665.5	2794.13	3313.31
820	173.047	135.262	2.25	1434.39	1717.43	9231.51	6702.61	2026.59	2271.44	1248.56	2015.71	4311.68	9643.49	2382.07	1371.91	10415.7	3249.42	3363.38
821	173.081	435.628	7.26	47777.1	24912.6	13170.4	7395.65	17129.3	41182.7	108694	15394.2	24388.9	19223.9	170105	37754	44747.5	46113.8	43868
822	173.081	373.34	6.22	636.523	1724.08	8740.69	4755.27	2802.89	5852.06	1844.49	3874.31	810.621	3273.4	5447.7	4600.7	3234.2	3940.8	4404.43
823	173.083	337.079	5.62	6049.12	4650.06	5255.35	2721.71	7813.53	1497.96	4333.32	1485.31	1971.51	8602.52	1896.96	6778.53	5714.85	2946.37	4769.82
824	173.093	86.159	1.44	5833.89	5017.88	1649.58	1371.82	1613.26	2563.95	5463.77	1361.99	1733.82	714.116	3160.28	7803.03	2244.59	3796.58	3668.51
825	173.091	252.633	4.21	1550.84	1126.09	1566.04	2189.97	1271.4	2419.89	2221.93	739.803	897.467	1742.11	2503.34	1074.34	1885.63	1411.4	658.567
826	173.092	106.391	1.77	3624.85	1268.13	1181.51	1168.37	1281.98	2335.59	2540.31	1779.62	1013.43	1223.15	4011.65	6897.43	2833.53	2114.23	4011.38
827	173.093	123.201	2.05	3434	3175.41	2161.18	1364.8	2372.41	1105.75	1595.47	880.393	1876.04	2594.98	5312.6	1977.2	2808.99	2829.14	1092.66
828	173.093	198.176	3.3	5752.7	2757.81	9164.92	4546.02	4646.63	1894.44	5846.32	2900.96	5147.13	2303.9	9212.16	3971.89	6037.5	6148.36	5819.06
829	173.104	70.635	1.18	17157.9	16349.8	55944	37903.4	21159.9	22955.9	10954.3	7859.24	15170.8	24848.1	17081.7	12471.9	21599.5	25252.9	19912.8
830	173.106	549.731	9.16	3761.67	1610.48	3801.32	836.949	1769.9	954.303	2906.42	1126.46	2633.58	2523.61	2810.59	2490.05	1991.7	1768.44	1069.5
831	173.118	405.249	6.75	1828.95	1867.02	14339.5	9030.99	3009.6	4112.09	3021.83	4070.52	922.931	5148.83	3619.75	2676.91	5528.8	4689.9	4484.8
832	173.119	507.887	8.46	106617	41448.4	62805.6	10301.2	54002.9	4781.7	60564.5	5184.4	28171.6	58238.5	50822.9	86612.4	34521.5	49230.8	36342.2
833	173.995	899.416	14.99	6284.89	4487.18	6631.33	5812.28	4095.15	4765.61	2165.96	2387.96	4393.44	2057.51	8693.05	4194.77	2502.67	4597.47	2448.91
834	173.996	879.191	14.65	4335.4	6031.59	4389.71	8122.92	10041.5	9801.48	13192.6	19544.3	6420.29	4826.79	7203.6	9682.16	4876.32	3744.18	7329.41
835	173.995	928.304	15.47	1739.87	1660.76	1685.18	3618.53	3812.39	8217.87	1622.25	4259.02	2387.59	1657.49	2702.82	2087.91	2024.82	3041.39	1603.42
836	173.995	824.13	13.74	7272.07	13595.4	6725.13	6564.78	11145.6	9821.23	7321.78	13189.1	10995.6	7433.32	11927.9	8889.97	10176.7	11157.2	5208.99
837	174.012	145.883	2.43	11818.5	7200.82	5070.84	3188.03	5079.22	3705.79	3088.69	2804.59	7390.64	4136.01	8188.51	6189.26	6472.56	5571.31	2577.22
838	174.012	178.257	2.97	14399.7	7281.66	10186.6	5770.33	7713.3	6136.05	6033.25	5342.72	10719.2	6175	12080.5	11721.4	11428.6	4407.85	10095.8
839	174.04	122.562	2.04	7167.29	6553.58	24379.4	10342.5	6335.72	2885.51	4242.4	5475.85	2235.1	2620.58	5576.2	4580.02	6920.89	7585.71	6015.62
840	174.04	137.222	2.29	3443.28	6389.61	19334.9	8115.38	5678.29	4361.48	4089.53	6940.1	2261.4	12974.6	3199.47	2386.38	6096.06	3237.31	4446.26
841	174.041	84.797	1.41	2356.93	2456.48	12024.8	5069.12	2731.82	1891.53	2071.79	3887.18	1346.98	2806.42	1719.92	631.812	3080.03	2140.9	4875.46
842	174.049	273.961	4.57	645.363	3710.95	18253.9	3275.19	2927.78	1968.17	439.561	398.894	3213.85	1282.83	345.588	522.94	4978.72	4942.76	210.03
843	174.077	137.086	2.28	2203.86	2114.54	5715.63	2458.48	2080.59	1572.2	2170	759.669	1053.63	2396.88	1829.3	1614.76	2861.85	2908.05	1780.04
844	174.085	435.468	7.26	2632.38	1503.08	452.988	354.554	679.171	3227.26	9146.47	985.23	2104.06	1519.38	13682.7	2519.26	4200.53	2917.72	2211.96
845	174.121	507.892	8.46	7888.88	2926.99	5680.18	604.495	4828.38	378.121	4491	336.358	1640.34	3988.35	5828.88	8088.92	3295.96	3404.25	3520.87
846	174.863	904.231	15.07	857.661	1708.82	1082.9	861.306	956.234	1563.8	1761.56	1589.54	945.743	1150.66	1345.65	890.807	1311.27	1222.97	768.253
847	174.957	956.654	15.94	1258.74	1523.86	903.02	1357.38	1823.6	969.089	1570.87	1326.59	1382.65	1668.5	926.727	1846.46	2235.49	1650.69	1487.54
848	174.956	944.629	15.74	1101.84	6262.05	3410.63	4135.61	1693.36	1948.63	2304.98	1812.93	1083.54	2223.73	284.258	5238.87	2799.05	1707.65	2772.13
849	174.956	62.9615	1.05	28413.9	42566.3	73220.5	39619.7	20288	93783.9	27436.6	97654.4	19527.7	18413.4	28853.8	23307.8	25869.8	29383.2	30873.9
850	174.956	906.008	15.1	25234.2	27370.1	27686.6	27001.4	27953.7	25321.4	24918.2	28186.3	23887.1	25214.8	25036.2	23624.5	24792.1	26882.3	26317.7
851	174.956	41.008	0.68	1277.59	1255.25	420.079	811.013	406.67	824.864	809.002	387.936	436.842	504.914	418.353	781.212	847.213	582.309	791.488
852	174.956	15.741	0.26	743.404	1034.64	380.429	739.48	375.34	1277.69	844.149	375.722	396.618	2576.05	906.33	851.64	468.453	551.903	1308.1
853	174.956	926.173	15.44	11375.2	5953.6	11908.6	11844.4	14923.5	12060	12023.3	8376.51	8062.47	11417.2	6820.58	1158.02	16008	13416.2	4789.5
854	174.955	1.2085	0.02	1753.2	1030.2	479.945	559.088	436	712.879	2198.82	415.715	538.446	1490.43	346.595	441.729	852.207	207.523	740.02
855	174.989	78.4005	1.31	2620	3154.03	3219.45	11381.8	2282.91	4109.39	1342.25	2933.5	3850.86	756.307	2335.71	1800.15	7432.19	1440.31	8114.54
856	175.026	135.123	2.25	9949.31	18503.4	48528.7	71320	14798.7	12962.7	12683	14968.7	18717.3	20105.7	7640.36	14401.4	17551.4	35756.7	18333.1
857	175.026	119.616	1.99	14346.2	8879.43	44006.3	11532.8	13275.2	12345.3	19971.4	13141.8	7294.09	18889.1	9841.89	16114	30424.8	8594.63	18412.6
858	175.026	920.573	15.34	1887.18	2779.62	2485.84	2572.84	2465.24	2091.01	7203.54	7899.06	2538.54	7515.86	6924.69	6303.3	8312.81	1924.47	2798.5
859	175.025	89.478	1.49	28613.1	61488	77882.7	67266.5	38775	37064	21520.9	39482	52549.6	38369.6	17562.6	51324.9	44209.8	51959.5	47818.2
860	175.047	78.875	1.31	3828.11	4540.5	3636.94	1358.74	1102.74	3258.6	1001.94	4191.43	1021.41	1504.94	1007.43	20626.7	3268.63	4358.98	2169.36
861	175.06	267.565	4.46	3605.93	5981.23	26756.3	11701.1	7784.92	7363.56	5607.28	8915.35	11064.5	15680	4768.21	8844.06	6012.69	11685.2	12210.5
862	175.061	357.97	5.97	155592	50196.3	86176.7	34789	73244.4	37948	171647	18016.6	47053.5	83169.3	80287.7	71815	73082.8	88706.1	94007.5
863	175.06	122.356	2.04	4505.3	3452.57	7140.53	13575.1	5656.45	2609.74	3882.85	3873.26	2460.78	4269.13	6549.42	3341.82	4479	4115.99	4515.13
864	175.06	285.885	4.76	8058.35	7752.9	32091.9	12451.3	10102.6	37719.8	8478.08	15447.8	7395.25	11314.8	16597.1	12627.7	8947.29	13134.4	4255.58
865	175.073	80.946	1.35	3223.5	4296.91	1615.53	4163.72	2441.54	1540.47	1330.71	1272.37	2224.53	1980.02	3336.27	2473.42	3649.33	964.259	2505.14
866	175.097	457.038	7.62	4426.68	2531.84	8249.44	3431.29	5009.4	1704.14	6195.13	3521.8	925.29	5097.4	5264.9	6256.43	4833.1	4212.9	5404.71
867	175.097	323.192	5.39	15116	7589.01	8951.74	4549.95	8984.51	7939.94	19665.1	1399.78	3817.01	11753.4	21611.2	12245.8	10249.6	7946.03	13821.9
868	175.097	299.628	4.99	5313.31	3368.18	3570.79	3681.88	1584.9	1770.77	6738.71	1413.71	1308.71	1665.68	9756	1289.72	2411.75	2513.39	3500.64
869	175.116	819.37	13.66	2414.03	1635.26	2482.9	2610.78	2677.78	3694.4	1422.73	3439.34	4457.18	2582.07	1686.66	1274.36	4484.41	3576.98	2618.1
870	175.116	785.353	13.09	2615.38	1446.01	669.747	2066.91	1917.44	1363.99	1558.25	1682.93	1906.48	1294.59	1701.54	1932.89	2582.38	2221.65	1314.1
871	175.967	61.127	1.02	1161.67	1403.94	1950.67	2051.17	1040.32	3119.78	2161.25	3693.34	2119.45	4901.1	2298.97	4924.67	1435.71	2147.12	4200.95
872	176.01	930.523	15.51	39075.9	37935.4	38910.2	37939.9	39498	37615.8	34425.9	33043.4	35276.2	31227.2	29279.7	30665.3	43666.5	33744.5	34521.5
873	176.009	943.095	15.72	1092.87	6756.09	475.391	1220.78	892.085	2278.58	956.105	932.665	1033.2	889.987	789.116	991.402	1002.68	1908.9	1613.97
874	176.01	320.065	5.33	2257.94	3050.89	1983.69	878.694	1578.43	2077.16	556.51	3540.17	455.941	536.443	1704.28	1544.18	896.373	1345.08	1990.95
875	176.009	899.518	14.99	4770.04	9444.46	5030.87	16626	17696.2	9318.63	7835.19	3289.33	12910.4	4572.15	9493.07	4956.33	3954.55	5354.05	4621.51
876	176.009	826.394	13.77	7835.54	17933.6	5834.89	6364.06	10151	5558.86	8017	5295.56	7594.07	5488.24	6509.04	6022.75	14733.4	3452.01	3999.92
877	176.028	86.3415	1.44	1681.96	3597.97	5788.14	3795.89	2584.34	2114.05	2855.01	2588.3	3115.18	2486.3	2293.62	1451.95	1591.4	1421.42	3214.88
878	176.057	136.154	2.27	1380.39	1930.18	7431.13	6123.51	1829.99	2016.32	1003.96	873.31	1795.38	2157.34	1680.89	1819.7	2142.84	2696.87	2288.2
879	176.057	85.4755	1.42	5332.44	12946.8	19415.7	8924.41	9454.62	7244.73	7751.96	6738.08	8094.97	3950.45	3233.41	3454.8	6938.28	8244.62	7646.39
880	176.057	106.304	1.77	4630.2	4879.72	12379.7	7955.31	2458.37	1478.3	2190.93	4596.07	6165.61	1657.45	2990.03	1691.2	3605.98	4377.33	2571.05
881	176.064	358.08	5.97	11194.9	2965.44	5237.9	2390.68	5497.67	2377.77	13983.1	1795.96	2212.43	5637.65	5657.14	5826	6480.87	5702.03	7027.87
882	176.935	72.592	1.21	47947.6	92265.2	34815.5	46239.8	135929	29574.2	70137	28429.7	83844.5	101971	26018.4	81117.4	57134.5	63552.5	69700.6
883	176.993	929.439	15.49	16209.4	26527.7	35589.9	37605.2	27681.9	38140.5	33117.6	29107.8	28196.2	25190	24015	31822.5	35550.5	27478.2	39206.4
884	177.015	930.284	15.5	3943.03	3102.61	4029.89	3455.18	1550.42	2153.59	2194.46	2793.2	8770.4	1423.77	1726.15	3148.06	4299	4029.18	3131.56
885	177.019	422.234	7.04	3211.57	6726.64	13426.3	11552.9	6348.6	5656.67	4178.69	6805.35	4076.83	5687.4	696.725	2609.41	6399.57	6063.16	4634.26
886	177.019	401.66	6.69	2086.19	2494.21	4443.51	12045.1	1798.85	5324.87	1607.01	2168.45	1864.16	1243.52	1133.03	1969.36	1830.98	1757.03	3152.47
887	177.018	294.811	4.91	2035.53	3967.93	8769.94	3103.54	3380.35	6418.46	1472.82	12802.4	1118.3	3627.47	1187.55	3786.37	4823.79	4208.07	4646.92
888	177.019	268.614	4.48	2079.74	2072.46	6665.03	2794.55	1596.3	6929.95	1084.83	6715.4	1283.28	1325.31	1572.04	2434.28	4078.98	3118.9	1828.4
889	177.018	444.366	7.41	1147.88	2047.52	6435.29	2310.09	945.829	4982.56	780.015	8108.38	937.766	657.36	705.925	849.736	2325.19	2960.39	2396.69
890	177.034	462.361	7.71	107936	38998.1	23963.4	933.376	27075.5	921.9	32545.3	1039.16	10049.6	24061	127469	48781.9	47006.9	45273.3	40359.9
891	177.04	88.0265	1.47	82735.5	113879	257244	195668	117031	140203	91983.6	157308	97091.4	51527.6	49219.7	132823	105134	114336	106003
892	177.04	130.554	2.18	153445	232865	836454	307055	199917	228287	157235	285254	185214	119204	123498	155190	233767	210254	327772
893	177.066	358.127	5.97	1971.37	301.047	808.832	349.317	774.569	295.367	1864.55	299.909	185.849	524.803	988.592	524.409	987.757	1240.75	941.346
894	177.091	717.156	11.95	6023.6	2998.4	3267.28	3190.07	5115.07	4617.03	4971.9	5710.06	5404.34	2656.35	2632.35	7253.9	4113.84	3533.1	4803.01
895	177.091	801.408	13.36	4928.49	5065.3	7124.65	5177.01	5423.74	10135.2	5078.59	4106.2	12578	7673.44	12820.4	11103.5	5583.62	24323.9	10720.9
896	177.091	700.577	11.68	2831.84	3483.18	3834.29	2077.32	2629.73	1883.27	1612.14	1749.69	3566.77	2742.08	2368.17	2597.47	3325.54	3276.24	3848.14
897	177.092	884.732	14.75	32434.4	24383.9	32132.3	25340.3	40740.4	19216.8	26980.3	22074.2	45966.7	30960.7	32617.5	38805.7	30013.8	9829.76	15720.4
898	177.091	820.266	13.67	10326.5	34606.3	6177.04	7914.6	18123.3	6917.34	11910.9	26641.1	7070.39	7698.6	5921.54	9814.05	18852.1	7070.49	27541.4
899	177.989	924.937	15.42	10567.5	16094.2	13728.8	14140.5	11822.9	11028.1	12282.8	12594.4	11431.3	11457.2	13477.9	12962.7	11425	13714.5	11840.6
900	178.025	913.917	15.23	2868.06	2250.5	2818.59	2911.98	2894.33	2942.01	2359.22	3157.97	2619.35	2258.45	2750.22	3997.35	2657.26	2709.74	2783.1
901	178.036	462.345	7.71	6915.09	1703.48	1616.59	272.061	1192.01	241.309	1874.2	206.572	420.119	1522.04	7994.06	3189.24	2505.46	2342.99	2495.26
902	178.043	88.166	1.47	3644.14	7806.61	19784.1	15299	5280.78	9330.27	4562.68	11786.3	6216.03	6890.04	2503.89	5996.03	7606.29	7524.14	10427.2
903	178.044	130.565	2.18	12303	24722.1	30181.7	35687	13699.9	15555.9	15962	16336.1	12799	10633.4	11901.3	12028.7	23710.6	18146.1	25122.9
904	178.978	952.521	15.88	2120.4	789.546	1299.17	685.412	604.345	1041.97	946.233	874.195	751.772	532.691	644.934	1799.24	624.71	870.357	956.54
905	178.977	937.03	15.62	5005.02	2686.08	704.13	958.235	32.574	1045.74	4834.49	4256.08	676.632	417.75	5210.63	2597.65	1559.8	4045.07	3762.95
906	178.977	10.981	0.18	264.977	346.14	253.451	198.963	618.535	479.601	234.812	187.003	578.599	1843.5	386.082	211.236	379.368	228.935	165.206
907	178.977	42.1185	0.7	252.19	415.586	467.376	200.783	691.298	632.36	223.348	106.857	220.136	1236.19	445.019	279.76	959.347	307.273	170.799
908	178.976	21.823	0.36	198.691	408.47	118.171	160.661	1073.34	440.905	185.371	129.421	378.51	327.356	392.312	256.678	480.51	503.671	118.234
909	178.977	1.672	0.03	139.84	1163.3	547.398	178.483	355.893	412.09	547.171	152.526	267.099	198.272	235.027	753.433	1607.78	303.992	173.931
910	178.977	55.786	0.93	472.238	1535.71	1522.69	527.356	982.644	8625.81	603.056	7056.66	704.691	913.54	1436.31	1051.63	765.815	1271.09	434.339
911	178.998	332.467	5.54	3744.5	3295.33	6526.28	7180.93	5654.36	8521.29	4464.21	1659.83	2960.66	5304.42	3387.25	2318.98	4019.27	3948.87	5345.91
912	179.021	914.803	15.25	8283.89	6979.44	6910.07	8124.19	7517.99	7419.32	5435.83	7323.53	7325.99	7053.2	7800.59	6660.73	7099.5	7792.88	7290.47
913	179.02	78.805	1.31	10335.2	25899.4	28318.2	37841.3	25317.5	33511.6	10642.3	21993.5	20101.5	17359.8	10529.5	14645.5	23968.8	24675.1	17669.6
914	179.034	327.091	5.45	7972.54	11918.3	32798.7	17547.6	6046.91	25188.4	4349.55	28343.2	1927.56	3575.8	13983.2	16912.7	14413.9	11548.2	14766.6
915	179.034	462.41	7.71	7615.05	1446.71	3468.6	1224.21	3237.28	1402.81	2199.89	3061.23	891.011	2553.85	6047.98	2663.74	3525.34	3280.5	2753.88
916	179.034	416.52	6.94	1000.31	4336.67	9071.37	3730.57	2657.51	7296.55	791.05	6929.27	529.657	885.28	665.832	956.929	5603.58	2598.68	2752.44
917	179.035	375.046	6.25	2376.43	9244.16	15208.7	11684.1	7421.61	16829.4	3356.69	30225.7	3081.68	5015.23	4637.19	9890.9	8105.51	9259.75	12273.2
918	179.035	448.053	7.47	1952.04	10360.8	3628.13	5903.41	4850.64	4628.2	4300.9	8182.37	3875.45	4614.2	4195.66	4653.42	4557.35	4455.87	7149.78
919	179.055	78.805	1.31	144620	130022	162274	104374	89169.3	69208	160237	108649	102407	160255	129699	112906	132528	127267	130102
920	179.055	134.639	2.24	12117.4	16066.5	50011.5	35583.2	13083.1	9951.28	6924.39	4086.25	6654.06	8842.29	2803.58	5527.68	17499.7	16580.4	19504.8
921	179.057	252.203	4.2	7708.54	2829.69	4437.87	694.33	5021.1	2608.34	4104.09	321.11	8319.92	3436.52	4052.73	3435.61	4496.98	4857.75	497.321
922	179.056	119.6	1.99	11695.2	9867.34	23848.1	18105.3	8800.66	6998.72	9537.96	6363.06	8089.36	10288.2	2975.49	7568.32	11168.9	12610.7	9555.22
923	179.055	105.755	1.76	26641.3	11275.1	41418.9	18861.1	18054.9	16659.3	10095.3	31343.7	13185.4	33888.7	24788.9	9686.76	31641.6	29433.2	9175.06
924	179.071	518.608	8.64	1310.97	343.207	326.069	1476.37	336.649	5880.74	1314.39	6750.94	1804.35	321.626	270.34	386.977	1417.3	1595.68	1821.97
925	179.07	826.745	13.78	1546.47	1948.9	869.009	834.212	1882.53	1934.07	6092.28	1976.82	2066.73	2064.31	1841.78	2378.83	897.232	2477.42	1675.22
926	179.082	349.276	5.82	549.458	6417.29	2455.54	3111.19	2340.13	1376.85	307.918	878.802	2432.69	3657.55	383.465	417.265	2405.42	2307.01	1931.05
927	179.093	153.633	2.56	2739.41	5013.95	5005.31	10862	4102.81	1923.03	4954.9	1974.14	9539.47	6880.36	5203.89	6131	6055.5	5047.83	6382.57
928	179.108	742.634	12.38	3854.21	3578.76	4607.97	2818.22	3579.84	3229.62	3636.08	7011.63	3885.27	4628.91	3687.1	2749.64	4622.16	3762.49	6376.64
929	180.002	917.466	15.29	11122.9	8197.7	6477.2	10467.5	3589.17	4179.82	4177.31	13227.1	5598.44	4872.73	5154.64	5104.73	6510.03	11543.2	5577.02
930	180.008	431.473	7.19	5945.28	2668.99	2088.91	3321.14	4994.24	5992.42	2859.28	4294.42	5810.56	6306.53	2602.35	4518.9	4661.07	4576.25	2149.46
931	180.023	77.852	1.3	1054.22	1157.2	1912.93	1275.74	653.795	2272.58	739.5	2940.01	931.741	995.118	672.087	820.901	1475.67	926.887	1267.62
932	180.03	343.47	5.72	327.594	527.129	6873.74	4105	443.232	2538	371.933	3904.33	395.587	556.654	608.067	2382.27	2052.9	1956.6	2005.94
933	180.036	255.405	4.26	1886.84	1173.29	2523.45	842.275	1049.55	1044.57	1256.62	1518.29	1316.28	1107.56	1417.15	1971.42	721.539	1617.07	395.639
934	180.06	78.875	1.31	10080.1	4998.04	11055.9	5435.2	5330.72	5151.89	11205.6	5510.67	6874.59	9474.13	7103	4954.04	8167.54	7915.21	10899.3
935	180.066	410.613	6.84	4518.87	4063.87	10159.2	7209.44	7538.78	8007.86	3231.84	4518.39	4409.28	6596.87	2816.38	3797.83	5113.23	5874.01	5740.34
936	180.066	250.873	4.18	144186	120713	74709	2853.19	103646	123550	97084.2	5624.82	105672	80641.7	5599.46	42386.1	125609	108704	1300.14
937	180.066	824.997	13.75	2007.17	2889.21	1869.32	2121.75	2625.46	3008.83	2062.31	1465.31	4495.66	2005.27	2693.64	2345.2	2740.65	2820.96	1971.76
938	180.065	889.279	14.82	2137.94	5221.81	1818.59	3793.81	1881.06	1743.74	1362.39	3142.7	2279.38	4119.07	3193.34	9791.35	1864.81	2214.46	4458.76
939	180.93	69.7105	1.16	18485	16283.7	23191.3	25114.2	13232.6	1703.55	15246.1	3056.96	24527.3	15587.6	9331.23	21152	13777.1	20158.9	19309.4
940	180.973	728.78	12.15	3637.28	6734.05	4655.38	10158.5	4821.19	1501.29	4064.44	6901.61	5874.97	3344.05	3089.18	2595.61	4841.04	4295.28	2990.14
941	180.972	769.387	12.82	13264.9	5932.24	12839.5	3958.35	2041.4	2206.79	10813.9	5337.49	2837.65	3952.56	2183.29	1633.47	2816.79	4886.92	13712.7
942	180.989	917.705	15.3	6516.87	6790.95	5926.99	6749.45	7279.37	6535.7	6499.31	6303.99	6215.73	5705.88	5975.12	5930.97	6347.79	7974.55	5956.33
943	181.014	349.276	5.82	483.91	968.852	3515.74	6607.15	4199.67	1177.08	836.777	1026.53	3004.4	2613.66	564.084	1147.84	3142.33	2126.06	2283.24
944	181.015	292.981	4.88	1896.33	2204.95	5583.53	16327.9	3352.11	10419.5	2158.45	11899.2	7141.48	2204.89	3364.72	9826.42	7980.03	4618.53	5512.2
945	181.017	954.888	15.91	181.757	213.204	200.321	195.812	490.578	208.729	223.035	313.79	226.292	236.745	510.684	301.907	225.713	515.312	250.705
946	181.016	588.141	9.8	36956	38315.5	38406.1	32563.8	46943.8	57343.5	38964.9	46211.8	27991	39970	35167.5	37756.9	41974.5	43927.8	44755.2
947	181.015	940.226	15.67	539.956	622.336	474.027	431.365	1145.38	540.97	478.743	960.707	607.477	1276.18	1141.34	536.453	659.375	1235.93	1020.54
948	181.015	900.281	15	17874.4	19369.2	10993.9	8209.8	17415.6	6752.73	12482.5	19180.3	8274.64	13420.4	13121.7	19399.8	13947.8	17721.4	6489.82
949	181.017	85.826	1.43	2275.55	2933.85	2536.53	2076.95	5251.38	1032.2	2278.75	3348.81	6515.64	2943.25	2074.53	2497.51	2422.22	2101.86	1760.82
950	181.015	827.264	13.79	11312.5	17171.1	9514.74	3372.26	19800.6	3330.02	9392.41	12071.1	9050.26	13126.9	15485.8	18954.9	14129.6	13487.1	10287.8
951	181.015	871.28	14.52	11444.7	10486	7190.04	7230.3	8780.67	15208.8	7343.6	11114	7843.66	10891.6	31868.4	3415.19	16060.6	12283	15542.1
952	181.015	670.139	11.17	19977.7	14395.4	27024.4	10809.9	15819.9	16606.4	15610.2	13536.3	10616.2	27054.6	12675.2	39022.1	17606.8	16804.1	13189.4
953	181.039	74.257	1.24	564.454	1229.65	8259.99	14548.2	1599.6	2803.02	661.851	1865.29	3026.8	994.41	1139.99	2219.09	2466.16	2405.43	2586.23
954	181.05	312.572	5.21	2131.93	3426.18	9825.92	15877.5	2871.64	5667.41	4995.27	5163.35	3566.22	8173.04	4387.3	8160.87	6121.82	6393.38	6246.21
955	181.049	375.202	6.25	1201.5	1057.68	2394.95	2068.3	1226.58	2626.19	1467.68	3469.1	1430.82	1400.31	742.832	2518.41	1556.5	1550.77	1383.67
956	181.071	78.722	1.31	27010.4	17005	69692.7	1.42264e+06	16723.8	27613.8	40302.6	32727.8	23377	27397.3	23789.6	50145	204739	213751	233340
957	181.07	250.675	4.18	12621.6	12003.4	6527.51	1997.33	10962.5	13036.5	10197.1	672.078	10911.2	8637.99	449.501	3513.05	11804.2	11180.1	642.043
958	181.086	532.779	8.88	6273.69	5333.34	3254.4	405.12	4440.52	346.236	4698.84	359.545	3407.11	3634.63	7844.58	8673.63	3660.99	4044.7	4545
959	181.086	416.917	6.95	11016.8	6470.99	851.999	953.638	6366.34	604.586	4610.4	549.467	3805.07	5451.88	1181.37	5891.8	4033.44	3374.68	4720.52
960	181.087	432.769	7.21	6913.11	3489.82	1081.7	770.545	4064.26	443.813	2738.36	532.834	2738.98	3320.84	2436.86	5284.45	2121.11	2715.26	2956.81
961	182.01	88.768	1.48	1421.7	2051.63	5227.01	3080.53	3134.93	4409.1	1028.71	7763.08	1482.93	1348.89	584.572	2711.56	1502.91	1427.56	1738.15
962	182.02	912.503	15.21	4632.36	6212.38	9276.74	5867.12	5421.73	7146.93	6965.38	9927.48	6728.09	7918.86	8080.21	6185.2	6055.01	8121.38	9293.4
963	182.046	356.425	5.94	1084.2	661.192	3228.85	1379.58	686.9	1492.05	570.932	878.962	631.05	969.998	536.058	720.658	738.859	1577.45	1637.31
964	182.075	78.704	1.31	1330.23	1865.24	1635.66	96814.1	510.597	1000.55	1255.17	2332.61	688.953	1324.74	1291.32	3201.32	14173.2	15898.5	15587.2
965	182.514	432.771	7.21	5093.88	4112.55	671.423	187.714	3039.02	80.3356	3083.09	360.695	2622.36	3616.82	1871.02	3085.66	1718.66	1927.2	1683.24
966	182.516	580.437	9.67	11743.5	11493	1560.51	441.999	9402.21	628.632	11329.3	1448.55	14686	9328.78	5186.49	6020.8	6037.2	7677.22	5428.1
967	182.992	203.919	3.4	4749.2	4827.5	5193.82	5600.8	5303.7	2185.48	3097.02	3664.83	3322.13	4292.38	1683.57	2885.26	2887.92	4723.88	3278.58
968	182.988	889.51	14.83	17221.1	7568.5	12250	7938.65	12282.6	8770.8	5814.76	15171.1	9288.36	7617.69	7383.72	4766.5	6521.64	8723.06	16904.3
969	182.989	579.367	9.66	7249.4	6899.65	4547.55	2858.48	9486.85	4310.32	6476.71	4504.05	9213.27	6517.25	6351.52	1585.74	5138.32	3096.44	2617.73
970	182.988	818.515	13.64	6156.05	13431.1	11716.6	12315.1	6349.84	10987	7184.9	7187.51	6369.34	8049.04	6115.51	10403.7	16318.7	4292.43	21086.4
971	182.988	830.235	13.84	8507.23	5874.15	8688.58	5002.07	9288.84	4615.77	5553.71	9540.54	11065.2	6208.75	17451	3516.21	5902.77	5146.58	6043.38
972	182.996	79.715	1.33	2521.75	4108.16	11046.3	6151.17	5749.93	6390.64	3069.9	7882.61	6423.94	4526.06	1790.01	2755.74	6496.15	7302.37	6182.33
973	183.004	913.877	15.23	3011.38	5775.15	3246.7	4997.6	2939.91	4391.12	4453.53	2932.09	2217.86	3351.02	2595.29	3782.61	2846.77	2842.9	3022.17
974	183.03	301.895	5.03	1127.71	1646.03	5518.39	5631.8	2168.86	4048.59	1357.7	2020.16	1021.32	1528.34	349.805	1032.13	3285.75	2115.7	1840.07
975	183.03	153.462	2.56	7308.37	8082.61	3334.92	1459.32	7352.69	1198.68	8425.73	1250.96	6186.21	5232.24	1077.75	3783.55	3496.19	4372.99	2189.99
976	183.03	439.315	7.32	7205.99	8582.51	3954.57	905.322	7500.1	979.9	5175.58	1117.78	6807.91	6452.46	1823.18	1810.13	6062.73	4497.92	5399.26
977	183.03	258.233	4.3	1630.91	2998.52	10387.5	1131.63	3610.41	6146.96	2024.26	991.601	4571.45	3398.01	2387.41	1559.94	4276.05	3890.77	832.932
978	183.03	170.107	2.84	6472.63	7045.06	3739.13	1656.21	8170.03	1115.97	7009.77	1648.85	9051.58	4154.25	1758.34	4017.94	5564.94	5305.3	7536.76
979	183.03	405.531	6.76	639.862	877.746	3576.8	5652.08	1127.76	8686.4	814.914	19656.2	1399.07	830.043	622.677	7413.14	4759.45	5573.12	5384.08
980	183.065	366.313	6.11	1091.4	1464.12	4552.14	5909.59	1515.42	5927.35	1604.1	3465.84	1378.73	1455.38	1266.31	2953.78	2175.78	2254.81	5852.89
981	183.068	887.808	14.8	5540.47	434.97	5593.46	2763	1407.86	1950.88	2299.21	3765.91	4563.69	4368.58	4090.17	4458.79	990.006	1760.93	4122.87
982	183.103	580.159	9.67	3.16925e+06	2.38627e+06	653904	104155	1.88215e+06	95135.2	2.91566e+06	458356	3.66076e+06	2.44914e+06	1.23234e+06	1.72603e+06	1.8267e+06	1.65912e+06	1.82897e+06
983	183.103	432.536	7.21	1.42831e+06	971901	218410	55597	904708	26208	772434	73086.8	908745	874112	450120	958855	638035	703852	656801
984	183.102	546.853	9.11	2.16832e+06	1.21565e+06	574589	81127.9	897091	26651.6	1.45729e+06	113974	1.43001e+06	1.5361e+06	1.47542e+06	1.48231e+06	1.05025e+06	1.04694e+06	1.0846e+06
985	183.103	458.838	7.65	50940.2	34106.1	7755.43	4289.8	28937.5	1365	31600.2	1504.58	37655	34072.9	21068.1	30407.1	20339.8	25067.4	26690.9
986	183.102	309.036	5.15	25823.2	21640.6	2424.22	1526.37	18162.5	1581.65	15881.8	1884.1	15164.6	15620.8	18589.5	20986.9	11747.3	11744.7	11831.9
987	183.125	580.445	9.67	31543.2	11823.4	5960.5	40049.8	26602.3	880.968	23109	174697	20194	19138.3	6346.35	12043	8051.64	12913.9	17032.4
988	183.125	432.87	7.21	11998.6	5226.47	1797.81	21332.1	7644.7	10837.2	6057.37	32830.3	6331.79	12287.7	7972.29	3547.95	5381.44	5891.38	8148.94
989	183.124	545.267	9.09	16565.8	304262	132145	19680	289628	6508.05	21241.5	25648.6	11282.5	10672.9	5398.33	15677.3	5227.62	6966.08	11380.9
990	183.999	912.937	15.22	4308.05	3802.5	3264.64	3313.15	3635.14	4337.97	2017.87	5279.66	3042.38	4474.56	2933.14	1644.36	3040.34	3250.12	4966.37
991	184.025	87.862	1.46	890.524	1682.88	9906.62	7021.26	2921.94	10323.8	3400.49	13027.5	1656.68	4832.23	12313	4431.19	5753.86	6471.2	6054.34
992	184.025	121.404	2.02	656.164	1587.36	12870.5	6064.04	3478.29	9795.63	2686.16	8549.46	813.443	5546.53	11189.3	3142.38	6292.08	6011.6	6070.85
993	184.026	254.84	4.25	1344.38	1130.76	5948.51	504.71	1281.03	3853.33	949.004	405.587	1185.57	1987.15	1480.54	830.602	3017.77	2029.56	385.245
994	184.061	312.796	5.21	2936.43	6225.19	32014.6	33971.4	10728.7	10045.5	3163.11	8246.74	10592.2	9774.22	3685.9	5287.67	12486.7	12571.9	10372.4
995	184.061	262.149	4.37	1355.37	1093.67	9847.37	763.315	1849.14	3370.83	1059.41	1186.68	1246.38	1090.55	1149.45	933.48	4315.91	3278.25	796.669
996	184.062	212.365	3.54	3104.04	2702.39	4005.57	1863.56	2328.41	718.19	1244.87	1338.33	2431.6	2902.56	1459.21	1106.64	2746.85	3242.15	2500.47
997	184.106	580.159	9.67	387523	299909	76104	9625.58	275694	10841.7	366513	50197	393618	266686	154321	200032	219996	160714	202685
998	184.105	432.536	7.21	186836	117961	23638.5	3299.53	95175.5	1873.53	94917.9	8886.28	107183	113347	54937	109726	72357.9	66786.4	77797
999	184.106	546.33	9.11	288305	143727	59799.7	3908.69	100236	2170.58	156529	6526.93	153560	185284	162731	174623	127032	118970	108370
1000	184.914	731.443	12.19	1891.71	2775.9	3673.58	2903.88	2660.64	5728.5	3605.62	7114.54	2270.22	1951.84	2721.4	2175.45	3178.72	2236.08	2612.44
1001	184.915	771.158	12.85	2513.27	2874.59	1858.75	2372.83	3056.68	1498.98	1503.82	2117.47	1362.67	3931.69	4845.37	1607.19	2014.73	1863.64	3487.88
1002	185.011	899.861	15	30452.5	19413.8	27280.3	10594.9	19017.3	21098	18842.8	15287.4	23670.6	26238.6	25975.3	14194.5	20893.4	22377.8	26162.8
1003	185.01	927.434	15.46	23077.3	24867.3	27835.7	8967.57	9180.85	16509	8505.47	10542	4883.98	8858.25	17312.9	13489.8	30641.6	10899.6	16944.3
1004	185.01	828.164	13.8	29414.8	17927.6	28031.2	10328.3	9841.7	18875.6	18146.7	13101.1	31570.9	21299.9	20940.8	17828.2	26979.1	11222.3	14822.4
1005	185.009	772.505	12.88	24777.5	17733.8	24791.4	9482.83	7121.62	24315.9	8868.7	8357.83	34420.9	13890.8	30159.9	61540.5	9698.36	16093.1	38624.4
1006	185.009	761.214	12.69	17046.9	15556	12297.2	13050.7	9295.7	36896.2	11838.2	12056.2	13097.3	22296.1	13992.9	12793.3	38589.1	31338.6	11880.7
1007	185.009	943.033	15.72	1922.8	2122.01	666.464	740.982	687.898	1895.82	606.238	524.888	1415.52	4517.82	1100.86	882.895	2143.71	858.026	1564.38
1008	185.01	954.571	15.91	711.88	141.199	758.237	220.999	266.525	496.849	270.436	696.002	1164.68	1158.49	779.331	62.9805	161.798	787.387	380.886
1009	185.01	82.8105	1.38	2347.68	4692.95	15497.9	9369.76	6145.95	8109.1	2014.44	9442.29	5965.77	3704.91	3333.65	8397.44	4216.11	4447.5	5868.09
1010	185.01	875.616	14.59	16940.4	15060.7	25407.4	6351.13	5788.21	24789	5966.24	15643.9	15323.3	16460.2	11838.1	19480.3	22755.1	5073.35	15371.7
1011	185.046	308.107	5.14	2196.46	1917.98	6375.29	2657.4	1951.34	1680.85	860.773	1616.88	1050.01	3496.5	2311.96	2372.74	1717.77	2671.35	2453.64
1012	185.056	252.781	4.21	1993.01	1700.58	8994.13	1137.13	1980.13	3149.56	1978.73	831.01	2715.88	4246.67	1033.17	1621.46	2837.28	1832.63	829.015
1013	185.057	83.41	1.39	7033.84	5139.74	2557.63	2706.2	7183.88	12974.4	5263.6	7094.49	5511.32	6134.32	21519.5	15947.1	8592.16	8666.02	8211.74
1014	185.081	385.813	6.43	5018.9	3192.99	3768.99	899.468	2932.42	4541.87	4009.71	3610.79	2245.36	4556.43	2505.04	6558.52	2568.08	2627.33	2946.3
1015	185.081	512.167	8.54	2661.57	5588.39	1371.02	1661.49	3274.42	2257.83	3650.54	3234.31	2869.7	2968.46	5244.99	1794.44	3931.61	2402.58	6136.99
1016	185.082	294.823	4.91	1195.1	2752.56	13336.7	10328.6	3282.73	16605.6	1618.78	11843.3	2339.74	5059.88	1144.46	5511.37	6522.5	5174.55	7476.66
1017	185.081	274.824	4.58	3050.77	2947.84	3176.18	6472.63	2128	18653.3	6051.15	18990.2	3551.51	2025.16	3466.96	3824	5773.38	5446.91	7871.81
1018	185.092	322.72	5.38	1418.02	1235.33	3272.96	5803.62	2310.61	3427.34	1800.95	2589.13	2840.08	2127.07	1305.96	3028.91	2960.42	2383.19	2840.32
1019	185.092	212.963	3.55	5950.98	5751.48	3828.44	2169.21	2183.38	1172.82	12075.4	1697.3	2107.21	6653.45	10685.9	5760.68	5490.76	5921.05	3627.04
1020	185.093	121.825	2.03	2577.73	1726.34	3594.3	3031.39	1536.78	1330.48	1787.84	1131.65	2711.18	2685.61	5503.64	2214.24	2047.75	1847.98	2232.86
1021	185.092	195.539	3.26	4387.3	1883.73	4844.09	3120.19	2867.59	1127.46	2567.79	1139.44	3018.88	4820.18	11237.4	8695.39	5202.19	4661.82	7892.5
1022	185.107	580.437	9.67	40471	32260.4	7935.05	1452.44	27959.6	1263.23	34391.3	5706.62	46493.6	27516.2	13041.2	23339.3	15496.8	18917.6	20293.8
1023	185.108	546.489	9.11	23041.8	10431.9	4363	2386.7	9924.72	1852.91	19328.7	2816.8	11406.5	17114.1	14868.4	13012	11142.2	9551.18	6983.01
1024	185.118	620.661	10.34	287718	79699.8	56780.5	15595.4	71730.6	7679.7	131286	7166.43	89327	247255	182459	242791	108533	123211	120609
1025	185.108	432.691	7.21	18012.2	11147.6	2231.91	1540.44	10789	926.181	9912.3	1185.36	10307.6	10087.7	5769.23	8669.58	7919.15	7918.76	5634.59
1026	185.117	829.896	13.83	7284.55	4987.84	3241.84	5261.63	3270.51	5980.85	2776.94	4026.93	3659.85	3595.99	3103.66	3571.79	1999.68	2921.8	3768.83
1027	185.118	888.851	14.81	9139.23	2989.44	3450.4	2935.53	12035.9	5083.88	2371.31	3103.98	3841.56	3617.78	5739.85	7383.79	3161.63	12483.3	2358.51
1028	185.154	888.9	14.81	5209.27	24109.8	9449.2	3702.81	9073.39	18579.9	3762.2	6485.38	11494.7	12244.7	13641.9	4076.41	18878.8	14215	4253.49
1029	185.155	825.54	13.76	4562.88	3438.34	4112.66	5814.01	4696.98	4379.58	4463.25	2817.61	5980.49	7419.99	9149.06	3485.68	8605.55	4361.06	4667.26
1030	185.166	335.701	5.6	1726.92	1442.48	1227.04	396.516	1197.47	383.788	865.778	350.617	774.756	1803.87	775.929	562.019	495.769	1051.16	1676.97
1031	185.993	825.695	13.76	6488.22	12261	10692	16578	10779	17225.5	10022	16186.3	11246.5	10619.5	11447.3	11788.3	11371.8	14516	15230.5
1032	185.996	660.83	11.01	18581.3	24326.1	63813.8	24372.5	16901.4	19288.8	54190.5	51369.1	18643.8	32267.8	25936.1	21650.5	33559.8	31039.2	46582
1033	185.997	879.355	14.66	8561.5	9543.28	13071.6	10494.3	17716.2	22180	10020.3	8445.45	4143.57	9850.39	30869.2	8220.21	17843.8	12869.4	8263.9
1034	186.041	197.132	3.29	1718.09	1519.87	20369	14703.2	5666.56	5455.66	1949.22	7718.59	2024.77	5507.26	2669.49	2807.13	6778.95	11138.6	6590.97
1035	186.04	153.707	2.56	1658.22	1299.39	9988.97	10741.5	2787.5	1335.94	1185.77	2826.57	1697.01	2864.89	1334.94	1179.86	2651.45	2687.03	2852.18
1036	186.076	434.753	7.25	2294.19	645.241	2059.69	3947.87	1250.05	516.434	2719.93	407.072	1533.13	2171.13	5961.01	5285.69	2515.71	3199.33	2741.89
1037	186.077	282.644	4.71	3945	11388	18972.9	30962.7	10042	59909.4	12872.4	96652.2	17635	17829.4	6034.14	18645.6	17355.8	15516.3	24047
1038	186.077	260.423	4.34	2089.56	3089.21	28073.8	2540.9	4806.25	8224.86	1564.55	1702.07	3958.24	3862.3	1676.79	2490.13	5166.84	6991.79	1408.96
1039	186.113	410.733	6.85	8052.08	11582.8	6060.34	15489.9	7962.52	12736.3	8256.51	13609.8	20126.9	8909.89	6345.01	10255.9	14651.2	15600	15875.1
1040	186.112	580.043	9.67	3817.74	2638.43	1041.74	420.532	1094.28	709.263	5203.96	929.015	2537.72	1311.37	1705.81	1859.64	1511.5	2151.43	1260.28
1041	186.122	620.821	10.35	27398.9	8824.36	6526.29	1910.48	7280.18	1243.17	16087.1	1851.33	7783.71	30279.3	15101.9	30129.5	9209.98	15281	11710.1
1042	186.498	495.346	8.26	883.23	973.196	1709.42	656.307	726.786	225.154	1130.26	228.55	1208.24	951.375	1508.38	1562.4	455.492	510.881	803.833
1043	186.532	569.307	9.49	9572.61	1832.64	1581.48	968.864	4265.33	384.783	4435.53	652.294	2159.71	10800.3	7069.59	8602.94	3700.07	2873.64	4854.96
1044	187.025	137.22	2.29	6275.76	10831.6	38262.7	23891.3	11992.8	11460.9	6028.7	6876.1	11168.3	8192.75	4158.41	8779.76	23213.4	14041.7	10366.7
1045	187.024	250.879	4.18	16491.4	17382.7	64461.2	3144.36	20572.1	18277.3	16504.2	1922.02	19206.4	16734.5	16546.4	18044.5	23801.6	20389.1	1917.14
1046	187.025	315.744	5.26	441.675	1605.01	5778.15	4203.99	2323.08	773.861	510.882	1777.64	1323.6	1671.72	1335.17	994.102	1854.77	2212.24	2149.91
1047	187.024	88.9585	1.48	4183.47	3779.91	9928.71	5886.31	3277.17	10862	2177.19	10310.5	4136.91	2671.26	934.933	5004.87	5168.2	12154.3	4702.59
1048	187.023	206.917	3.45	16662	41930.8	81536.4	132651	18336.4	28763.5	18679.1	38059.1	12780.8	32122.5	6344.53	11955.4	20819	17991.6	73524.7
1049	187.025	165.297	2.75	1265.04	18405.4	62173.5	47141	7545.64	8977.94	4963.55	15637.3	4728.28	14202.3	9176.28	15545	21415.3	19426.7	17682.9
1050	187.06	339.642	5.66	3546.13	3832.08	18215.4	13283.4	7033.22	6168.73	5518.7	6414.88	7232.8	6700.38	2411.18	6716.94	7001.69	6830.92	7270.6
1051	187.06	292.115	4.87	20888.3	3458.78	26354.4	14049.8	3834.29	6062.06	18486.9	5714.91	8264.96	7774.76	40023.3	4820.6	6232.42	7340.96	4694.16
1052	187.072	138.03	2.3	2426.09	2096.02	10560.4	3103.86	4161.57	1126.99	3741.01	853.932	2311.04	2248.87	2608.84	2209.98	3952.03	3840.93	2121.97
1053	187.097	495.43	8.26	338461	228954	356967	116509	259422	78162.1	273844	117565	198010	254076	266988	357031	234998	252057	239145
1054	187.097	407.388	6.79	4338.25	3913.87	15399.8	10533.2	3890.41	5409.4	3605.89	4030.39	2879.66	3725.71	2576.49	3441.39	5407.97	5987.01	5437.52
1055	187.097	627.122	10.45	8961.73	3589.8	6284.55	1886.69	7124.57	2218.56	7265.37	5119.59	5648.47	2839.23	4619.78	5061.12	5025.3	3386.22	4889.01
1056	187.098	354.507	5.91	11130.3	6279.48	8058.8	4731.11	5600.89	3021.65	12782.4	2532.02	2139.38	12241.8	16141.4	18179.9	7184.62	17180	9607.47
1057	187.098	580.159	9.67	4103.67	5470.08	8076.5	2346.43	3514.05	2151.04	3389.13	2267.65	4952.75	5106.69	19609.8	29218.6	4674.82	2580.42	3273.61
1058	187.097	820.247	13.67	4164.12	3408.16	3435.5	2704.98	3233.79	3172.09	3319.88	4305.06	4361.49	4370.69	4059.36	3647.61	3016.23	3760.95	4289.49
1059	187.109	299.344	4.99	93725.6	65736.9	67349.1	60073.4	66915.5	80918.9	61165	29666.8	73706.1	112574	79270.9	60868.1	71930.2	93409.5	65382.9
1060	187.108	188.423	3.14	12849.1	13467.8	16046.7	8177.16	12613.5	7954.22	12209.5	6405.82	12802.8	13626.4	13141.4	16133.6	15903.3	14235.5	13456.4
1061	187.108	137.219	2.29	6248.15	3811.43	7421.79	4954.26	3427.99	2290.7	4703.07	1535.87	2292.3	2666.03	5568.74	5635.54	4364.77	4602.56	3915.77
1062	187.109	243.964	4.07	20537.5	12847.2	19615.3	7820.65	12242.9	7832.72	21891.6	4168.75	15331.4	12020.6	26966.9	17756.4	29035.3	14769.6	7253.63
1063	187.108	119.823	2	8546.19	7460.03	1988.16	1797.07	3264.8	5257.83	4569.94	5724.45	4314.34	5702.87	4352.22	6845.51	4082.86	6231.62	10337.4
1064	187.108	289.098	4.82	13355.6	25918.9	33626.3	26563.8	10349.4	10245.9	32075.8	11807.6	11770.6	17042	31690.3	30138.5	13303.5	13404.6	23376.3
1065	187.12	495.412	8.26	3165.96	3519.82	4766.82	1055.41	977.835	31107	1794.7	1037.72	3004.97	1950.47	1544.63	2103.66	1202.59	95081.9	1743.22
1066	187.133	705.481	11.76	5683.15	2789.37	4292.15	2686.06	3355.07	2184.24	4244.96	3355.4	5659.08	6503.58	4231.19	2561.84	3496.9	4639.87	4573.45
1067	187.135	568.769	9.48	2.40123e+06	589573	528284	80605.9	1.00317e+06	10759.3	1.24108e+06	41550.6	635425	2.09023e+06	1.56621e+06	1.84912e+06	1.03072e+06	1.03588e+06	1.07084e+06
1068	187.157	569.221	9.49	27583.4	7612.95	3536.88	1638.51	6854.16	573.74	7090.13	559.266	5564.16	16636.1	15358.9	6689.97	8460.36	6656.4	5494.8
1069	187.859	912.13	15.2	1939.27	1315.19	1534.97	1641.1	1673.93	1914.42	1054.2	1180.25	2339.57	869.376	964.641	956.099	2302.53	1670.39	1467.07
1070	188.009	920.193	15.34	15191.7	3613.78	21427.3	14403.9	1573.64	1236.52	14213.9	20209.3	1862.92	11145	12121.8	7351.65	21221	14675.6	20540.2
1071	188.022	955.548	15.93	1034.45	1553.26	1314.31	1089.57	1232.51	1129.65	1147.28	2282.52	2008.51	943.429	1212.2	1219.47	3106.04	1439.79	2723.22
1072	188.021	937.927	15.63	22800	25378.5	46316.7	22691	49979	94991.5	21924.2	5771.36	62902.9	20862.6	4894.1	26406.6	54288.3	21354.3	139957
1073	188.021	899.966	15	22292.7	25323.9	42035.5	13261.7	27427.7	30378.2	40028.9	23745	37221.8	29965.7	13868.8	10845.2	33466.1	12730.2	12415.2
1074	188.021	827.98	13.8	13684.1	14243.9	29912.2	9118.99	8687.66	16027.1	8121.06	11311.5	15297.9	15940.2	9617.47	10736.5	21132.8	9875.41	27108.1
1075	188.021	763.088	12.72	30017	26880.8	57392.4	17870.3	22648.3	39026.5	17385.2	16204.1	17583.1	17707.9	16711.1	18613.6	33742.1	7730.83	15798
1076	188.022	746.427	12.44	21611.7	24530.9	16357.3	12177.6	18084.3	17368.4	17234.6	16174	18535.3	9666.95	5768.13	16542.6	34168.8	9194.22	18616.3
1077	188.035	338.468	5.64	21740.7	10925.9	5203.94	4009.3	15020	43854.6	14064.7	7077.64	7143.63	10921.3	11510.9	52999.6	18166.5	19044.9	17625.2
1078	188.034	432.034	7.2	5452.86	1357.23	1630.16	2755.51	2702.3	2445.73	3187.87	3247.47	1204.71	7674.84	4846.88	7568.78	2238.57	2998.85	3155.25
1079	188.056	136.162	2.27	6260.57	12923.2	22215.4	23267.8	14565.5	12344.6	10955	10248.4	13007.6	15677.9	11144.4	8727.49	16627.6	14101.3	12537.6
1080	188.056	93.854	1.56	3709.69	6906.24	18869.8	14252.4	9268.18	9247.69	4644.22	9570.94	8770.38	10080.3	5802.59	7236.99	10476.1	10228.9	7711.28
1081	188.057	241.97	4.03	5950.99	6162.83	23035.4	7564.53	8297.6	7813.18	7186.77	8388.2	7512.88	6333.99	6409.89	7140.76	11369.4	10136.6	23203.2
1082	188.056	208.147	3.47	4015.79	2086.51	4664.94	6471.26	1859.37	1080.12	1717.23	2027.81	2446.66	1665.49	1632.29	5811.67	6270.71	6569.69	3797.19
1083	188.092	265.05	4.42	55902.8	92652	177009	17767.9	100437	77460.9	75327.2	7069.1	109177	140819	45967.1	73128.9	103670	111438	4522.73
1084	188.1	495.43	8.26	38569	23613.5	34654.1	11271.6	26695.9	7407.27	29256.2	11250.8	22579.1	21620.1	26755.8	31085.9	23199.1	23617.6	22858
1085	188.104	187.306	3.12	1832.39	2646.14	5092.93	5823.53	5731.43	1077.41	1361.31	1152.65	2267.46	3463.22	1727.65	1707.37	2995.02	3167.7	2246.47
1086	188.112	299.386	4.99	6507.43	6291.65	5520.73	4313.66	5531.62	5088.43	5285.14	2925.63	5624.17	8468.09	8702.03	5879.46	5966.31	6696.06	6766.52
1087	188.137	568.769	9.48	283475	70926	63287.5	8453.95	108361	889.24	140221	4080.43	72980.5	284116	182935	216310	132063	115677	121386
1088	188.16	568.467	9.47	4452.47	534.18	1235.4	1128.72	2143.56	775.271	1180.87	452.505	2312.09	2937.95	2374.12	1877.09	2176.78	1860.27	695.64
1089	189.006	924.52	15.41	8986.99	11615.5	14881.4	9592.63	10266	8304.6	7053.33	10840.2	11849.5	10767	6468.44	7698.73	7488.11	11356.1	12587.3
1090	189.004	251.753	4.2	1229.63	1096.69	7615.68	6188.31	3398.55	2742.39	1180.85	2904.18	1646.77	1658.06	871.002	1098.73	2450.44	1986.33	3992.38
1091	189.003	85.528	1.43	4232.33	2817.82	6307.01	6370.35	3270.81	4676.31	3989.16	9607.05	2522.58	958.675	3664.33	4983.62	4578.29	4051.51	5090.05
1092	189.02	298.413	4.97	21086.2	35787.7	26564.6	17359.4	13181.4	35860.1	4185.79	40461.9	4770.96	8127.01	13998.6	17128	21300.3	20013.7	21859.7
1093	189.038	338.468	5.64	2469.74	1310.77	1022.16	722.815	1638.46	5048.23	1288.47	913.827	672.322	1575.26	1108.83	5115.53	1774.21	2020.31	2008.65
1094	189.038	251.839	4.2	2932.84	8709.29	1883.82	53791.7	10461.9	8789.32	1906	33496.5	9643.39	1089.62	1660.89	2563.85	4430.69	2934.73	74178.3
1095	189.04	269.46	4.49	177157	236804	390680	235838	182132	103814	147081	96473.2	118508	153797	137950	120135	171473	152128	185263
1096	189.04	135.985	2.27	5958.07	13703.9	59373.2	33969.1	10758.6	12683.7	8250.54	14543.5	9604.64	8880.83	3219.09	8011.77	18928.3	14982.1	28714.4
1097	189.042	917.497	15.29	2135.58	4599.19	2095.27	4697.92	5137.35	2686.58	4812.76	2469.6	5058.65	4598.44	1536.75	4623.58	2158.91	2521.71	2266.01
1098	189.04	89.952	1.5	4811.91	9250.56	28537.9	11233.2	5549.56	10281.3	3682.98	10008.4	6709.66	2916.77	3477.33	5985.63	6725.15	8646.67	5752.8
1099	189.064	269.512	4.49	2471.32	8150.72	2857.41	4177.65	1650.97	1718.32	6802.3	1327.33	1181.56	8901.48	1271.03	1263.69	2198.93	1624.11	1640.86
1100	189.077	427.398	7.12	17389	8741.53	13680.4	3658.06	14598	4038.07	32585.2	4467.72	7905.16	10431.9	9647.23	9952.97	12995.4	12030.6	11977.4
1101	189.076	339.604	5.66	2813.56	4078.63	2688.12	3736.52	1370.73	3252.63	2572.58	2376.16	1569.47	3453.34	1693.24	3841.03	3205.89	3076.81	3431.52
1102	189.076	302.762	5.05	5917.78	7900.25	21251.3	14845.8	11138.7	8382.81	9440.4	7627.53	12336.8	14837.7	4103.62	9971.62	9965.04	12560.6	9451.2
1103	189.076	289.479	4.82	1377.02	5754.07	18048	7105.41	4064.75	5762.14	2540.63	2571.51	4092.19	5579.93	2214.09	2394.84	6129.86	6873.86	4693
1104	189.088	84.062	1.4	8181.52	8742.02	7038.87	7104.82	12391.8	11532.6	6375.29	5572.92	4647.19	7771.6	5829.14	16503.3	7507.6	8125.99	7053.8
1105	189.096	265.069	4.42	4444.8	9781.56	14889.8	10195.1	8993.56	6749.13	5892.46	3587.9	9007	12861.9	4191.18	7387.88	10618.7	10926.4	4256.51
1106	189.103	495.44	8.26	4189.84	1861.49	3505.18	958.287	3129.44	714.779	3397.08	1187.32	3097.6	2131.86	3521.03	4604.38	2696.34	2222.68	2781.01
1107	189.112	358.072	5.97	3778.77	2872.5	5996.12	7278.35	5020.47	1326.33	9490.14	2263.91	3429.08	5222.23	8944.55	4383.62	3338.52	11130.5	5343.6
1108	189.113	549.799	9.16	30747.9	13061.6	27118.8	2404.78	13932.7	2175.82	21195.4	6524.32	18480.8	16961.1	15533.7	17635.4	13268.6	11861.9	14974.7
1109	189.112	343.866	5.73	4106.36	2305.9	2160.99	2030.93	1800.18	2868.27	14493.4	5370.9	9322.2	6957.02	6742.08	8600.94	5977.43	2874.81	4860.56
1110	189.127	468.854	7.81	781.859	3040.13	1945.44	1240.62	974.428	303.978	913.529	554.229	273.152	2265.37	1793.8	1139.95	1159.06	1562.72	1875.79
1111	189.138	569.179	9.49	31562.3	5915.09	8353.91	1432.54	12815.1	1728.45	17366.5	937.125	2828.88	28412.6	17094.4	20428.7	11631.3	14067.5	11337.6
1112	189.85	904.626	15.08	5186.16	4821.52	4195.09	7186.27	4694.05	5187.5	3948.87	7093.88	5055.68	4279.93	5655.82	4726.35	4454.97	4918.38	4417.03
1113	189.85	917.493	15.29	3418.61	2750.97	2313.5	1483.59	3014.02	2645.08	2054.32	1206.13	3057.34	1833.02	725.498	880.504	4385.25	2616.83	1568.55
1114	190.022	298.733	4.98	2287.4	4240.02	2775.15	1316.45	1329.57	3177.3	276.724	4137.51	467.837	588.896	1126.25	2023.71	1766.3	2311.19	2069.33
1115	190.036	86.105	1.44	5655.95	8385.46	16829.2	17584.2	5917.83	4946.06	5591.76	10899.1	8331.16	8662.52	6743.22	6780.22	7923.97	9282.84	12990
1116	190.035	118.09	1.97	4268.35	8517.37	21113.3	13219.7	8874.5	3803.85	8427.92	3559.05	9176.6	9150.79	7907.91	8488.85	7367.69	12048.1	9523.65
1117	190.044	269.524	4.49	17113.8	18369.4	31861.9	4397.9	14060.3	7968.98	12326.4	1368.37	10576.9	13633.7	9816.15	10684.5	16414.1	15858	1592.67
1118	190.051	414.924	6.92	15100.5	11181.1	20120.4	13917.7	10572.6	4395.76	10338	7007.92	12899.4	13154.2	14013.4	10247.3	13715.7	12061	12165.5
1119	190.05	588.327	9.81	3067.02	3055.86	4625.75	3144.51	2789.02	848.524	1454.79	719.131	5173.34	2628.56	5087.02	2791.27	3153.92	1824.28	3255.97
1120	190.054	348.24	5.8	26385.4	15048.9	24172.1	20947.2	14335	8323.7	17724	8069	15987.6	21634.7	22346	21737.8	20479.7	17981.2	18145.4
1121	190.072	135.136	2.25	4868.28	7670.53	32566.5	16044.8	9317.36	5899.53	7982.79	6113.43	12025.4	14840.5	4003.02	7210.83	12309.6	11537.8	11101.9
1122	190.072	89.778	1.5	3370.91	4068.98	14647	8500.76	5327.43	4546.68	3915.12	5814.71	8244.06	7257.54	1487.29	3580.75	6509.19	7983.28	4640.62
1123	190.142	568.769	9.48	2335.95	780.931	689.23	519.143	1115.05	113.884	893.804	487.315	1393.92	1686.96	744.48	1384.25	813.906	1148.73	1147.56
1124	190.406	178.31	2.97	35124.4	18112	19087.7	10355.4	17061.5	12650.9	19429.8	15641.8	25198.3	16215.4	24494.4	21962.2	19650.3	19116.1	18687.2
1125	190.407	145.799	2.43	28691.6	16131.5	15146.4	11379.7	12339.8	7161.52	12445.5	10121.4	15852.5	10185.1	22722.6	15972.2	15913.3	17444.4	15073.9
1126	190.928	957.056	15.95	750.271	2104.93	1302.73	1421.9	763.435	950.55	2229.84	673.455	533.095	560.718	528.59	1397.87	1953.98	1448.54	1063.98
1127	190.926	55.319	0.92	401.868	2601.57	804.005	713.452	852.147	1582.83	1383.51	2128.17	758.148	1479.67	677.552	587.797	4145.98	3140.6	444.23
1128	190.928	904.279	15.07	3897.15	2642.45	3543.88	2359.64	2966.22	2081.99	2314.52	1430.42	1242.13	1052.78	1161.25	1222.35	3856.67	2264.19	1033.69
1129	190.928	942.442	15.71	713.048	2079.41	1953.19	1037.63	1605.93	878.234	1108.34	566.135	492.36	526.423	437.263	1349.44	1066.15	1363.36	424.068
1130	190.93	1.201	0.02	1306.25	1565.27	452.802	413.162	464.513	1374.65	384.943	308.033	463.804	288.061	478.267	475.222	3086.9	523.196	240.04
1131	190.926	28.621	0.48	919.1	1325.19	300.605	688.033	255.962	435.905	491.64	190.145	297.29	596.493	300.299	440.645	772.404	576.695	219.662
1132	190.951	76.318	1.27	7685.02	6177.59	6250.33	2845.92	11491.5	5448.18	7822.17	3641.53	11749.9	7684.8	4435.18	6966.7	6870.97	7567.23	4937.18
1133	190.998	286.994	4.78	31124.9	55868.5	118129	53020.5	29294.4	47864.2	16330.1	64281.7	3698.93	22630.2	14531.7	28209.2	41589.2	41691	32120.2
1134	190.998	339.502	5.66	3666.96	9967.06	35681	22542	10289.7	24706.6	4911.28	40373.2	2792.46	6252.72	2066.25	7502.27	16741.6	15107.4	14573.5
1135	190.998	253.587	4.23	11003.1	36643.9	23123.8	2264.17	18547.2	64998.6	10251.2	2495.97	1968.94	9290.31	14919.6	19547.4	24506.4	27499.6	2557.12
1136	191	146.23	2.44	2.28903e+06	4069.35	2716.19	841952	6024.42	623777	1.39148e+06	5521.99	6503.13	5163.5	5619.17	4113.76	5586.99	6678.67	1.09801e+06
1137	190.998	329.875	5.5	4605.24	6519.06	3568.49	5321.89	3138.1	1978.91	1340.27	7799.55	997.43	2760.29	4235.06	1062.49	3760.25	2419.08	3346.76
1138	190.997	393.382	6.56	1204.85	982.902	4044.66	2021.6	943.517	1657.13	887.581	1939.11	1490.09	942.065	767.651	1117.04	995.69	1372.24	1096.21
1139	191.021	178.297	2.97	8.02657e+06	4.75923e+06	3.93094e+06	2.37757e+06	3.91509e+06	3.33032e+06	5.07346e+06	3.53062e+06	5.88576e+06	3.43029e+06	7.37004e+06	4.93353e+06	5.0518e+06	4.27159e+06	4.40797e+06
1140	191.02	85.842	1.43	178981	111724	112715	167226	84369.2	104770	115930	157139	304092	77348.3	116703	327042	151154	120450	154470
1141	191.02	249.924	4.17	62779.3	24679.9	11954.2	3188.16	19590.6	20407.9	27348.2	3268.6	35617.5	15881.8	36565.4	26447.5	26680.2	24908.7	2356.48
1142	191.021	146.101	2.44	5.93483e+06	3.14465e+06	2.83873e+06	2.63731e+06	3.09633e+06	2.05977e+06	3.40873e+06	475300	4.11492e+06	2.60241e+06	5.03106e+06	3.4038e+06	3.35518e+06	2.78931e+06	3.7579e+06
1143	191.019	114.51	1.91	239466	138667	131583	211113	82725	48797	134523	93901.6	349012	89349.2	170818	449358	187819	151984	178246
1144	191.035	320.059	5.33	21770.2	27228.1	23378.5	7590.75	10071.3	25992.1	5434.22	31670.6	3952.86	4224.8	11140.7	14473.5	17566.5	15220.3	15674.2
1145	191.035	410.84	6.85	2130.28	2084.76	3103.78	5526.25	803.796	4795.67	7476.89	5735.67	3382.95	1397.11	1050.32	41771	8050.06	7329.08	7665.47
1146	191.034	705.006	11.75	1869.4	3018.2	1826.55	2952.47	2890.44	6204.43	1568.89	4150.69	1364.78	2445.35	1032.55	1251.34	2000.26	2520.18	2209.83
1147	191.034	466.954	7.78	926.275	2546.43	1038.88	4553.32	2377.01	4612.49	549.921	1631.32	739.403	2757.86	1014.65	2869.59	1794.59	2453.71	1974.43
1148	191.043	146.095	2.43	42820.8	23248.9	33212.3	16726.1	8149.2	8522.76	31080.3	724965	22600.5	8059.67	22237.6	23187	24888.6	22907.7	18130.1
1149	191.043	178.279	2.97	50699.4	32474.7	42006.2	20336.1	19907.3	1.09932e+06	45242.1	14750.4	29395.3	7118.07	4265.79	70550.6	7122.11	22943.8	7997.52
1150	191.056	84.325	1.41	4839.74	13244	14177.4	15533.6	6797.52	5528.32	6753.24	7929.5	9627.61	8204.63	2022.89	4787.01	10802.5	13581.6	8178.59
1151	191.057	348.399	5.81	1807.54	688.768	1966.95	1335.32	895.104	404.224	1507.18	401.848	1169.82	1383.84	1764.76	1980.49	1681.08	1458.96	1303.12
1152	191.056	235.613	3.93	41771.2	86212.4	222234	32332.8	87035.4	63207.9	33229.4	20453.6	90981.9	57329.1	33606.7	33963.2	81563.4	105799	5661.59
1153	191.056	120.494	2.01	2335.78	8064.13	13753.7	10563.5	4819.66	3816.43	4379.99	5694.57	5357.48	8432.62	1310.6	4955.85	6422.93	7201.92	5770.85
1154	191.055	202.759	3.38	5668.05	27302.4	84544.3	33919.3	34202.9	36281.1	7318.31	33178	47015.3	26724.4	18274.8	8567.89	41023.7	32575	20522.8
1155	191.071	403.562	6.73	908.646	721.643	2519.55	9104.34	864.654	3314.09	468.466	1443.15	557.001	794.31	1240.11	845.091	2124.67	2131.44	2520.37
1156	191.092	266.845	4.45	11250.1	10520.7	21971.6	5668.98	11120.9	8797.52	9686.63	1753.79	10189.1	18609.9	4303.43	8345.97	9967.91	11683.9	2008.03
1157	191.108	702.052	11.7	1016.74	1617.57	1563.56	879.788	1325.2	1520.52	851.452	901.302	1329.85	1376.59	1427.07	520.367	754.105	1379.61	887.577
1158	191.107	820.686	13.68	1748.43	2022.34	2106.62	2439.36	2687.39	7870.74	2263.43	3001.03	2821.89	2529.51	1318.12	1966.23	4715.06	1358.93	3559.92
1159	191.846	904.842	15.08	926.628	1035.72	2141.54	855.427	1855.12	1823.98	1328.57	2999.97	2629.58	1799	1612.94	1781.19	930.135	1545.4	2033.27
1160	191.945	907.369	15.12	5628.21	7040.97	5978.62	4191.3	6857.44	5140.47	6039.02	5246.87	7307.42	5431.86	6849.54	6697.28	5295.55	6429.31	5621.16
1161	192.002	287.305	4.79	3190.9	4392.82	11395	7937.49	2780.57	3823.66	3592.27	7244.9	610.517	1530.85	1945.94	2368.14	3280.9	4218.49	2485.12
1162	192.004	920.54	15.34	4342.98	4574.84	2167.28	3251.32	4663.09	3602.61	3308.96	2953.89	4390.08	3218.28	3700.14	3452.33	4089.71	2429.61	3484.49
1163	192.023	86.113	1.44	10795.8	6115.99	7395.37	13406.9	5989.59	5821.66	6316.09	11683	20278.5	5237.87	1951.09	25041.8	14160.2	3367.1	12250
1164	192.023	178.297	2.97	641218	438568	366918	220511	315579	273985	382557	256186	453356	241250	539118	401855	431824	421035	362790
1165	192.023	145.849	2.43	303157	272187	299990	194481	228590	158811	256319	211189	314985	181578	360216	303087	289122	284936	297684
1166	192.022	249.889	4.16	3788.12	1216.64	1835.15	1158.19	1429.72	2654.3	996.133	430.711	1955.69	679.514	1512	1389.3	1967.44	1617.38	365.083
1167	192.03	342.194	5.7	1310.94	826.711	1651.18	1076.75	1148.9	1060.15	1896.82	1559.34	918	2334.83	20040.8	13296.7	3613.44	4096.8	3547.83
1168	192.045	145.799	2.43	10540.9	2673.58	2984.29	3140.18	3863.81	46117.7	3162.88	52829.9	5012.91	1667.57	2765.21	4349.36	2591.7	2343.97	4479.48
1169	192.053	82.663	1.38	1372.38	2772.55	8654.5	9423.14	3756.58	2541.78	1789.33	1857.24	4387.85	835.261	994.14	2149.82	3151.13	3640.95	3204.95
1170	192.045	180.21	3	4366.12	131843	3351.98	78134.9	3225.29	76919	2148.23	1942.4	98607.4	2398.14	9908.63	121234	124842	1844.39	4478.71
1171	192.059	236.162	3.94	1266.35	4405.82	21209.5	1846.53	2936.84	8511.87	1470.36	1900.88	4265	3438.41	1367.25	1779.39	6314.21	5641.56	2103.26
1172	192.066	267.682	4.46	648.829	529.668	6030.06	419.991	1158.76	1549.02	654.059	134.095	605.882	1811.71	1217.52	1083.89	1551.76	1956.15	225.168
1173	192.928	904.418	15.07	3974.73	4214.91	3759.12	3920.5	4312.59	4252.81	4000.95	4648.83	3299.25	3960.62	2972.8	2965.91	5336.16	4132.37	3783.41
1174	192.958	79.652	1.33	2845.8	6351.84	3340.86	21630.2	3009.29	3800.6	13094.3	2024.01	11576.6	17532.9	2679.68	3939.89	17643.9	1656.74	1523.88
1175	192.991	117.19	1.95	2696.07	3709.87	2980.4	2512.66	2775.2	1065.7	2594.35	1369.34	1952.9	2857.36	2535.66	2045.47	2722.62	2824.11	3396.51
1176	192.987	897.89	14.96	1341.84	1864.36	1771.59	1260.88	2803.85	1881.01	2646.37	2011.85	1375.38	1415.25	2023.9	1318.27	1458.81	1299.82	1192.54
1177	192.991	85.842	1.43	2778.61	3812.69	86294.4	73411.2	3845.12	45969	2428.05	51973.9	3038.6	884.228	12063.3	28906.9	1940.14	1591.96	1896.27
1178	193.014	399.029	6.65	3129.68	1524.15	6954.36	5493.22	4100.39	3778.58	803.938	2386.35	3675.17	1022.54	484.193	1580.48	3013.19	3119.31	2580.75
1179	193.024	178.31	2.97	163081	100225	80632.5	43963.2	55920.7	65380.5	93317.7	71347.4	96800	53512.7	151818	100688	66860.7	93482.6	68648.3
1180	193.024	145.849	2.43	113663	60847.4	62456.5	44573.9	62304.4	18801.8	63016.2	51076.4	71166.1	48211.4	90944.3	70937.4	55631.9	63748.5	56934.8
1181	193.024	114.043	1.9	3286.94	2325.54	4001.79	3201.93	4327.61	1604.23	2633.17	2451.11	5177.2	3077.32	2608.63	7261.48	2518.14	3009.14	3290.06
1182	193.034	83.778	1.4	80506.4	133164	270794	235549	123269	145583	79964	169275	157610	89389.6	50357.5	91596.4	146150	127420	148527
1183	193.05	416.113	6.94	1816.97	6993.82	15343.3	7653.82	2459.34	5699.86	1748.07	10861.1	449.422	1660.43	1640.87	1276.91	4644.68	5204.81	5164.53
1184	193.051	502.305	8.37	3983.79	8223.92	4018.11	8417.85	4196.18	8456.72	4882.84	6307.98	4059.73	4438.91	4289.53	3532.69	8386.83	3928	6107.96
1185	193.05	460.46	7.67	1430.12	3145.5	7264.71	1795.74	1789.95	6905.79	706.928	6839.74	803.898	2435.97	718.455	2389.46	3225.1	4829.25	3494.8
1186	193.051	528.74	8.81	1757.33	826.132	2078.41	1753.28	1392.35	3017.46	3246.94	996.799	1229.32	627.401	516.687	3550.53	2163.38	881.061	1968.4
1187	193.072	86.105	1.44	16679.8	16661.3	16254.9	11231.5	12349.8	11986.7	12796.7	10916.6	14001.5	14369.9	19044.6	9345.75	12843.5	13293.1	10382.3
1188	193.071	136.178	2.27	12120.8	13772.4	46841	46344.9	13055.6	11324	13562.4	12794	9017.27	17528.2	4530.67	8443.03	17283.3	18381.9	18070.2
1189	193.071	122.933	2.05	27932.9	18161.3	27888.1	7501.42	16493.4	12045.5	24194.1	17981.8	16630.1	24396.2	48060.7	21188.1	20643.6	22542	24417.3
1190	193.071	884.771	14.75	10486.1	9731.9	7753.83	21097.8	32320.3	34960.4	33379.1	18989.4	17929.2	23444.6	48681.1	46414.6	8514.89	28888.1	45383
1191	193.071	160.702	2.68	3782.3	3268.25	41035.9	22059.1	3770.77	6986.9	3400.48	3872.12	2625.36	4938.08	2764.98	3080.35	12716.2	11489.4	12728.4
1192	193.072	824.13	13.74	7887.97	7409.67	850.841	6126.96	11932.9	7592.09	23052.7	8749.4	10987.5	7748.67	6919.97	12654.8	4972.07	26378	8716.84
1193	193.087	686.931	11.45	7613.38	28811.7	6971.79	5730.19	5641.7	6057.37	5359.14	4164.14	9382.8	10488.5	7386.12	4820.93	6602.96	5993.44	6928.56
1194	194.01	881.022	14.68	2645.03	3504.13	4268.43	3137.36	2523.16	7857.24	11115.7	2788.16	4482.81	3288.5	2780.78	5189.62	3267.64	2707.24	4658.05
1195	194.01	822.115	13.7	4970.92	3266.02	3269.93	3104.2	2755.59	2574.39	3086.47	3769.39	3830.03	2785.26	2913.24	2563.55	4280.76	4354.77	9568.08
1196	194.01	747.894	12.46	13037.3	12860.3	10021.3	7561.42	10344	7907.03	9328.41	18553.4	14726.6	8723.52	25370	6905.14	11637.4	12975.7	7000.58
1197	194.021	914.61	15.24	5984.52	4172.43	5576.14	5260.71	5342.27	3749.3	2213.66	4208.23	4114.58	3683.18	5291.8	4581.78	5019.13	3836.97	3992.9
1198	194.028	146.761	2.45	10429.5	4358.47	5168.67	2864.98	1986.49	2720.9	3356.56	4042.69	6907.46	3714.18	6631.69	4775.43	3229.57	514.1	2618.87
1199	194.026	179.987	3	5633.39	6119.16	5285.22	3394.11	5908.65	3926.67	5484.7	2357.7	3624.19	4079.71	5586.25	4140.66	5041.03	7358.37	6081.14
1200	194.038	83.619	1.39	3805.44	6730.7	16808.3	17987.9	7486.08	10592.3	4838.44	10741.5	10008.3	5839	1488.27	6089.75	8733.2	6965.95	10779.2
1201	194.067	71.8675	1.2	2544.65	1916.54	3556.44	1532.15	932.974	5127.51	2525.16	1778.28	909.551	3389.74	1778.43	3498.57	2164.65	2843.28	2943.76
1202	194.075	87.162	1.45	1070.76	558.594	1659.58	729.503	2026.41	1035.37	1065.35	784.932	1474.1	668.724	2098.57	1029.34	1359.89	1011.44	887.471
1203	194.075	122.59	2.04	1887.94	788.719	1796.6	671.77	685.569	450.779	2296.46	1510.08	596.673	813.017	3380.26	2565.98	1452.14	1150.67	698.931
1204	194.082	745.902	12.43	6120.66	7208.94	7810.64	7134.84	8329.73	7139.07	6561.85	8241.2	7679.78	6519.26	7562.93	5376.49	6936.28	7552.36	8106.16
1205	194.084	818.943	13.65	2813.78	2995.87	2840.75	6536.59	3028.47	3140.18	2219.76	2438.08	6226.39	2999.12	5019.8	4536.5	12690.6	3211.99	2861.14
1206	194.082	885.48	14.76	6001.65	8888.67	5951.6	16075.5	7673.42	5670.21	8725.9	7587.34	13725.9	5103.23	19032.5	15194.1	12376.9	10704	5820.41
1207	194.081	830.706	13.85	1889.08	2445.71	2177.99	2058.55	11864.2	1921.44	2451.38	2826.54	2727.95	2233.21	4143.95	6893.78	2017.54	3442.42	3033.06
1208	194.425	78.7635	1.31	2298.62	1553.2	1801.87	2862.95	1619.53	907.414	2307.83	903.201	1081	2053.7	2823.96	1628.57	1452.11	799.42	2602.64
1209	194.924	904.064	15.07	1501.66	1780.99	1677.66	1406.26	905.665	1633.77	948.604	1109.75	819.322	831.567	999.092	1351.81	1767.04	1493.44	819.989
1210	194.946	72.856	1.21	76042.7	112854	65515.9	66637.9	133490	59396.4	130620	55846.7	97491.3	109280	48265.7	94255.3	95546.7	85697	120994
1211	195.015	902.29	15.04	6824.19	8229.36	8048.42	7879.36	5548.26	7040.15	5161.68	9189.5	6676.68	6565.91	5761	8079.95	5132.22	5162.14	9134.39
1212	195.03	512.258	8.54	2640.53	1675.87	1902.32	7718.61	1554.45	3805.4	2195.71	5149.66	1800.66	777.047	569.213	2222.61	2734.89	3135.61	2805.02
1213	195.03	312.849	5.21	1849.28	3059.49	7845.83	5301.73	1970.99	5622.68	980.809	7280.08	610.419	401.397	3518.1	3682.24	3853.41	3103.4	3794.14
1214	195.03	267.122	4.45	6379.51	7166.76	8779.4	9821.74	4097.07	9590.1	4074.49	12072.5	4218.16	4078.19	4166.01	7291.45	8297.9	8130.73	6919.67
1215	195.03	343.944	5.73	437.969	1300.89	3831.63	4626.44	1812.93	3508.57	551.584	3522.94	984.566	1955.6	475.547	2981.34	2338.38	2291.98	2642.58
1216	195.029	424.032	7.07	568.707	1713.03	3242.46	1849.86	2023.35	773.932	622.578	1493.32	2570.06	1890.17	377.127	1243.72	1332.96	2043.44	1758.42
1217	195.05	78.686	1.31	636914	474586	444817	645230	415025	238771	723116	254682	521303	672133	737362	476365	515466	667956	587307
1218	195.05	101.258	1.69	3243.27	9132.51	10179.1	4278.4	6346.36	4177.81	11712.2	5088.53	8779.36	6773.68	11351.8	8355.27	10660.6	12835.2	5038.11
1219	195.066	343.481	5.72	616.385	2389.32	1549.72	2498.11	1787.45	5196.99	574.956	3871.22	1016.48	2124.11	683.83	2986.99	1746.46	2553.16	1944.18
1220	195.063	435.413	7.26	1896.7	1224.14	564.668	456.021	708.225	2822.72	5060.31	814.629	694.408	680.91	5276.6	2697.39	1556.49	1612	1379.34
1221	195.065	446.274	7.44	3779.55	504.215	682.499	626.254	415.929	482.737	2999.85	1939.36	631.873	1156.02	2878.32	914.994	1593.41	1056.6	2291.24
1222	195.088	82.8635	1.38	296139	6796.53	10145.1	7238.58	7843.46	2476.44	4197.1	3378.01	236078	263319	310607	2783.51	226894	1523.09	5121.84
1223	195.139	740.086	12.33	6272.9	12955.6	5418.42	3592.31	3487.83	4680.68	5234.07	5081.94	7478.82	4224.41	6040.73	4664.05	4012.87	5888.44	6208.81
1224	195.81	36.581	0.61	861.822	1754.46	3815.18	2814.01	1113.31	424.394	1799.58	3180.26	2579.31	4217.13	2716.78	2853.68	1289.09	3159.82	8780.44
1225	195.81	9.751	0.16	1823.09	1195.97	1033.32	4309.72	2231.68	839.018	1098.06	5912.25	3763.48	4702.76	1592.71	2413.33	870.749	1647.53	3827.4
1226	195.809	18.6375	0.31	1636.13	1319.73	1389.45	1505.49	4402.26	933.637	1392.35	1054.32	2118.65	3623.3	2580.36	3257.22	944.575	6149.11	4881.11
1227	195.811	913.845	15.23	991.256	1679.56	1856.05	1991.81	2436	2467.28	1914.62	3190.95	3464.6	1080.5	165.2	399.768	2303.26	2644.24	1387.29
1228	195.811	54.64	0.91	6139.8	4555.31	6123.17	5305.84	2005.88	2562.05	7335.18	4043.36	6664.19	10501.8	11076.4	12237.3	2481.44	6109.78	17357.6
1229	196.037	266.731	4.45	83172.6	40408	139319	109364	58995.9	49886.2	59699.5	44064.9	57826	73746.8	77833.7	99847.7	73347.7	85102.3	88312
1230	196.054	78.686	1.31	54429.4	33690.5	32914.3	49930.1	30588.4	18026.4	54427.8	18653.4	41887.9	44608.1	52873.8	43424.3	43495.5	46885.8	43082.2
1231	196.06	184.66	3.08	24026.6	28886.3	43245.3	18144	67947.4	14219.6	36841.6	7067.88	20075.5	89910.7	5368.38	47765.2	45757.7	34992.6	24445.7
1232	196.062	121.693	2.03	70091.4	58643.2	5917.36	2205.65	69709.5	10844.1	60779.6	14506.6	41199.2	96937.7	13526.9	67253.7	50163.4	56487.2	48550.2
1233	196.062	155.932	2.6	6427.81	9100.91	16236.7	2167.97	13106.9	1271.08	5502.97	1924.3	19990.7	9696.08	2303.44	7133.53	4188.22	8280.62	2353.53
1234	196.949	71.279	1.19	1702.43	2476.01	378.923	1032.96	1904.42	6473.67	1564.82	5620.19	2587.35	2415.68	850.385	2313.6	1263.09	2115.38	2183.35
1235	197.009	331.587	5.53	23320.4	25613.1	46309	61240.1	32284.4	34521.3	23165.5	17994.3	23486.7	30189	5815.63	19096.3	27166	29324.2	29711
1236	197.01	739.551	12.33	50047.1	62342.8	68408.6	42647.5	65422.2	53254.7	59524	61238.2	46528.1	53434.4	53033.8	48462.9	90811.6	53423.3	58746.6
1237	197.01	936.155	15.6	1423.89	1390.6	2232.78	3117.7	4261.14	2212.38	1236.78	2597.75	2653.49	2027.4	2579.55	1337.14	3647.53	1397.99	1439.59
1238	197.011	86.05	1.43	3827.38	3516.14	3894.4	2986.69	3204.66	3650.96	4359.52	5941.08	8827.37	6153.49	1343.1	3745.24	4661.69	4380.56	4207.83
1239	197.01	880.494	14.67	7271.91	33650.4	20198.4	16474.4	39098.9	14111.1	10855.5	9343.35	6409.46	8396.93	20845.2	15484.3	12038.6	6734.37	5142.77
1240	197.01	287.741	4.8	2535.82	6118.95	15213.2	6279.52	3916.44	7529.09	2759.38	4024.46	5635.11	2172.96	3725.47	4680.86	5568.55	3228.8	4345.15
1241	197.008	830.932	13.85	19365.8	19838	15336.4	27235.3	18012.1	8448.07	9612.35	17614.6	19141.2	8889.18	13379	21258	25045.4	8158.38	5980.66
1242	197.009	898.251	14.97	8622.86	3768.38	3604.82	9490.84	3533.2	6493.9	2810.33	7429.25	3293.43	5376.67	11062.1	4876.58	8034.77	3416.85	3256.43
1243	197.009	782.096	13.03	19268.5	15023.6	13511.4	12103.8	59707.2	14671.6	14628.6	11710.3	15668.6	7997.44	37411	47885.5	21062	13831.9	14914.9
1244	197.012	667.453	11.12	3506.49	10140.3	9843.33	10030.5	13897.4	15727.5	12151.7	23612.9	10859.1	19599.1	12575.6	5087.93	7648.43	18128.2	8446.3
1245	197.04	266.772	4.45	7012.05	2880.94	13703.3	11518.3	5281.65	2812.05	5369.43	4241.9	5710.91	6854.78	6048.13	6703.22	7229.66	7472.34	8062.4
1246	197.046	287.118	4.79	3945.47	10406.3	21690.6	8077.48	7070.39	13446.9	3097.98	12626.8	3530.46	5146.73	6055.62	8809.36	10004.7	12509.9	5451.5
1247	197.046	310.73	5.18	654.362	2089.34	6451.83	4978.45	1317.75	4764.38	802.374	3818.37	4332.52	2571.87	660.155	1078.42	3160.12	2757.57	3364.62
1248	197.056	78.84	1.31	12510.1	6940.56	7967.43	165516	6276.16	3898.74	11594.9	5403.35	9149.01	10909.7	13491.6	8804.11	29327.6	28370.4	12196.7
1249	197.065	183.732	3.06	3589.4	5552.12	6761.18	1128.02	4523.66	1149.01	6163.35	1410.91	3397.35	9846.84	1800.55	4976.11	3893.48	3977.02	4217.79
1250	197.065	122.256	2.04	6067.2	6423.71	1863.71	2031.08	5609.1	842.064	6579.94	883.546	4578.84	8131.75	820.706	9348.91	5632.67	5449.13	6760.85
1251	197.097	468.897	7.81	1829.41	3236.61	1053.12	2210.72	1040.61	5160.12	4486.11	5830.28	2151.06	2050.52	6480.9	3570.46	3205.65	3388.8	4401.38
1252	197.096	891.428	14.86	9783.05	10952.6	1546.47	8577.27	3522.32	3084.27	2729.72	4322.5	9482.71	10016.2	3283.41	3229.99	3505.98	1820.98	1267.54
1253	197.095	880.954	14.68	6337.27	6756.67	6819.85	5978.49	18446	9150.51	5425.57	6116.07	6746.19	6869.62	12852	14946.9	6568.06	2101.82	3555.16
1254	197.096	829.861	13.83	3966.71	3480.57	3533.37	2795.99	5238.09	3893.77	3822.23	3253.42	6382.75	3157.13	2544.78	2971.53	3943	4900.83	3141.65
1255	197.118	448.949	7.48	4875.02	2625.62	1089.41	956.27	1017.99	951.52	2236.3	723.54	1158.62	5411.99	1296.88	5461.49	2111.29	2217.48	1098.07
1256	197.155	713.41	11.89	1828.59	1795.78	2101.89	1262.19	2143.83	2405.84	2285.45	2633.3	1415.03	1815.95	1886.09	1528.64	1976.5	2118.52	1805.13
1257	197.806	40.184	0.67	1556.43	3887.51	948.815	3250.93	1791.84	3239.39	2249.65	1911.72	3730.74	6556.35	2849.35	13223.8	1228.04	2468.29	6585.6
1258	197.805	1.778	0.03	862.21	307.296	707.308	750.792	1884.26	648.189	1024.26	2543.69	4783.76	1375.74	1638.37	247.779	639.278	1465.35	8766.21
1259	197.808	10.709	0.18	1880.5	1138.45	4643.71	2108.48	1126.33	1096.39	1817.27	1973.4	2187.09	16075.7	2954.98	6028.82	740.791	5064.93	3533.02
1260	197.808	19.562	0.33	1760.49	1228.87	1611.25	1735.86	2950.04	1258.27	700.577	9383.51	2717.71	9402.67	2913.89	6325.93	768.566	2161.33	5531.85
1261	197.807	30.024	0.5	1588.05	3509.18	1980.73	5204.55	1271.97	1623.8	4833.83	2403.63	3401.91	5563.16	963.656	18112.5	1060.09	10183.8	4603.73
1262	197.808	54.395	0.91	5070.31	7778.03	8345.53	7155.94	15785.8	1802.86	7830.59	8996.97	8045.57	16361.8	9530.19	15549.8	4155.23	7937.83	17122.5
1263	197.807	913.368	15.22	1606.41	2027.77	2683.63	2548.94	3307.55	3863.81	1868.42	2897.18	4918.31	1594.92	290.311	533.865	2212.96	3237.68	1785.46
1264	197.81	41.875	0.7	1919.4	1655.45	2205.05	1563.31	1824.9	1811	1801.81	6421.81	4182.75	3250.57	8591	8016.1	1309.19	2005.86	3421.35
1265	198.004	756.51	12.61	62549.3	68352.8	37256.1	70988.9	54558.7	52359.5	62189.7	65672.1	52378.7	64525.9	89450.9	72384.6	68160.3	61819.4	80233.3
1266	198.004	829.433	13.82	16716.6	12509	8307.6	3968.64	7093.3	7865.13	4269.64	17297.4	13479.7	16809.6	9608.08	10964.8	5993.25	7592.87	19287.4
1267	198.005	878.707	14.65	9464.61	13937	6143.3	8208.46	9087.46	12129.6	12571	7325.84	11145.6	18903.3	7446.3	6897.13	6353.99	6427.01	35812.8
1268	198.005	264.515	4.41	1186.23	781.282	4717.91	6405.06	994.713	4192.86	746.898	6397.89	5712.84	1070.07	710.369	7969.26	2667.15	3695.79	2724.35
1269	198.012	331.692	5.53	2213.32	1609.97	3725.19	4055.45	2302.08	2900.95	1915.25	530.425	1595.47	2640.07	323.68	1338.82	2335.7	2273.18	2547.28
1270	198.04	265.934	4.43	1296.16	981.836	4779.95	2125.64	1269.32	2355.64	962.172	3316.76	1982.13	973.175	919.569	1307.76	2252.15	1768.95	1540.01
1271	198.077	328.142	5.47	525.472	1791.29	13883.6	8260.86	2060.09	2930.31	1099.51	2733.78	3301.86	3962.17	503.539	1878.88	3919.24	3914.17	3638.2
1272	198.459	532.716	8.88	2651.77	1676.13	1126.74	412.077	1672.35	225.485	1636.51	147.772	805.526	1627.12	2515.55	2329.96	1306.52	1235.13	665.32
1273	198.959	61.706	1.03	4261.26	3555.7	2348.52	2151.29	3544.28	910.144	3317.93	362.939	4511.76	3056.24	3316.43	4306.24	3224.95	3420.62	3629.04
1274	198.988	345.697	5.76	3087.41	2305.73	19863.5	22387.9	5475.5	4587.91	2542.16	4220.82	8126.1	3471.94	295.988	9012.69	6870.86	5841.44	6809.17
1275	199.009	755.577	12.59	7911.52	5003	6372.37	6147.47	5073.23	4026.38	6960.24	4290.39	4021.65	4317.02	4923.84	4988.8	4404.32	4634.07	3873.71
1276	199.024	295.423	4.92	2933.5	2112.67	8737.74	20874.5	7248.75	9337.78	2763.88	3967.1	4265.63	2536.2	933.874	1218.83	4558.53	3899.44	3416.98
1277	199.021	130.236	2.17	1886.31	4369.32	4187.82	1579.36	2297.55	7201.97	3378.48	3351.18	2517.97	2392.65	1668.77	4090.6	2176.83	4625.26	2538.02
1278	199.061	325.395	5.42	750.289	2681.99	6747.35	11475.9	3738	7373.53	1118.6	5266.67	5689.46	11047.2	1054.47	8872.17	6222.67	5935.52	5330.02
1279	199.062	345.57	5.76	2537.96	2739.44	17938.1	14215.4	5029.99	11551.1	3617.74	5344.74	2281.41	5458.49	2842.41	5478.03	6995.45	7638.38	6963.44
1280	199.069	66.676	1.11	1366.86	1939.66	1569.07	658.481	1840.72	4972.79	886.596	2669.06	1872.64	3573.55	820.985	2691.86	1892.88	2297.18	1208.92
1281	199.084	274.005	4.57	867.994	825.124	1565.49	4307.24	903.363	735.888	745.168	850.4	1283.65	1344.52	1336.23	1618.2	1471.36	1626.02	2280
1282	199.097	550.347	9.17	13929.6	5935.95	3166.22	1410.34	11520.1	1070.9	9700.95	1365.23	3313.03	7075.73	11082.2	11831.9	3030.26	4457.97	5831.66
1283	199.096	380.353	6.34	7656.59	11507.4	13267.3	14613.6	19551.6	6361.86	5951.55	5055.58	14142.7	13929.8	1943.8	6736.99	9157.5	9838.88	11096.8
1284	199.098	532.765	8.88	554032	323972	284670	49193.2	593461	22828.4	416881	27312	206991	354259	611539	736732	354299	360265	347997
1285	199.097	445.279	7.42	62453.7	25672.5	14910.6	3488.59	18823.5	7175.77	16325.9	5133.71	20292.6	32278.6	23438.4	13909.1	33434.8	35744	32073.3
1286	199.096	344.718	5.75	6301.38	4160.57	5589.16	7421.98	7722.42	3301.64	2500.37	2517.64	7249.95	11470.2	2430.66	4935.18	4551.42	6067.62	3542.67
1287	199.097	584.861	9.75	13379.5	5987.39	1276.35	2077.7	3197.04	1637.88	20864.7	8144.22	7241.35	1528.12	3085.68	5766.87	4154.23	4848.19	3464.33
1288	199.096	397.407	6.62	6364.09	4849.65	5780.73	5160.15	3302.07	1537.69	2744.35	2972.49	3037.33	6300.77	2478.81	8408.57	2031.3	5271.02	3357.98
1289	199.096	417.791	6.96	14685.8	8451.7	1622.3	1684.67	5036.39	885.477	6897.81	4220.93	8109.03	8209.4	2299.95	14698.8	3129.87	2896.98	2993.52
1290	199.099	821.542	13.69	3109.6	1510.18	3862.22	3496.47	5917.11	2327.23	1925.06	1992.26	1514.8	3462.85	2540.22	4364.75	3207.44	3715.69	3954.81
1291	199.122	532.779	8.88	8456.08	924.336	1388.29	23651.6	6388.28	9271.7	3569.5	11533.1	735.737	3703	4544.59	6257.03	2109.24	2466.22	2757.97
1292	199.134	596.824	9.95	3614.29	5260.56	4218.85	1116.37	5954.48	1140.7	5319.77	1661.81	5990.26	4229.51	5519.76	4522.99	3262.59	2892.8	2343.72
1293	199.17	883.932	14.73	69139	64215.2	57409.6	38898.8	63242.1	59324.1	67531.6	55864.7	1457.21	63065	58492.1	77279.3	65651.7	42539.6	70719.2
1294	199.17	828.024	13.8	42340.7	36852.6	32717.3	53170.3	35417.5	28927.6	51723.2	29383.4	38767.8	39215.7	38860	37278.5	34247.7	26861.1	37904.7
1295	199.804	39.267	0.65	55.0995	638.304	531.383	2071.8	1308.91	800.296	1328.01	1328.37	975.03	2597.95	3702.13	3344.31	428.925	1055.99	4106.18
1296	199.804	46.6315	0.78	281.488	659.741	548.613	771.421	494.837	3046.05	992.399	2231.56	287.474	1313.61	1326.5	346.304	379.828	1544.85	1909.6
1297	199.804	28.9575	0.48	301.473	450.798	470.775	1492.83	2466.72	883.345	1321.81	1736.16	1025.87	1565.4	1360.94	6635.35	408.244	184.134	2945.03
1298	199.804	15.946	0.27	242.345	379.975	362.578	1518.63	397.94	1522.67	1358.99	633.21	1158.64	1886.66	1018.38	4441.75	308.842	517.654	1858.06
1299	199.804	8.978	0.15	180.048	821.709	856.887	2559.39	3528.29	799.198	2642.63	3286.7	2449.06	865.086	3574.4	6444.56	645.373	1077.79	4065
1300	199.804	54.423	0.91	141.875	1755.6	961.949	901.583	3948.5	3616.38	5236.67	2415.28	3735.38	7154.49	2473.33	6572.24	387.25	1985.38	6779.67
1301	199.804	1.4715	0.02	107.535	302.444	272.999	818.162	433.895	949.328	318.053	1052.45	628.321	875.828	384.439	737.583	315.955	385.882	3578.59
1302	199.804	913.847	15.23	1002.21	973.803	1539.48	1338.31	1468.91	2209.43	1524.57	1529.64	2442.81	937.134	402.719	957.741	1113.86	1635.13	773.992
1303	199.851	916.971	15.28	7119.81	5402.65	4829.41	4876.84	5219.63	5680.73	3491.41	4809.18	4486	2887.76	569.199	1575.19	9885.49	4231.15	1750.28
1304	200.018	543.22	9.05	6875.7	1997.67	1217	650.084	2420.51	998.687	2280.99	1562.91	1492.49	3803.94	15295.4	4794.63	2794.11	3053.34	2332.67
1305	200.057	250.788	4.18	26708.4	15616.5	30227.9	8288.47	15647.9	17288.5	18745.2	6302.8	24320.4	15332.5	16673.7	24028.6	19362.5	19429.2	2527.78
1306	200.057	134.706	2.25	3189.08	3882.23	9329.23	5847.91	5575.78	5054.74	2769.22	1716.44	1632.87	6707.4	6189.18	1850.46	3738.34	4920.34	4468.79
1307	200.057	222.597	3.71	12724.2	6060.61	7330.76	4107.54	2124.62	4574.17	9933.42	10547.4	3178.68	5667.77	1836.03	8883.29	2883.01	3120.01	20150.9
1308	200.058	186.12	3.1	7884.93	4556.05	3807.03	4618.78	1625.78	6221.36	4044.88	4081.08	1885.37	2150.78	1711.86	6011.72	3234.33	1179.05	2705.86
1309	200.093	298.41	4.97	2621.99	1540.83	1922.4	3203.08	1152.38	796.09	1950.51	1340.54	2149.03	2125.44	2560.61	1741.42	2343.24	2239.53	1996.08
1310	200.092	85.685	1.43	2449.07	3411.02	6263.07	1513.2	4434.57	3058.67	3235.48	1713.92	2370.77	1423.05	1802.72	2032.74	2192.66	2204.06	2449.28
1311	200.101	532.753	8.88	78656.6	30477.6	36843.5	5949.68	60619.2	2349.61	40910.8	2548.81	31080.6	36696	61547.8	86393.1	41444.1	34494.9	38659.3
1312	200.128	467.625	7.79	958.286	1598.17	2586.69	701.179	1150.15	600.732	1192.27	333.447	1622.58	741.715	810.594	618.228	1242.94	688.514	1363.48
1313	200.174	826.819	13.78	3704.46	4900.1	4655.51	3958.95	5127.15	2547.41	5953.6	2882.73	10284.2	5866.73	5236.98	5509.77	6575.88	3901.05	4607.81
1314	200.468	553.96	9.23	4939.74	1798.72	3940.61	731.745	3556.33	560.194	5650.83	404.43	2261.77	4139.42	8652.25	5535.59	3438.32	3470.07	3148.82
1315	200.851	917.347	15.29	1643.6	1526.89	1284.28	1105.43	897.058	1416.6	702.543	1194.26	1120.35	617.161	434.58	464.558	2954.96	939.452	436.933
1316	200.88	905.878	15.1	1097.26	2647.59	2827.71	1276.79	1964.96	844.312	1689.71	1648.76	1233.34	2185.17	969.725	2198.02	916.832	1941.68	1692.58
1317	200.881	917.289	15.29	1525.07	1151.5	989.001	1604.55	1365.77	1894.58	1105.79	1133.39	1127.66	679.824	535.076	530.48	3779.89	980.223	510.899
1318	200.956	61.3235	1.02	989.003	647.771	1150.16	1495.69	526.371	290.17	1350.84	174.071	1571.36	947.209	1065.12	716.906	678.728	957.249	875.33
1319	200.972	229.436	3.82	6481.31	3782.69	1584.7	3838.12	4438.81	2371.74	4101.52	3360.94	9565	2852.84	3854.17	4702.24	4657.49	2840.59	2473.02
1320	200.995	511.369	8.52	2564.17	1458.24	1622.27	1446	1061.16	1286.17	2642.3	1090.5	1516.11	1905.96	1262.56	574.167	1135.92	1021.93	1051.62
1321	201.007	77.599	1.29	2558.05	5140.08	3618.61	6766.93	7023.79	9689.49	2952.67	9703.05	10994.1	6025.13	8116.87	6042.77	5640.65	6170.09	5333.93
1322	201.006	928.739	15.48	9403.82	12341.8	9561.71	9105.92	17083.2	9523.24	14344.7	13650.1	14491.1	11972.1	19627.5	16516.4	26242	17001.8	12645.1
1323	201.039	136.881	2.28	2109.57	4220.74	12473.8	9533.27	2012.27	6216.21	3717.59	11193.2	6150.49	3232.06	1424.93	7755.68	4442.22	5141.79	6563.43
1324	201.041	89.174	1.49	810.461	4977.08	5863.82	6123.84	6040.15	4980.02	1370.08	3888.01	5870.05	682.173	3964.69	1814.78	1575.19	5958.56	3328.67
1325	201.039	238.447	3.97	25540.1	11720.5	36237.3	9668.35	25390.7	4476.94	14008	5663.88	31668.4	8412.89	2760.18	3963.34	19635.7	24689.2	5166.27
1326	201.042	287.428	4.79	2073.06	1877.43	8400.35	4322.74	2878.45	5467.49	1287.03	3328.88	2600.73	2440.4	692.584	2289.6	2552.12	4874.95	2544.5
1327	201.055	529.25	8.82	7347.56	3021.57	5872.22	13631	2701.45	12879.8	15068	6878.08	14175.9	1716.26	4985.3	6851.5	7236.36	8064.63	6041.21
1328	201.076	322.556	5.38	2269.19	3887.72	18613.9	20875	6046.03	8055.63	4258.52	7193.38	5707.34	7156.46	1367.43	6967.27	7783.01	7066.45	10436.5
1329	201.088	137.136	2.29	7145.05	3008.52	4531.07	3527.15	3430.5	1228.03	4872.46	581.045	4258.88	4296.14	9076.93	4513.12	5551.04	3967.53	3700.68
1330	201.089	259.712	4.33	10192.8	6896.43	14081.9	6641.03	5060.82	12447.8	5473.88	4437.38	6435.11	5344.17	4477.46	5494.35	5043.96	5422.47	2871.06
1331	201.101	532.779	8.88	7472.14	4460.15	4772.64	2902.52	7545.52	3903.51	2962.03	3314.14	2850.28	4924.79	6230.32	7680.73	4149	4989.67	3642.7
1332	201.112	378.604	6.31	12799.6	9633.52	16186.1	19685.5	10745.1	5356.48	11716.8	4350.08	5634.92	8786.5	7440.71	15840.2	5030.22	8262.9	10491.2
1333	201.113	553.538	9.23	1.16033e+06	427209	1.07261e+06	179850	1.0068e+06	93129.6	1.46915e+06	59602.3	607757	875004	2.02496e+06	1.36105e+06	856964	811328	848696
1334	201.114	432.613	7.21	601089	407670	151005	28968.4	280170	14997	323057	33219.5	293704	388478	193867	380958	260760	282134	260762
1335	201.114	470.078	7.83	11926.4	7894.13	7762.37	2235.77	7293.11	1768.86	9402.24	3208.88	4244.22	11466.3	2779.99	6073.48	6997.92	8420.52	6179.44
1336	201.112	402.832	6.71	28667.8	25590.3	8096.79	4405.93	7730.31	6861.79	8777.43	2548.27	6997.32	23587.6	8355.23	24639.5	20175.8	7544.12	6463.18
1337	201.125	299.293	4.99	145608	170367	147176	132078	126737	113813	205000	81810.7	144628	181471	207671	150769	157507	118952	163176
1338	201.125	286.445	4.77	41069.4	30067.2	35323.6	12431.6	29058.5	18538.8	19544.8	16096.6	31417.6	35269.2	59726.1	31376.4	41484.1	29851.5	22524.3
1339	201.124	262.345	4.37	57195.8	48686.6	15034.2	7211.09	45160.4	31638.1	47252.7	4627.4	39469.8	58871	47623.8	48331.2	48031.2	33798.9	3067.36
1340	201.136	553.628	9.23	10455.9	2453.86	11492.8	4681.51	10831.9	38238.8	11218.7	1422.7	3789.45	5818.72	15319.2	9090.6	7430.95	6258.88	6171.61
1341	201.135	101.423	1.69	7546.07	9820.02	7845.11	6210.07	13801.7	8875.69	3900.36	5684.8	2518.45	5282.74	2658.11	2929.29	5960.38	6517.28	7953.03
1342	201.135	85.826	1.43	10769.9	14844.1	7707.25	2196.1	21442.2	15381.4	3187.34	1766.06	7650.47	5677.4	5947.26	3936.2	6112.74	6666.01	3758.12
1343	201.136	432.466	7.21	3594.06	3952.84	43705	11840	2027.06	5708.73	121579	14014.5	5541.06	5011.12	826.71	4464.53	99339	3299.88	1660.96
1344	201.147	299.344	4.99	62544.1	1527.05	1551.56	1111.23	52792.5	1465.96	1525.89	33983.1	54187	3048.65	78847	65382.3	1702.57	868.434	1470.28
1345	201.906	916.609	15.28	2049.4	731.604	1028.56	1395.7	1487.71	1092.29	775.261	1506.21	2194.37	1095.43	454.222	723.111	1513	1606.84	588.014
1346	202.035	87.895	1.46	5774.93	11582.4	44085.9	34372.4	17110.9	42876.8	11791.7	50485.8	7721.16	23645.1	41691.8	21389.9	26230.9	26794.9	32445
1347	202.036	122.324	2.04	3965.69	7195.19	50111.5	31075.3	16712.1	30288.9	9047.62	30417.3	4119.36	16625.1	43485.6	16309.1	25387.8	19919.9	25068.8
1348	202.036	135.985	2.27	1075.65	2860.32	11602.1	1315.13	2004.39	4708.83	1577.63	5181.4	1459.1	1433.16	2112.47	1567.46	2234.57	3554.69	4869.09
1349	202.073	257.063	4.28	6678.9	13315.7	48551	27008.3	6583.43	13985.3	7805.83	8257.18	7206.5	15113.2	8341.09	10576.3	13275.1	11162.6	19888.5
1350	202.072	213.286	3.55	6527.11	6078.61	9556.96	9932.25	7714.03	2651.57	8168.37	2823.34	3866.96	11607.3	4896.36	7585.28	6573.38	6749.07	8366.69
1351	202.072	188.89	3.15	3790.95	4003.36	36572.8	12649.5	6414.12	6755.86	4450.73	2657.5	5226.83	8432.12	2577.48	3383.85	6382.48	8192.6	7887.67
1352	202.073	137.219	2.29	1342.17	1985.06	12556.4	5342.52	2407.42	2390.8	1790.71	2831.92	2130.77	15926	1772.06	2175.8	3043.13	3402.05	2438.79
1353	202.077	81.6425	1.36	1838.37	2908.72	2943.3	5798.79	1122.51	2803.32	2470.04	2465.43	2914.98	2367.4	2859.7	2130.23	1712.53	2235.35	2343.24
1354	202.117	553.413	9.22	150557	57583	119820	25446.3	107058	10087	146687	8346.89	66227.9	92750.8	223505	130726	95712.7	103044	98591.8
1355	202.116	432.711	7.21	69267	42914.9	9136.12	2089.52	34016.2	946.248	38055.9	3109.66	29746.8	41739	18354.2	41731.6	27419.8	29383.1	27534.7
1356	202.119	139.019	2.32	17789.7	43382	4588.37	2262.84	77604.7	9163.59	16443.7	9328.87	32046.7	41162.8	7283.38	18741.9	22010.9	21273.4	1644.54
1357	202.115	449.462	7.49	7107.8	2782.76	2559.31	536.709	4290.33	186.768	4785.22	254.459	688.423	6738.87	5825.36	3459.14	1865.45	3707.71	3718.12
1358	202.127	299.32	4.99	18922	19394.2	13626.1	12942.3	15212.7	12603.8	16020.7	9293.18	13861.4	20132.7	22045.1	17826.3	14946.8	15384.8	16780.2
1359	202.12	64.9295	1.08	1459.37	1376.23	848.331	209.213	489.938	1803.98	817.83	819.624	734.964	2189.51	3627.22	359.871	1074.48	1791.22	1599.29
1360	202.12	249.961	4.17	12234	20135.2	14575	6452.92	28231.2	12215	4101.89	1815.08	16185.5	11978.8	3804.44	7881.58	15147.3	12304.9	2910.89
1361	202.127	261.913	4.37	4929.09	5763.09	13946.5	7578.68	2774.1	3083.59	8003.91	3398.56	4637.27	3331.84	5091.3	5004.1	4790.9	3939.42	3075.47
1362	202.138	553.369	9.22	58224.1	24984.7	1003.09	12260.9	1077.12	5015.9	1826.38	4880.75	1062.67	1220.56	875	66270.3	1248.25	1004.29	1484.52
1363	202.477	390.236	6.5	1449.91	148.954	910.683	44.2962	369.784	44.5921	2055.65	32.5019	113.961	1508.89	1665.11	1710.68	512.723	785.057	832.35
1364	202.905	67.5895	1.13	1727.16	3093.23	358.213	2102.33	1038.96	6703.1	1861.43	5385.02	1627.94	2563.97	1506.51	5066.43	3026.47	2275.73	995.278
1365	203.019	90.114	1.5	13718.2	17119.5	75522.7	51895.4	19154.5	23084.9	11380	30895.7	16564.3	16378.3	7119.59	16549	26807	28852.9	27024.1
1366	203.02	136.033	2.27	7015.47	12644.6	78166.5	53794.3	11041.4	14940.3	7157.46	18046.9	18895.6	14304.3	5561.57	10057.8	17645.2	16348.1	12362.5
1367	203.019	226.268	3.77	2511.19	2031.85	6862.29	4659.93	3758.79	566.018	1008.87	6074.71	2186.07	2055.88	993.936	3342.34	2705.33	3505.33	5894.93
1368	203.021	917.289	15.29	13939.2	12627.5	17023.9	14660.7	15566.7	14948.6	14869.3	14920.8	10780.6	13397.8	9690.94	12677.2	14651.8	13208.8	18021.1
1369	203.019	249.961	4.17	2856.1	3137.3	1433.83	1426.15	3430.98	2721.49	1096.68	691.452	2132.77	1982.86	754.182	2025.62	3382.07	2519.59	1310.12
1370	203.034	410.756	6.85	28858	26018	14387	29840.5	13957	55019.1	114001	53203	51459.3	22718.5	23997	71226.7	39420.7	42140.9	47414.2
1371	203.034	534.591	8.91	17032.6	11533.7	13950	21337.3	7217.99	30104.8	28766.1	28638.7	25793.3	11350.2	9347.13	39012.5	24650.2	24541.2	19787.7
1372	203.034	495.384	8.26	2506.57	2450.03	1241.55	5125.64	1694.74	3898.74	4675.31	3049.31	2436.55	2843.31	1170.65	2633.9	1523.69	2840.81	3973.55
1373	203.035	586.708	9.78	1913.68	4062.13	7920.38	8172.71	2523.08	10642.3	2553.04	6974.49	2784.63	5765.64	2857.73	17386.6	6185.02	7236.27	4422
1374	203.042	87.622	1.46	5725.61	1993.55	4992.53	1853.7	8651.41	10052.5	748.663	5669.18	1221.56	2028.87	4813.76	846.334	1256.64	2482.75	1544.84
1375	203.056	305.014	5.08	25614.4	27338.5	63073.7	64046.6	21654.1	23039.6	18268.4	33056.6	15243.2	26149.1	22628.6	31232.3	36997.5	39891.8	37855.2
1376	203.056	268.645	4.48	5786.66	9712.59	39699	10152.2	13903.5	17155.7	5355.95	3687.3	12659.3	11801.6	2676.62	14196.4	12318.8	15501.1	3918.12
1377	203.057	257.953	4.3	2320.42	4718.69	9730.41	29503.1	5415.84	3320.21	2147.39	13128.5	1146.84	5740.66	2276.79	3369.08	4201.9	8509.16	11049.8
1378	203.067	82.552	1.38	15426.5	18170.3	9929.14	7720.07	18806.2	21523.5	12292.9	13311.1	16138.9	10716.8	50099.9	34620.1	18314.5	17540.5	17482.3
1379	203.065	133.519	2.23	2414.25	1666.05	4101.85	2011.56	2990.55	3149.4	2440.47	1029.91	2200.67	4320.03	5373.35	3036.16	3312.06	2495.45	3784.21
1380	203.07	388.987	6.48	140840	37081.2	1189.51	7857.28	56975.7	5217.42	230555	2459.4	9629	173985	1988.22	198264	2220.07	2175.84	1282.53
1381	203.083	325.369	5.42	194348	274132	232172	658161	397642	79701.7	206161	134482	329799	161979	205692	139804	248842	282822	253561
1382	203.092	353.597	5.89	5398.84	11735.1	44434	33455.7	13941.7	14544.7	6596.76	16582.1	5394.17	20286.2	8683.17	18485.6	15186	15924.3	17780.1
1383	203.092	395.49	6.59	2972.95	2212.2	87139.3	7338.36	1959.8	2575.27	1745.45	8280.55	1584.66	3237.38	2337.49	3288.14	104103	98304.3	2648.67
1384	203.093	301.548	5.03	8575.55	3457.21	14386.5	17713.5	10377.2	6921.85	3231.99	8738.77	5064.35	5600.22	7917.68	8984.44	3964.44	6554.11	10448.1
1385	203.106	325.454	5.42	1201.39	2777.43	1787.73	4766.43	4828.18	33431	2455.09	1775.55	3922.68	1302.61	1147.13	3618.67	2028	1686.18	2636.06
1386	203.103	129.759	2.16	3899.01	2779.86	4107.42	2088.13	1305.68	1487.02	4091.92	1061.43	1954.04	4242.18	6266.51	5364.65	4163.07	2232.41	3185.46
1387	203.103	217.994	3.63	25770	8067.38	7614.41	6551.2	13022.1	2296.88	13360.9	3045.37	11516.4	14217.6	34844.6	25706.5	11480.1	11467.9	7950.63
1388	203.102	85.6715	1.43	9612.12	3690.92	4623.15	1380.5	10116.7	1736.19	1119.02	2030.72	8762.24	4618.06	2575.03	2132	2194.05	2443.18	1808.7
1389	203.118	553.457	9.22	12948.6	8012.83	13188.7	2556.69	12057.5	1008.73	18156.1	1079.18	8765.2	11605.6	26772.4	20816.9	11419.6	10384.5	11759.5
1390	203.129	390.341	6.51	291493	76522	221526	14757.9	145990	30354.4	596949	17138.3	19667.5	453810	548867	506704	240366	255826	244737
1391	203.129	411.73	6.86	31787	12142.7	22403.1	7378.14	24042	3838.78	71166.4	3226.39	6425.61	59305.5	73443	61263.4	30111.1	33757.5	29624.8
1392	203.128	620.242	10.34	14008.9	5604.52	2035.49	1328.29	4978.26	1796.96	11462.7	1192.19	8621.92	17910.7	15542.8	14906.6	10331	10001.3	10048
1393	203.129	299.267	4.99	1600.26	1887.69	13642.8	7731.92	1380.09	1033.83	1561.06	2917.32	1100.32	1828.1	1573.8	2141.12	2133.26	1250.77	1263.32
1394	203.153	390.249	6.5	872.622	332.842	2423.56	67.7109	1556.06	114.249	2657.34	113.389	56.1481	2841.42	2430.26	3722.17	1030.97	1675.09	1744.52
1395	203.938	956.534	15.94	861.402	370.911	344.232	321.66	626.58	473.911	701.902	364.601	278.267	476.677	625.892	389.93	312.374	267.105	262.146
1396	203.936	944.522	15.74	773.512	1113.07	339.283	548.674	522.712	420.591	821.066	212.553	323.102	587.027	366.009	1144.13	415.14	588.013	1450.77
1397	203.938	926.739	15.45	2087.97	2920	3307.46	2666.08	2366.6	3872.77	1537.48	3063.94	1526.35	3465	2716.92	1505.43	1917.15	2979.24	1273.06
1398	203.936	904.876	15.08	2235.58	2215.74	1719.74	1498.47	1055.56	2209.04	1164.41	1741.14	974.928	1270.14	1177.89	1279.83	1035.78	990.642	909.783
1399	204.002	918.469	15.31	5443.34	6414.4	5440.58	6869.16	5277	5378.87	5151.13	12444	9434.9	5237	9089.98	4996.55	11018.9	7473.42	6434.58
1400	204.019	917.839	15.3	6588.89	5331.62	6944.59	5074.53	7099.46	7472.54	8144.6	2038.72	5213.1	6629.1	4666.45	7942.13	2353.24	4867.93	3081.32
1401	204.024	89.946	1.5	2228.94	3504.86	7200.33	4212.02	1383.23	2029.52	2193.26	3138.3	3616.75	2270.31	2701.52	1300.21	1893.75	1633.98	1957.47
1402	204.03	341.98	5.7	7462.91	10807.8	10044.1	2382.99	16073.6	15605.4	5892.35	7719.76	3930.62	16539.5	8013.68	10700.5	7417.94	10294.5	9691.38
1403	204.03	316.483	5.27	10429.7	5095.03	17479.8	29813	9113.83	16392.3	5786.95	4163.09	4510.46	12919.9	9776.59	47327.2	15327.4	13619.4	14625.4
1404	204.039	410.756	6.85	3333.44	2979.7	1839.17	3110.73	1876.38	6125.87	16088.5	7283.9	5522.36	2907.32	2157.16	7973.16	6035.06	5152.9	5488.82
1405	204.038	534.708	8.91	3166.57	742.491	1132.57	2246.84	1298.82	2903.42	4013.09	3510.41	3420.51	1000.62	1246	4435.05	2465.92	2564.07	2123.33
1406	204.05	135.193	2.25	3315.26	4366.46	14379.1	13591.5	3661.72	3369.3	3221.52	4552.04	2201.72	2721.4	2141.65	3229.53	5669.81	5708.47	4077.06
1407	204.052	81.65	1.36	1560.94	6887.61	5371.8	7004.91	2802.01	7108.26	7119.5	12518.2	13283.3	7223.45	5021.63	5623.48	6460.35	5477.22	8963.19
1408	204.053	91.8775	1.53	2040.76	1585.2	15317.4	6278.57	4889.52	1502.91	1575.28	1758.7	1855.52	1216.28	1966.55	2847.09	2232.42	4748.02	4328.65
1409	204.058	307.988	5.13	2098.67	1838.79	4362.16	3095.52	1156.26	941.124	759.363	1758.55	1059.06	2434.1	1722.11	1866.3	2014.54	1432.86	1896.46
1410	204.085	325.369	5.42	24934.7	36486.5	32154.8	67869	41449.6	10407	27730.5	14326.1	37918.3	19728	24318.4	21853.2	35218.3	35603.5	35217.6
1411	204.087	253.637	4.23	1812.92	7352.74	18885.5	48448.5	7341.7	5999.6	5017.52	15432.3	4519.13	9230.8	4370.38	4295.76	4815.13	10521.2	23663.4
1412	204.087	264.164	4.4	15728.1	14751	17921.4	2307.73	23121.2	6931.61	16283.7	569.71	17379.1	32826.5	9154.32	15320.1	18336	21564.6	573.915
1413	204.088	136.033	2.27	3521.08	7765.91	43605.7	44245.1	15761.7	8890.69	6434.18	15894.4	10827.1	12681	6356.33	3745.59	7826.84	12266.1	15917
1414	204.089	162.322	2.71	6488.71	8697.12	76042.8	19750	13914.3	10466.7	6235.8	7285.75	7429.71	12012.2	13033.2	7107.77	26100.6	20232.2	10818.4
1415	204.133	390.249	6.5	41262.7	9001.91	24918.6	1111.59	15246.4	3020.42	60186.1	1437.15	1154.62	43271.7	57059.6	45262.9	25372.9	22630.1	29085.6
1416	204.498	826.207	13.77	842.844	592.285	1346.59	461.32	524.095	316.77	913.299	1087.39	1389.38	851.392	1037.55	617.594	1017.17	762.183	596.174
1417	204.999	84.255	1.4	8225.97	16095.2	39877.7	20854.2	12872.1	11170.4	5116.81	18039.9	7538.69	2953.08	3980.52	5723.78	12498.5	8409.24	12456.9
1418	205	924.339	15.41	29622.3	36431	35629	49358.2	39654.9	56113	30341.7	40411.5	34835	35867.6	34027.4	24174.7	37685.7	37836.2	36348.9
1419	205.002	904.377	15.07	7590.93	10616.7	15238.9	6367.55	7201.99	6994.74	10809.5	5393.33	6910.74	3239.69	14522	18189.7	9445.41	13788.5	10257.9
1420	205.014	292.181	4.87	4257.84	6010.17	8810.92	11211	3822.77	9596.63	2383.25	13651.7	3083.6	2443.82	3747.32	9597.6	7378.87	5568.96	6270.31
1421	205.013	371.52	6.19	693.911	4770.69	8863.45	6437.02	2198.72	8258.79	722.002	8699.97	736.78	2060.59	453.353	6512.73	3617.18	3201.65	3607.41
1422	205.014	444.323	7.41	809.119	1776.79	7521.22	4563.65	959.226	4523.3	641.74	7221.13	1312.51	846.195	626.11	707.816	2462.52	3218.02	2886.87
1423	205.035	139.019	2.32	14411.3	68988.7	120504	40678	24504	24254.6	14195.8	27789.2	42368.9	19167.2	11969	13743.5	37979.9	25688.7	16429.3
1424	205.035	118.717	1.98	20541.3	17117.3	87859.4	47765.3	29571.5	18008.7	18600.6	33891.8	9230.44	26659.2	8122.91	20317.1	15826.8	38235.5	27385.4
1425	205.035	273.558	4.56	17062.8	19737.3	27252.7	17362.8	19302.9	13025.5	13707.4	3650.37	21801.7	15545.3	4175.43	4273.46	23103.3	9771.17	2940.47
1426	205.033	316.449	5.27	1270.08	645.943	2164.21	2768.97	1293.96	1183.93	554.154	2117.54	619.908	1388.29	1286.75	5809.66	1442.7	2233.72	1731.91
1427	205.035	230.484	3.84	30344.6	63774.5	155502	196706	78916.9	19719.3	120616	169147	99782	97507	91485.8	117463	83439.8	36941.3	98851.7
1428	205.035	85.225	1.42	12106.2	25409.8	74403.2	32028.6	20018.4	26130	9531.93	38132.2	13434.4	14488.2	2768.95	14133.5	25415.5	23379.3	17577.9
1429	205.035	252.845	4.21	285102	249889	281746	22754	229885	60641.7	258337	17999.2	267760	242137	259408	252366	216952	198502	35916.6
1430	205.071	291.189	4.85	5932.73	8061.13	25531.7	18140.2	12361.1	3937.18	8725.59	6953.62	13333.7	23113.1	5915.74	8194.43	10484.5	11793.9	9866.89
1431	205.071	265.974	4.43	7388.49	9392.06	39401.6	9644.31	17672.3	30777.6	7096.3	6418.14	13494.4	13675.8	6917.45	16682.8	20476.1	19151.5	4005.24
1432	205.081	80.863	1.35	1363.09	2101.91	1464.29	2778.6	1234.6	1211.55	943.089	1431.38	1284.55	1321.99	2928.62	1134.58	1250.17	1083.87	1340.12
1433	205.088	325.216	5.42	1925.03	3833.82	3044.93	6534.07	3922.11	875.63	2174.31	1159.92	3767.21	1286.77	1865.23	2366.3	3129.93	2922.14	3712.08
1434	205.085	546.96	9.12	10850.2	7232.33	1195.85	998.583	5289.89	636.927	6712.61	995.378	8027.11	8323.05	6153.68	2458.76	3164.28	4508.28	3424.15
1435	205.108	286.961	4.78	7940.12	12439.3	14779.7	18072.4	15855	15436.5	20898	19325.5	20275.4	23637.1	7806.28	13398.7	18099.5	19220.6	9881.75
1436	205.108	306.118	5.1	1074.19	1901.08	12717.7	14653.9	3105.68	4376.11	1063.4	1728.85	1906.52	7144.05	1037.42	1297.12	4902.8	5298.92	5610.8
1437	205.123	826.767	13.78	5847.38	4096.23	4764.04	3267.24	3224.17	2651.52	3114.47	2843.77	4635.43	2948.4	4091.98	2090	2519.72	2970.35	973.115
1438	205.133	390.249	6.5	4222.99	679.137	2192.92	1049.29	913.96	890.351	7582.36	520.209	476.774	5960.87	6338.76	6454.32	2928.8	3078.59	1566.26
1439	205.159	885.59	14.76	15015.9	37824.1	15876.9	45000.6	12991.2	39504.9	29134.8	8011.88	28973.8	1541.95	16666.9	35747.9	39236.7	6056.84	13557.8
1440	205.161	827.055	13.78	223894	197275	199126	77456.8	133493	66213.2	111161	190124	168834	252536	262696	71199.1	219852	64259.3	73003.6
1441	205.182	827.304	13.79	2106.18	3372.53	77688.3	2475.84	31365.2	2775.78	25993.4	2543.74	53803.3	2329.15	3387.15	2803.19	1939.07	3223.38	2307.02
1442	205.839	45.22	0.75	538.037	851.15	672.46	297.062	854.793	440.48	862.975	429.11	276.692	993.86	564.261	554.71	240.418	949.549	563.007
1443	205.84	20.1215	0.34	410.873	705.516	1166.26	265.476	484.571	310.625	738.539	555.776	340.946	1196.71	1485.6	913.597	281.135	695.077	828.497
1444	205.838	10.695	0.18	1560.41	1146.84	1152.4	433.35	724.138	654.387	759.562	3133.01	1101.92	813.381	234.303	998.967	432.464	464.959	996.394
1445	205.838	55.113	0.92	1500.39	2600.93	754.422	670.357	2026.47	622.12	1321.6	1162.66	2108.35	2208.34	486.301	779.279	834.577	1980.5	995.733
1446	205.84	32.383	0.54	742.318	1273.62	1807.57	362.605	615.932	367.286	954.016	696.464	393.122	833.043	345.232	740.645	632.677	1100.62	664.976
1447	205.84	1.4955	0.02	558.357	290.041	1810.81	227.678	1921.86	245.645	391.426	368.657	383.111	845.576	313.036	793.116	351.239	571.947	418.355
1448	206.009	878.588	14.64	1315.45	1782.11	2885.22	3204.72	3910.74	2383.47	3462.63	3953.5	4059.11	3626.06	3239.39	1481.94	1534.8	1502.92	1432.56
1449	206.02	914.538	15.24	5715.38	6600.01	5168.38	5496.02	5526.86	4554.66	4874.6	6588.81	5921.65	4844.77	4853.4	5396.24	6996.03	6087.62	5416.46
1450	206.04	254.383	4.24	21685.9	15847.3	12581.6	2736.02	15664.4	4748.71	17687.6	1409.37	18774.2	18403	22563.1	16080.3	17787.2	17769.9	1883.47
1451	206.04	228.592	3.81	6140.04	4158.63	10703.3	9126.55	4557.64	842.568	8741.51	11367.1	7220.58	4823.72	9357.44	8009.66	6917.45	2663.9	19481.8
1452	206.045	318.838	5.31	2361.6	2970.89	45677.1	31998	5399.29	17802.6	3894.04	16077.4	5633.3	7007.24	6670.75	5365.81	15690.5	14398.4	14641.7
1453	206.046	452.433	7.54	2463.2	1981.63	2291.26	6917.31	1733.2	260.807	2239.24	1011.44	2552.54	2323.95	362.889	592.464	2434.03	2308.33	2358.85
1454	206.067	85.5285	1.43	4540.77	3124.96	8220.4	5574.51	4404.02	3148.52	3598.5	3997.97	4417.44	3485.3	1500.71	2045.39	4495.87	4448.99	4295.17
1455	206.104	121.404	2.02	1987.33	2077.58	4008.35	3751.58	2741.96	2334.64	2569.19	2056.88	2367.23	2419.29	2791.41	2127.3	2717.43	2795.54	3055.84
1456	206.103	80.4355	1.34	2044.9	2904.21	4141.41	3803.47	1684.05	2252.28	4041.6	5662.49	2593	3426	1706.01	1378.15	3139.51	1663.16	3505.44
1457	206.163	825.85	13.76	30856.5	29917.7	30612.4	30368.9	20194.5	24167.4	23927.5	27452.3	34813.7	32808.5	40601.6	28670	31852.3	17801.8	28294.4
1458	206.853	904.789	15.08	1501.95	2608.51	2279.07	1749.75	2018.64	1777.27	3024.31	1981.62	2854.34	1583.8	1292.77	2009.92	2204.66	1886.8	987.993
1459	206.972	956.96	15.95	2104.56	754.008	586.672	657.68	746.461	631.723	851.892	817.303	1247.06	931.624	225.582	320.117	1008.52	1135.4	1483.37
1460	206.972	946.867	15.78	2287.14	745.565	643.825	1034.31	378.057	779.178	839.34	538.497	282.379	1036.72	1146.19	2448.35	1074.57	1121.75	2035.34
1461	206.972	936.486	15.61	4903.46	6289.02	5062.09	2613.41	5130.47	2805.07	2998.78	7256.58	3330.62	4754.21	1543.8	1652.94	3576.25	3363.02	4507.51
1462	206.973	38.4675	0.64	274.608	216.465	232.36	205.275	438.791	195.71	503.527	209.94	217.461	387.952	416.509	192.363	210.417	439.743	306.008
1463	206.972	1.614	0.03	322.842	204.305	257.701	124.1	222.172	247.217	333.195	176.066	632.508	458.991	1580.66	218.332	246.153	1063.37	156.922
1464	206.972	55.401	0.92	587.748	384.992	570.423	331.347	1324.82	7992.02	2072.04	9028.47	1014.72	1437.72	398.887	308.635	506.732	1675.64	432.616
1465	206.994	270.331	4.51	966.561	2482.5	6440.06	5286.9	2620.5	5775.47	1618.87	15742	1921.74	3036.81	1703.72	5634.83	3614.45	3700.02	4243.91
1466	206.992	348.461	5.81	823.623	2477.34	9124.17	8267.51	4757.71	7248.78	839.08	23290.1	5380.82	4360.81	1101.91	11604.7	6490.93	5613.12	6961.58
1467	206.994	140.773	2.35	1112.24	7300.49	3495.89	4938.47	1635.28	5213.59	7205.98	6989.89	2182.86	9379.34	3949.19	7683.89	3625.62	3063	2998.89
1468	206.994	175.386	2.92	1667.64	1800.28	3921.79	4504.62	1815.56	6920.26	2119.2	12055.7	2058.13	1984.84	4463.24	6049.44	3742.52	4322.16	3001.35
1469	206.993	292.962	4.88	1035.97	1107.92	2084.02	2239.89	761.184	1244.35	1042.46	9744.82	1329.53	974.165	1531.56	3628.99	1478.38	891.887	4001.28
1470	207.015	916.911	15.28	6077.85	7899.07	7492.68	5464.42	6256.01	6213.5	6035.89	6971.47	5904.29	7575.58	5243.44	7898.91	7927.68	7156.62	7326.37
1471	207.014	84.382	1.41	6637.59	15023.7	6663.92	2217.08	12670.1	3963.6	9294.79	3831.76	8661.02	10958.4	7106.72	712.137	1660.53	1656.08	1975.97
1472	207.031	317.197	5.29	4703.83	10154.8	19284.8	10527.5	6169.86	6579.31	4155.19	12427.4	1586.97	4525.07	4915.82	7628.74	8664.61	8163.64	6795.79
1473	207.039	252.899	4.21	4851.56	2070.53	3253.14	3245.23	3788.96	3229.58	3092.86	3183.55	3827.68	2528.47	3495.44	3551.1	1487.57	2373.63	1958.39
1474	207.051	85.215	1.42	35460.2	43161.8	184174	53869.1	39840.9	37207.4	24606.6	44466.4	27613.3	47037.7	15992.9	22092.3	40887.1	62852.5	71245.6
1475	207.05	136.322	2.27	26790.2	39458.5	89852.4	40372.7	33567.4	25918.8	27883.1	14527.6	37281.5	42992.3	26523.5	27442.9	42511.9	38985.2	33077.9
1476	207.05	120.616	2.01	18399.9	27417.1	66610.9	53843.2	26167.2	11988.5	22602.3	35654.3	38321.9	39223	21547.7	25055.2	34900.4	32672.6	48742.8
1477	207.051	155.054	2.58	3262.75	4458.89	23964.4	18698	4011.79	5042.44	6985.71	5561.66	13181.3	20823.3	3951.43	5007.04	13142	11333.8	6049.09
1478	207.079	512.413	8.54	3612.06	1351.94	445.017	428.152	2168.68	397.936	2545.11	488.719	2548.66	3058.47	726.648	1961.78	1801.67	1560.69	1499.53
1479	207.086	194.207	3.24	1596.31	3663.69	19245.7	10367.6	1785.39	1557.78	2768.66	4263.7	1751.65	6217.59	1930.65	2608.92	5569.69	5170.02	4758.73
1480	207.102	682.259	11.37	3080.88	1963.73	996.552	2650.29	2167.83	2242.78	2935.72	2596.42	4328.99	1786.16	2775.35	2975.86	2682	2141	3107.15
1481	207.106	294.103	4.9	6201.79	2735.32	1107.19	1025.83	2704.77	328.092	4107.54	377.826	2368.08	5696.67	1767.61	3865.78	2381.71	2063.02	2347.48
1482	207.139	685.609	11.43	1518.21	1805.62	1298.11	4758.16	1564.81	6088.41	1162.87	4964.83	3597.83	1316.08	1565.8	2413.25	2413.04	2335.72	1682.34
1483	207.138	819.843	13.66	10999.2	8102.32	4862.37	8898.58	5304.68	3754.08	3598.14	3991.84	8913.3	5172.25	2836.49	4562.19	4326.45	3854.66	4857.06
1484	207.139	885.598	14.76	12730.6	18993.6	3879.64	7732.13	6649.28	7751.36	6000.67	5448.44	18804	8651.59	6844.59	18093.6	5865.98	10561.4	3653.82
1485	207.165	827.11	13.79	2690.83	2092.14	3107.77	1490.97	1073.43	2224.26	1808.93	2498.99	2204.18	2956.38	2608.93	1714.54	2943.01	2522.42	2702.52
1486	207.836	42.5555	0.71	651.856	1200.7	213.858	523.28	250.998	315.161	553.504	401.591	563.687	329.253	506.514	1059.46	698.624	306.07	282.723
1487	207.838	31.404	0.52	1361.42	870.985	248.976	425.747	462.549	275.152	384.087	658.481	1135.66	458.559	1051.73	2992.9	832.509	432.989	327.337
1488	207.838	13.112	0.22	1834.57	854.877	466.314	827.764	456.7	215.575	569.827	372.421	1156.87	493.928	802.301	736.522	802.009	438.304	379.211
1489	207.837	54.642	0.91	1298.1	1402.16	1808.77	1573.39	378.904	549.801	1496.54	1591.56	2707.05	572.168	2396.11	1085.03	1123.08	971.013	246.506
1490	207.837	23.318	0.39	359.698	1283.97	997.493	352.787	260.113	299.653	324.231	1072.6	694.815	537.676	2475.76	730.696	703.378	448.724	229.7
1491	207.837	1.7955	0.03	373.253	290.779	178.725	563.162	984.008	127.985	272.981	877.011	1555.89	343.319	2306.38	750.447	1496.61	383.282	182.87
1492	207.931	1.2645	0.02	495.524	2031.8	1248.41	361.953	546.569	1909.7	942.444	214.804	381.963	316.225	561.693	479.816	491.468	142.447	185.693
1493	207.931	953.612	15.89	534.347	438.108	432.74	333.385	366.196	837.772	464.968	1226.92	792.988	401.325	776.126	385.404	434.993	923.926	1267.42
1494	207.998	925.957	15.43	30519.8	42527.5	15263.4	94622.3	45412.5	36855.8	35517.7	29047.4	97473.1	96744.4	28229.2	93184.4	87412.6	3928.91	81910.8
1495	207.998	828.071	13.8	19703.2	10498.6	6527.4	17489.2	16170.1	17131.1	17791.9	21448.1	10544.8	22617.8	18116.3	20972.6	18119.9	9490.49	18834.7
1496	207.998	873.841	14.56	27378.4	6327.52	4193.07	5279.13	20495.5	18289.6	15432.7	9023.09	14085	11450.1	5825.67	6488.27	16964.1	5099.12	17440.8
1497	207.998	945.079	15.75	1351.41	986.12	1121.96	1110.1	2508.84	2003.15	6446.69	1326.78	1132.44	1928.3	1065.14	1751.22	746.082	1131.69	3439.35
1498	207.999	957.005	15.95	251.235	318.668	317.755	315.343	644.217	1173.75	523.94	698.606	303.265	3493.22	241.66	1458.29	200.924	327.15	645.441
1499	207.999	764.071	12.73	13864.9	16482.8	14358.9	25146.5	67863.8	30073.5	12572.6	14165.7	13654.5	14703	10792.4	26222.1	60038.1	15169.8	24910.4
1500	208.026	824.552	13.74	11889.2	9677.93	2653.72	2404.41	7905.67	2540.55	2166.8	1361.79	10228.3	9957.41	2143.56	2824.62	11765.1	4321.46	10909.5
1501	208.056	136.242	2.27	3041.13	3009.89	6365.31	1761.38	3784.35	823.334	3154.37	912.657	3537.69	4266.07	1952.46	3329.01	3728.22	4226.2	3371.73
1502	208.055	85.5155	1.43	1980.68	3777.44	7275.55	1840.8	2605.44	2690	1678.93	3517.66	1922.06	2705.41	1629	1763.74	3329.22	2349.65	1791.89
1503	208.062	428.685	7.14	2277.87	1644.37	2777.98	2671.27	2259.6	1195.4	1427.47	1568.55	3439.17	1784.44	1401.57	1396.77	1776.22	1827.77	2089.41
1504	208.107	257.928	4.3	5324.11	5919.54	1718.53	495.422	2718.69	3071.55	2654.59	223.584	1468.5	2209.47	4200.82	1195.41	2215.48	2116.71	255.588
1505	208.824	905.035	15.08	2049.57	1291.52	1377.11	1415.04	1766.1	2093.93	944.062	2355.69	2095.23	3033.88	2956.61	2009.85	832.532	2012.88	2022.87
1506	208.824	916.151	15.27	701.906	1397.81	1097.59	1425.82	1306.77	1271.02	746.128	857.76	1675.09	731.667	445.088	543.919	1702.31	1137.07	694.2
1507	208.963	76.152	1.27	28647.7	25021.2	24103.4	16749	41558.1	21674.1	34681.2	10715.2	42432.3	29001.5	18537.6	31984.5	26460.2	28563.8	20392.5
1508	209.009	440.996	7.35	3251.64	3077.68	2850.09	3763.7	2177.46	5548.52	1203.61	7379.68	7502.78	1464.38	1152.24	16781.1	5438.89	4077.48	4297.83
1509	209.008	330.832	5.51	22927.7	28659.3	42663.3	29693.3	21475.9	16217.5	12524.3	23045	7840.52	16666.5	21300.8	34300.1	22722.2	24931.9	19491.7
1510	209.008	303.391	5.06	3735.04	6250.98	11767.5	12167.1	4922.69	16756.2	2963.2	35011.6	6016.16	4847.17	4426.49	13378.4	8915.26	10403	8321.67
1511	209.01	269.512	4.49	6316.76	8447.48	21158.4	17248.6	9996.39	24020.2	4902.62	22030.3	4170.31	2778.36	11585.9	15206.1	12585.1	12809.8	11601.8
1512	209.01	350.807	5.85	3468.43	4208.96	7414.65	7251.68	5512.41	5390.3	1295.67	3114.42	2702.71	2855.96	1145.2	8681.93	5402.4	5006.72	4384.27
1513	209.008	85.3155	1.42	22260	3121.61	34656.8	10678.4	60709.3	14514.6	3686.69	8610.64	1597.43	4897.26	24536	2854.37	5641.55	82311.9	4686.9
1514	209.03	78.686	1.31	66870.1	122096	150893	200125	117423	356650	148742	539130	221601	168001	81383.7	169658	195891	206914	188307
1515	209.046	366.643	6.11	1370.49	2663.23	3997.32	8557.8	1794.33	10848.5	3755.22	9839.5	2810.72	1740.25	420.465	2846.65	4353.51	4394.98	4629.2
1516	209.046	385.837	6.43	932.997	1093.52	4721.99	4509.83	1899.63	4826.1	1096.6	4425.93	2032.64	1414.69	634.909	1122.37	1642.35	2116.47	1757.56
1517	209.044	500.776	8.35	740.419	834.193	2311.55	3210.99	1451.35	1922.02	844.581	3590.42	618.349	600.103	777.249	1994.22	1217.81	1253.07	1778.93
1518	209.067	84.728	1.41	20905	36168.3	76390.3	43089	33309.8	29141.5	20425.9	36682.1	39654.2	34457.5	15919.9	26197.5	50911	40696.4	29030.4
1519	209.067	107.65	1.79	9074.08	5524.5	14367.3	24452.8	5934.92	5528.43	5634.93	14606.1	9279.63	11425.4	6271.3	7879.09	7437.58	8911.09	13156.7
1520	209.079	495.43	8.26	17294.9	14833.6	11981.7	2342.22	15947.2	5354.24	14944.4	7921.45	14397.6	11704.9	10520.8	12842.1	11032	9711.48	11284.1
1521	209.118	532.716	8.88	13870.6	9630.31	11630.4	3267.56	16229.7	1404.01	13324.4	6320.04	11215.5	10029.3	5240.25	6713.8	9420.04	7438.71	8182.72
1522	209.118	660.725	11.01	10122.8	5785.37	5335.97	1089.86	2150.63	1455.4	9961.5	3413.17	6001.11	5850.29	2887.97	5964.35	4348.26	6729.28	3013
1523	209.976	901.039	15.02	3936.83	2687.81	2964.77	2614.26	4830.6	5623.94	4953.08	5639.9	5961.15	3496.87	6325.41	7600.44	2443.75	5142.02	6332.38
1524	210.005	691.46	11.52	19346.1	14092.3	13474	8647.69	15470.4	9291.61	22043	13949.9	13471.7	6746.71	12166.2	11386.4	13003.1	13403.1	6603.14
1525	210.006	823.715	13.73	10123	5598.51	4720.48	9959.24	3869.26	4233.76	7147.37	1563.25	5716.78	4285.75	3169.82	4450.86	6038.13	4160.22	5254.62
1526	210.015	914.135	15.24	22245.5	19750.4	15508.2	18189.9	19299.1	14504	21777.2	18770.2	23099.5	14678.1	18023.8	17886.7	19608.7	24570.1	17343.3
1527	210.012	331.288	5.52	1948.9	2513.9	3052.96	2585.24	1850.85	637.162	1310.47	859.049	398.891	1473.28	2033.17	3543.68	2240.42	2243.25	2274.87
1528	210.034	78.722	1.31	4371.5	8741.04	12704.8	13883.3	8945.11	22623	11986.5	39221.1	15057.5	11958.4	7038.06	13052.7	11757.5	14735.3	10785.3
1529	210.051	318.74	5.31	2037.16	1381.09	4401.4	3105	2464.52	3900.29	1969.14	2492.7	1803.89	2041.56	495.132	1989.27	1976.5	2819.94	2682.97
1530	210.076	373.207	6.22	3301.54	1728.87	2811.87	6127.79	3901.78	3315.32	2798.5	3262.9	1597.87	3153.68	1863	2660.11	3346.89	3353.61	3339.44
1531	210.069	85.215	1.42	2362.82	3203.56	6156.13	4090.14	1624.47	1695.83	2378.33	3448.58	3464.62	2360.66	2108.12	2230.16	2330.23	2258.19	1539.88
1532	210.078	728.721	12.15	2370.53	2243.21	1849.93	1587.11	4591.48	1352.31	2062.47	2669.62	1593.43	4808.83	3276.78	1202.58	2531.21	4033.68	3325.9
1533	211.002	85.842	1.43	26781.1	44616	17868.9	9702.66	34447.3	9296.62	27054.8	7939.83	32270.2	33409.9	26847.4	31937.3	26804.8	27121.2	15511.1
1534	211.001	116.824	1.95	28265.2	37983.2	32335.4	26165.2	32636	9577.45	29722.4	5289.25	28398.2	34237.2	35336.9	31282.7	37407.7	29542.5	38563.3
1535	211	197.208	3.29	6275.61	4301.27	3829.82	7865.33	4313.95	1484.33	4785.02	1572.8	9288.65	7167.06	1565.82	6177.95	5376.47	3757.99	4778.11
1536	211.001	249.083	4.15	805.63	1063.19	5220.53	2849.48	1391.51	613.491	1060.33	1369.34	2631.01	2472.09	489.91	709.389	1302.86	1013.44	1380
1537	211.034	78.722	1.31	1400.88	2635.57	4053.23	4312.5	1811.69	8020.3	3176.12	9629.05	4939.63	3033.06	1465.3	3837	2522.08	4314.2	2734.89
1538	211.04	484.542	8.08	5883.06	3474.14	694.156	790.848	671.303	2231.85	2990	1762.98	1164.79	835.932	1970.46	1983.21	1479.43	1537.38	929.412
1539	211.061	384.981	6.42	6747.62	6278.83	8997.53	19880.2	4858.74	10355.3	13101.5	18820.7	10582.8	5475.7	4129.11	9220.83	8390.71	10155.1	10140.7
1540	211.061	460.482	7.67	596.653	725.101	1399.65	2225.29	626.188	2112.9	1699.63	2808.63	648.069	1738.3	1975.36	3230.78	1234.78	1467.73	1751.52
1541	211.072	266	4.43	1943.34	1314.41	2236.42	1342.65	1163.95	1816.63	1371.59	771.104	2026.29	2183.07	785.744	1166.69	1240.2	2420.76	730.028
1542	211.083	77.929	1.3	15511.8	23687.3	29340.8	20931.4	20182.4	19497	19703.4	27754.6	19423.2	23430.8	16088.6	14432.4	21483	20901	21524.7
1543	211.075	515.085	8.58	3717.33	1207.85	861.977	1156.3	380.932	3547.27	3070.92	4147.36	4101.42	1174.97	4460.58	863.166	2189.12	1946.63	2356.73
1544	211.135	739.151	12.32	9095.02	5070.97	7017.4	10353.5	5386.09	7308.87	7854.12	6685.92	8994.24	6168.45	7351.95	7127.01	6971.04	5571.25	6605.62
1545	211.133	685.17	11.42	6198.44	5431.34	2904.37	1550.39	3641.82	1695.95	5388.17	2685.88	5698.07	4796.43	2179.62	5724.05	2550.86	5483.33	2414.05
1546	211.134	825.546	13.76	3790.56	2464.57	3508.49	2776.89	2258.05	2253.31	2683.63	3080.32	2785.81	1477.29	1988.95	2996.76	1593.6	2861.15	2358.76
1547	211.133	887.441	14.79	2218.22	3710.79	2676.21	1988.77	2774.44	4482.65	4220.84	2662.2	2669.74	3549.75	5058.37	6450.92	2480.79	2448.92	2189.2
1548	211.995	913.862	15.23	7654.77	7525.01	5694.01	5104.27	4645.4	6854.41	5140.27	7328.41	6352.63	5694.79	5753.65	6455.52	5467.07	5849.2	6049.39
1549	212.004	117.19	1.95	2286.13	2267.29	1636.92	950.3	1461.82	515.641	2782.5	359.391	1569.51	1789.09	2221.67	1561.55	1646.77	1749.12	2407.1
1550	212.02	312.116	5.2	1730.13	1693.15	8767.93	23097	2664.75	1726.95	1278.78	764.303	3751.39	1623.36	265.801	1850.79	3445.01	3487.54	4028.62
1551	212.022	921.536	15.36	3296.54	2712.94	2234.07	2446.86	5742.76	2948.51	2417.48	2645.52	2447.84	2903.64	2245.52	2307.5	8262.5	2563.07	2765.43
1552	212.056	273.027	4.55	2214.31	1727.75	3284.64	5746.18	1496.87	3972.45	1368.8	3716.64	1451.28	1601.09	1891.9	1527.27	2117.18	2156.38	2687.15
1553	212.075	824.644	13.74	4366.29	4730.93	5575.35	11524.3	9133.22	8178.33	8386.64	2702.11	9722.81	5413.8	10478.3	5035.74	4429.43	4768.88	3542.27
1554	212.075	885.652	14.76	16468.3	20816.5	11062.2	23854.3	35983.2	13260.3	21094.2	13565.7	11453.9	29742.8	17721.4	11535.2	8440.7	23142.1	22549.8
1555	212.086	78.686	1.31	1217.34	1760	2351.14	1895.76	1086.45	2023.84	1468.06	2116.56	797.001	1130.45	1495.26	687.98	1040.65	745.804	1462.15
1556	212.092	349.361	5.82	313.344	796.908	15549.7	6970.08	1098.68	1383.66	475.178	1808.44	390.673	1525.02	365.373	1358.64	3423.34	2916.85	2537.97
1557	212.104	259.66	4.33	4647.18	1306.81	1771.56	923.498	2124.51	3748.42	2280.48	444.861	1801.15	1549.41	2417.92	3009.35	2117.43	2383.15	579.382
1558	212.137	739.298	12.32	1386.11	1637.14	1119.69	574.317	1209.58	953.925	1517.58	786.372	1926.91	1098.54	2137.05	1202.41	652.38	946.056	1897.28
1559	212.921	68.473	1.14	8576.19	10031.3	997.55	2659.97	6610.09	11002.4	5896.46	14061.8	7473.98	6593.98	8239.66	2450.34	7803.84	6431.53	6814.57
1560	213.001	152.842	2.55	3941.81	11643.1	1800.34	2530.24	4062.44	4596.77	4131.74	5291.43	2341.19	4129.39	3060.57	2723.62	3025.65	2080.41	8957.16
1561	213.006	926.689	15.44	5299.4	2916.04	7022.84	6640.39	7572.22	3080.68	3757.5	11406.4	6458.01	5383.83	2780.97	2900.03	5348.58	2967.39	1849.1
1562	213.006	265.975	4.43	2627.87	2368.01	6036.81	4440.02	4586.31	2144.55	2410.85	2353.28	3549.73	3279.91	886.958	2251.75	5278.1	3505.03	2405.77
1563	213.002	183.239	3.05	1793.94	2909.79	1518.14	2059.31	5035.53	10908.3	5472.11	3281.36	2417.64	3708.31	2492.54	3730.9	2429.07	3049.71	2061.53
1564	213.018	127.573	2.13	775.679	2157.52	5438.62	3801.05	4524.3	1559.77	852.119	1440.84	1176.16	2665.57	596.033	893.902	2773.58	2703.06	1790.85
1565	213.04	323.349	5.39	741.53	972.119	3328.15	4348.68	1678.92	2421.88	1089.43	2040.08	6655.25	2784.41	2498.28	7734.5	2872.18	3284.94	2976.53
1566	213.051	94.769	1.58	2079.32	1352.83	10226.8	7491.58	1358.88	1782.39	1525.78	3623.37	1644.68	2664.74	2402.58	2765.53	3836.67	4397.51	3002.78
1567	213.056	516.818	8.61	1553.39	1156.36	1015.48	4948.99	2447.84	1910.77	1758.44	2086.98	1638.69	4300.85	1723.82	5968.51	9773.01	1452.55	1147.67
1568	213.067	747.621	12.46	2120.55	2136.18	2034.78	1908.39	2773.27	2108.25	2668.28	2710.82	2662.89	2249.33	3085.67	1988.87	2658.75	1988.5	2058.87
1569	213.076	415.137	6.92	51790.1	36781.1	93683	124801	68600.1	114063	149133	107134	39227.4	69387.8	73087.3	114504	91853.8	90964.8	97127.6
1570	213.076	376.848	6.28	11337.4	8498.7	37484.6	20221.2	8707.8	17143.6	16647.6	20866.7	20556.4	26046.9	9394.67	22302.7	18044.1	7227.29	16113.9
1571	213.077	481.913	8.03	3167.4	4550.11	10578.6	12283.6	5585.64	20378.8	13677.9	5909.05	6276.33	19483.3	9160.25	25501.9	18216.2	7567.86	17081.9
1572	213.077	360.87	6.01	2214.08	5212.03	7624.84	23759.6	7957.02	19113.8	11463.8	15902.6	3391.64	23157.5	6271.61	40000	17288.5	48437.5	27073.4
1573	213.075	433.303	7.22	4083.39	1768.89	4523.78	2825.56	4146.89	4731.25	7371.35	1496.64	1891.33	2450.73	2368.61	3620.4	4479.75	2227.01	2112.14
1574	213.076	471.919	7.87	8472.87	10118.8	64792.3	33135.7	15947.1	26910.5	14470.4	13253.1	5984.98	22305.1	21714.9	7410.14	17983.9	22923.3	22150.3
1575	213.078	349.137	5.82	5256.17	1273.07	15024.3	12164.2	1815.65	13393.1	11564.8	11378.5	12863.9	2604.09	1494.97	12458.2	8425.96	3549.21	3436.4
1576	213.076	391.079	6.52	2940.65	3325.66	7903.78	5813.93	2407.04	18616	6676.54	11681.2	2446.83	4206.53	1653.59	4891.32	8941.02	4381.34	9259.12
1577	213.092	515.085	8.58	33169.1	12232.9	5877.68	9985.34	4742.43	35628.4	33396.9	42629.8	37237	7482.89	38330.4	13987.3	23476.3	23647	20386.5
1578	213.088	274.005	4.57	5029.51	3291.97	2814.26	2336.77	3807.82	3980.3	4503.12	2798.43	2605.54	3064.23	5070.78	3187.07	3833.18	2830.42	3813.11
1579	213.084	66.986	1.12	2270.85	3542.18	563.849	3536.84	1856.64	8679.28	859.085	2834.35	1254.75	2494.85	813.884	3151.63	2354.88	2462.54	2465.63
1580	213.092	498.102	8.3	8540.08	1661.43	2341.2	2392.35	1315.13	6826.07	8436.99	6506.37	11099.8	2005.79	10671.8	4571.81	5789.26	4497.02	4974.21
1581	213.112	541.676	9.03	3021.71	1584.19	3628.24	7767.08	3570.86	2822.16	1432.55	3311.6	1690.3	3381.34	1329.83	2074.79	3528.92	3323.87	2824.6
1582	213.112	454.606	7.58	1108.53	1087.93	5626.86	7269.58	2598.3	2129.61	3704.89	1541.62	992.191	4005.03	2006.91	2108.59	3029.15	3403.56	2904.77
1583	213.113	567.201	9.45	3476.66	1757.52	3919.05	2503.6	1825.62	2263.22	3127.62	2192.13	1816.64	3416.34	1962.75	2528.66	2467.45	3118.91	2031.02
1584	213.113	380.41	6.34	4689.05	5169.2	5167.4	5490.09	5105.41	2124.7	1162.14	8492.56	8133.88	2831.14	4301.47	1443.17	2215.35	1785.6	2126.26
1585	213.125	270.37	4.51	12850.7	8118.9	8328.28	6736.54	9169.18	3914.24	8788.22	3163.72	11891.8	8907.21	14182.8	13220.6	6633.37	9374.15	9450.61
1586	213.149	823.296	13.72	2484.05	1238.62	4533.62	2881.91	3755.24	3920.32	1888.97	3009.47	3234.28	3247.34	5076.18	3541.14	3143.79	1393.52	3991.29
1587	213.36	73.3655	1.22	2674.83	1393.63	865.142	546.971	1026.08	1222.83	1991.22	1056.78	899.982	1451.62	1982.56	1283.37	1613.44	1537.52	1300.57
1588	213.989	898.506	14.98	5532.58	6283.37	3704.7	2622.23	9705.32	8808.78	3702.46	3765.56	13543.5	3451.16	6036.06	9045.5	3836.58	5941.81	3445.58
1589	214.025	74.6415	1.24	1954.21	184182	137795	86822.2	1366.53	104965	1192.63	1285.42	1012.88	1403.35	1062.34	199080	167319	190705	1194.45
1590	214.05	73.462	1.22	602030	488856	360371	237187	362285	262285	666998	304179	451481	561720	522738	396797	363303	433607	480283
1591	214.048	93.215	1.55	32447.4	29577.3	9826.14	21044.5	24720.3	12807.4	38338.8	19135.1	38337.8	37015.1	19336.9	29222.6	21769.3	28608.1	36802
1592	214.048	122.861	2.05	10492	10570.3	34366.4	1992.6	7592.34	2550.1	11992.7	956.98	6703.6	10232.6	9693.5	10547	6964.17	7144.67	8782.94
1593	214.072	73.6395	1.23	6345.84	3882.57	3425.66	62193.5	2264.52	3917.22	8020.95	1975.7	5004.35	2590.99	2550.82	5387.49	1615.54	2979.36	4629.61
1594	214.071	258.774	4.31	1777.11	4456.43	23965.3	2553.21	3627.31	6802.75	3660.39	1297.17	2730.25	4649.56	1943.95	4488.85	8092.26	6783.94	2548.61
1595	214.073	327.769	5.46	428.651	892.118	2703.15	6497.21	1332.15	1213.07	650.132	1936.13	648.491	1483.3	428.105	907.557	927.266	1765	1410.29
1596	214.08	415.137	6.92	5497.14	3271.36	9844.67	13633.7	7914.82	11540.7	15536.6	11452.9	4504.75	10942.2	6606.28	13878.8	11073.7	10175.1	9659.79
1597	214.079	471.712	7.86	583.798	651.416	4857.9	3844.24	770.02	1917.01	861.166	2188.67	465.744	2285.73	2473.65	2570.64	2502.34	2490.34	2349.42
1598	214.081	481.226	8.02	1009.89	930.05	1369.39	2411.75	1321.53	1601.95	1697.69	778.32	408.436	2427.64	2295.07	1666.43	1249.69	1457.27	971.83
1599	214.095	515.402	8.59	5941.64	2009.45	1045.7	967.416	822.82	5520.93	5756.44	6855.13	4559.26	1229.32	5297.37	2551.73	3220.7	3538.23	3200.27
1600	214.107	390.234	6.5	5633.6	2381.4	30644.2	27617.4	6446.26	9264.73	11141.6	4148.64	1452.73	22858.1	10816	8210.06	13282.3	11447.8	11801.2
1601	214.109	338.866	5.65	601.427	1887.59	6815.1	5365.37	2243.57	1379.5	1022.3	2012.08	1997.84	2712.74	1186.05	1434.93	3154.1	4398.96	3057.06
1602	214.145	520.949	8.68	2222.28	3132.9	2047.8	2162.96	2316.57	2005.04	2220.94	1646.81	2963.58	2478.36	2141.9	1042.63	2820.28	2943.11	2996.31
1603	214.859	917.435	15.29	3118.66	1682.49	2150.7	2078.32	1998.12	2507.33	1532.17	2142.3	1652.14	1128.6	415.677	542.105	3876.48	1346.41	525.117
1604	214.891	70.635	1.18	9077.59	9430.04	11577.8	12854.6	13037.9	1065.89	11099.9	1729.22	12273.2	12193.7	6219.16	15576.3	8397.39	10497.2	10756.2
1605	214.918	68.473	1.14	1427.14	1339.85	4483.57	5221.7	928.821	1282.1	927.668	2398.94	1462.64	910.762	1509.63	7098.31	4595.61	1362.93	1687.86
1606	214.928	206.131	3.44	4092.9	2759.25	1161.35	1068.58	1646.09	4657.71	6118.44	6238.21	1071.35	3535.68	2900.51	1826.9	1696	4939.79	2333.7
1607	214.982	252.653	4.21	2522.7	1366.41	1985.37	1807.99	1941.78	2580.43	1500.61	1026.33	2703.69	768.696	678.545	2297.49	1054.32	1709.1	827.07
1608	214.983	209.209	3.49	2558.44	2119.49	4195.98	4567.65	2824.78	1521.44	1348.93	2516.15	2754.32	1491.79	1027.52	1714.79	2104.19	2312.87	1862.8
1609	215.021	923.535	15.39	14115.8	15864.3	14290.9	11272.9	14760	12180.6	12901.2	14472.9	13514.2	12265.2	7007.59	7073.94	12272.4	12967	9906.24
1610	215.032	76.4145	1.27	141253	129189	219235	60913.5	116013	170629	97457.9	164231	162228	153180	125000	136697	133991	118502	100819
1611	215.034	378.626	6.31	4056.24	1655.79	2781.51	8754.13	1599.46	8806.95	3375.38	10939	4801.79	2392.34	3130.16	5306.98	5075.12	5067.02	3352.4
1612	215.035	406.297	6.77	1203.28	796.49	573.538	2783.69	759.857	5412.77	757.65	4625.25	1242.92	704.417	1242.39	2218.58	2358.4	2116.63	2500.28
1613	215.056	73.736	1.23	28792.4	17028.3	21392.5	8236.52	16302.7	6365.51	45284.9	14264.6	28093.1	17531.2	26142.8	33338.7	16758.4	33423.2	18969.5
1614	215.057	311.62	5.19	2824.66	2996.62	19565	8570.52	4170.29	5996.44	2466.09	9394.57	3737.55	4978.74	2721.92	8959.13	4399.83	2237.89	4577.7
1615	215.093	443.423	7.39	51279.8	24553.2	31451.3	7640.14	23164.2	12636.4	28199.2	12659.3	19209.6	27522.8	19706.2	38594.3	25481.5	23403.8	19602.3
1616	215.093	383.064	6.38	34189	6891.25	31483.1	15870.1	43120.4	48850.3	82758.4	37255.5	18283.1	41189.8	32719.3	67929.6	38401.8	33376.1	48156.5
1617	215.092	416.298	6.94	11149.4	3507.33	9862.67	3779.22	1861.06	5364.05	7988.33	3429.91	3329.46	7937.26	5653.88	9779.6	7315.3	3528.94	7340.52
1618	215.092	353.832	5.9	4887.03	4936.35	26830.6	26113.5	11621.3	10851.3	4529.43	20239.6	17747.8	24014.7	20434.1	22652.5	12234.4	24872.1	11224.3
1619	215.093	314.713	5.25	2384.01	7500.92	19123.5	33110.4	5950.51	5597.77	2016.01	7665.76	6937.55	26697.8	3517.71	4666.2	8767.07	7470.27	11631.3
1620	215.093	399.643	6.66	10668.7	5071.18	19444	15918.3	13703.6	25216.2	30496.2	14481.8	10753.4	9230.78	13874.8	31802.8	19605.6	28706.3	18324.4
1621	215.093	326.379	5.44	3994.38	3119.48	25225.8	7242.78	9340.3	5791.83	6713.07	5989.94	9291.03	4381.49	1397.75	2798.29	7817.32	7013.3	3759.87
1622	215.108	516.505	8.61	2337.47	1638	2449.96	3103.43	1601.46	3271.83	2186.97	2597.56	1009.44	1886.61	3045.73	3562.08	2047.29	2217.79	1433.19
1623	215.104	248.72	4.15	4522.28	1970.49	1400.73	3731.98	1176.5	1554.59	2120.66	1953.72	2711.28	1784.24	4109.98	2111.16	1906.69	1121.2	1820.44
1624	215.129	609.085	10.15	6882.66	4880.35	4748.35	4608.31	6325.12	2385.8	9483.05	7476.44	6299.65	6693.11	6544.84	6806.83	5393.14	7064.28	5254.46
1625	215.128	546.526	9.11	224151	97293.3	47471.3	3184.07	111225	1967.38	136097	7894.66	109328	136768	158595	139586	108724	73351.8	103262
1626	215.128	701.902	11.7	2890.77	1980.87	2706.04	872.15	2421.66	1913.58	2762.25	2017.16	1058.69	3067.66	821.665	1365.34	1723.59	2748.75	2194.46
1627	215.129	392.466	6.54	6770.14	1847.24	9497.79	5242.28	1672.19	2002.28	10693.1	1327.88	7186.63	3403.69	7667.3	12265.2	2532.67	2824.88	1299.14
1628	215.139	364.46	6.07	46849.2	17047.4	98738.7	90162	34049.9	16236.7	48454.3	5518.32	12180.2	63704.9	20969.7	43912.5	78313.7	49232.1	44051.3
1629	215.14	355.378	5.92	47471.4	3959.1	39969.6	10404.6	24166.4	4213.07	57418.1	3169.22	5011.37	56495.1	48177.6	54893	14732.4	32977.5	32633.7
1630	215.141	272.201	4.54	30648.9	37982.1	18442.6	18961.7	26071.1	18931	35499.1	18197.4	27869.5	33425.7	35645.6	34373.8	22503.4	29945.8	25295.2
1631	215.166	769.708	12.83	2851.81	1606.35	1451.86	2333.09	2025.38	877.791	2364.75	1164.22	2431.29	2218.78	1920.44	960.498	1869.81	2061.04	2077.63
1632	215.87	24.503	0.41	344.711	680.794	619.758	204.406	218.529	544.222	452.872	183.6	203.798	214.529	636.489	417.635	910.04	284.092	171.189
1633	215.867	38.309	0.64	335.482	278.86	310.18	156.904	190.512	281.41	612.625	151.363	161.627	190.87	1057.65	353.5	566.29	172.748	128.598
1634	215.869	11.326	0.19	186.914	787.779	767.698	178.945	215.896	324.537	712.229	162.37	462.974	196.369	435.031	313.538	546.011	218.529	140.79
1635	215.869	46.334	0.77	199.94	387.18	940.691	189.166	190.865	389.646	289.046	175.199	308.661	213.523	266.324	457.111	623.103	244.914	168.554
1636	215.867	1.3305	0.02	164.871	349.024	1019.85	179.369	263.097	186.738	210.231	205.512	307.859	219.987	932.486	1223.95	422.16	322.672	217.313
1637	215.869	54.875	0.91	508.518	903.174	690.189	399.631	403.388	960.749	398.867	339.395	549.359	431.327	995.193	852.345	601.391	441.485	359.597
1638	216.017	925.019	15.42	6307.26	3826.18	3208.69	5514.85	8262.8	4660.45	7114.79	5549.45	6458.06	5407.49	2532.61	2449.81	5794.85	6573.21	5609.41
1639	216.03	316.7	5.28	442.504	660.314	3340.99	1327.24	1397.05	1467.18	440.284	1048.36	425.103	2504.58	488.235	1426.42	1600	1059.31	1263.8
1640	216.035	76.2625	1.27	5412.09	8761.12	2473.13	4705.29	2383.06	3993.05	9287.17	12566.5	13978.5	6213.12	5386.28	10102.7	6263	9108.24	6809.45
1641	216.051	136.687	2.28	1807.5	3436.68	16779.1	15486	5063.8	5804.13	3376.78	2005.59	3424.43	5307.52	5385.82	4347.26	6050.01	8585	5169.13
1642	216.051	253.578	4.23	2809.06	1433.14	8180.94	5300.59	4370.95	7519.38	1803.15	5504.2	5244.2	2403.07	4429.98	1779.7	2626.32	2752.36	7826.1
1643	216.055	74.663	1.24	12412	3553.46	17928.3	14018.1	5210.48	12398	2610.98	2139.14	6086.89	7244.42	7563.14	1936.73	10921.8	3933.47	1335.8
1644	216.089	351.141	5.85	2563.68	1154.72	4701.96	6876.2	1487.55	2172.44	2036.81	2415.44	1738.09	3561.1	2317.75	2053.78	2456.64	2014.6	2530.14
1645	216.088	257.866	4.3	12275.9	19591.8	37810.4	42749	16165.4	14680.2	12499.7	21170.2	8915.98	16803.8	11819.7	11644.5	20314.7	19948.6	21284.2
1646	216.088	269.545	4.49	3174.63	10871	41068.2	4393.47	20910.2	14110.5	7180.76	1688.19	14949.6	22210.3	7866.17	14124.9	19788.7	19798.5	1886.27
1647	216.088	285.885	4.76	7821.35	4404.66	22163.6	18639.5	7200.08	14302.5	4668.65	11556	4375.03	14556.2	6469.4	10576.9	15372.2	14175.3	9815.47
1648	216.099	135.199	2.25	4118.11	3874.61	2177.83	2383.24	3471.61	2507.14	3658.84	1909.92	3876.33	3330.45	4947.02	3280.65	3867.4	3546.23	3145.12
1649	216.096	382.322	6.37	2498.26	2521.98	2485.09	2659.94	1480.92	5801.66	8460.32	3506.36	850.377	3830.07	2409.46	7037.16	4047.57	4268.66	5254.93
1650	216.098	80.902	1.35	4324.24	6563.07	4029.18	8106.37	6021.47	1793.05	2533.12	3341.11	3469.34	2982.45	4527.56	3785.87	3203.08	4634.79	6740.46
1651	216.093	441.864	7.36	5841.74	2997.13	4689.57	11144.3	3183.76	2285.5	3225.12	1951.69	1872.67	3481.82	18473	8820.02	4803.11	3842.27	3431.01
1652	216.125	446.514	7.44	29133.7	5494.26	35838.9	24154.4	12171.2	3177.67	39931.9	2751.15	6317.05	55510.6	13237.5	15474	21265.2	27394.9	20089.4
1653	216.124	324.632	5.41	7271.7	15937.5	6345.66	12093.9	9914.6	7640.08	8589.81	12271.3	16407	12885.2	5248.38	14786.5	12010.3	9748.34	8967
1654	216.136	70.206	1.17	2183.91	2469.06	1431.11	568.524	1210.89	1130.79	992.368	2037.09	512.94	2206.84	3136.42	892.904	2415.71	1304.53	1914.66
1655	216.131	546.61	9.11	21817.4	11533.6	4073.03	847.55	14163.6	636.995	16692	1200.38	18481.9	12537.4	16743.6	13848.4	7363.38	9222.27	8973.39
1656	216.143	272.083	4.53	4577.72	3445.27	3091.62	1371.96	2285.87	1812.38	3227.29	1760.92	3166.22	3572.13	3412.81	3524.44	2724.17	2338.03	3232.66
1657	216.143	364.386	6.07	4851.3	604.772	10233.9	10025.7	5002.11	1994.11	2273.97	545.682	797.881	9046.02	1177.99	5175.78	4697.6	4221.59	6087.47
1658	216.142	355.514	5.93	5148.31	523.896	3849.53	1494.86	1373.67	432.878	6361.06	273.783	442.763	7900.36	5620.23	6643.48	2722.5	3149.56	1482.48
1659	216.853	917.391	15.29	23250	21123.2	20981.7	20642.4	20731.4	22505.7	16474.8	18930.4	22392.1	12110.3	4281.95	5909.18	38762.5	19600	5126.71
1660	216.853	900.741	15.01	1134.1	1623.9	2565.9	1670.41	2428.12	2383.33	1025.55	2233.83	3297.59	2299.49	2940.35	2264.72	865.431	2632.41	3049.17
1661	216.928	70.8005	1.18	706.307	1630.12	834.75	2009.07	1888.22	1832.16	1375.69	1318.25	2271.5	1219.91	522.638	4708.38	1619.71	1569.02	706.911
1662	216.945	230.413	3.84	6064.93	4593.46	3560.39	528.381	7681.11	1731.2	6340.29	249.809	6961.15	2257.82	4801.2	3779.62	5590.32	6881.99	362.45
1663	216.945	243.395	4.06	1943.1	4333.64	2623.71	433	1502.93	5034.11	3963.81	59.3506	1008.35	3678.85	2982.21	1868.56	3885.78	1371.63	428.245
1664	216.97	61.556	1.03	2475.05	2255.61	2171.88	2380.93	1558.14	747.571	2426.43	697.695	2172.69	2827.86	2441.51	2423.27	1886.07	2626.53	2077.52
1665	216.993	81.259	1.35	1164.02	3083.52	4390.99	5502.05	3125.19	2575.33	16763.1	2291.61	1674.8	2011.15	17498.5	1658.33	1834.05	2206.11	3377.34
1666	217.03	76.396	1.27	51625.6	44115.8	70558.2	13808.7	38939.2	59278.3	46028.1	56087.4	57246.5	53516.8	34902.3	57747.3	17679.1	25311.5	8152.37
1667	217.026	878.968	14.65	12948.1	6863.44	10515.3	11016.9	9501.4	10583.1	9536.9	14343.5	11598.4	11409.8	8671.35	11415.1	13332.7	13670.7	1746.47
1668	217.036	256.521	4.28	9877.32	9030.28	31177.2	5856.21	11155.5	15911.3	9529.1	4810.39	9722.53	11199.7	8864.63	17797.5	20304.7	17703.4	2907.5
1669	217.035	136.322	2.27	2370.04	10147.5	33672.2	17134.7	6131	11110.1	1838.31	18323.1	7606.23	4076.24	2127.94	4458.48	4818.87	12562.5	10666.2
1670	217.036	93.92	1.57	3097.09	8243.04	27661.2	22808.7	8473.2	6780.15	4180.42	13281.1	10014	9509.57	3643.92	4119.03	11704.9	7393.96	11465.3
1671	217.054	77.0155	1.28	2563.16	3299.25	6013.28	55408.9	3616.99	20708.1	3359.35	1851.07	8647.66	3773.11	6996.43	22314.4	20330.7	18605	46305.1
1672	217.071	350.937	5.85	4149.02	8837.88	27641.7	15968.8	8253.17	7460.39	3206.83	9647.87	2512.01	6320.21	6630.85	7345.43	9783.38	9296.4	8429.02
1673	217.071	331.808	5.53	18944.2	23308.5	56815.7	39299.4	20705.9	12731.5	8523.98	16457.9	7291.34	11640.5	11366.5	11227.6	20398.2	21686.7	24630.3
1674	217.074	264.675	4.41	6174.7	2216.69	16696.7	8944.8	4665.27	11762.7	2485.39	7025.38	5003.13	3308.68	5738.79	6444.47	7258.54	9013.12	3414.19
1675	217.071	290.337	4.84	3165.14	2479.51	22928.4	11395.5	5578.98	6078.09	4629.82	4743.15	2204.23	6801.83	7423.43	9387.29	12057.2	7915.38	47092.6
1676	217.083	85.444	1.42	4697.08	6598.04	6576.05	7691.97	5380.29	3653	3972.33	2790.73	5047.32	4231.3	4777.6	3820.14	6441.71	4615.3	4220.35
1677	217.108	450.704	7.51	164539	107487	203139	37610.8	133724	53477.8	126693	78858.8	97709.6	161994	155612	211706	130414	129315	119551
1678	217.107	377.758	6.3	9619.43	12270.9	22057.5	25475.6	13241.7	11891.4	10446.2	10013	9204.88	16781	8592.64	13807.6	15568.5	14577.6	14319.7
1679	217.107	405.308	6.76	22775.8	35815	179751	136671	43864.3	74949.2	61209.6	61289.7	18951.7	82787.4	50755	54415.9	81724.4	78536.7	81718.4
1680	217.107	364.337	6.07	16991.5	14657.2	18348.7	26199.9	20352.6	8431.07	12392.9	6118.23	15392.3	17417.5	7213.87	13948.4	15643.6	16220.4	13577.2
1681	217.107	324.951	5.42	35482	62644.2	112226	103954	89864.8	30330.5	51676.5	39461.7	50698.3	105110	28181.4	51114.8	72243.5	68481.8	63414
1682	217.107	341.206	5.69	28772.3	19813	30345.5	34560.9	13178	13710.1	20307.4	12882.2	26906.4	38219.6	12915.7	25866	27391.1	27002.5	24000.3
1683	217.107	353.054	5.88	3342.15	10735.2	13034.3	20079.3	11553	3512.91	10970.7	8267.21	18981.3	23365.4	6210.02	4970.57	14172.8	12552.1	11074.1
1684	217.109	422.346	7.04	16437.9	5708.67	7707.59	4230.59	12218.6	9384.39	23335.4	6442.86	10788.5	16843.3	16524.2	26874.8	17401.4	17423.9	6642.84
1685	217.119	290.441	4.84	127820	140541	136179	104871	99105.5	81370.3	103827	57377.4	112182	145845	148072	138719	129480	119840	109602
1686	217.119	138.382	2.31	3907.35	3523.88	5094.03	1854.63	3717.9	2029.21	3517.24	623.104	2757.73	4423.23	6591.41	4069.34	4556.86	4498.19	1148.59
1687	217.12	252.513	4.21	10930	9523.19	7742.26	8408.13	7555.28	6420.27	9666.33	4117.56	9476.09	9841.17	10285.4	8174.6	9883.69	9861.61	4222.12
1688	217.129	324.951	5.42	17153.6	29515.6	61278.6	2770.76	2377.01	12763	1705.88	1706.19	2538.46	2652.47	13051	2122.47	2074.02	2539.26	25053.4
1689	217.131	448.875	7.48	2188.03	1543.23	2962.23	3395.57	2489.74	24763.6	7532.24	1494.99	38464.2	6935.38	59686.6	2657.18	2541.6	4851.56	2145.59
1690	217.142	290.288	4.84	53383.1	1832.83	2612.13	43210	948.106	1371.3	41315.9	23975.6	1847.42	53053.4	843.282	1476.05	3277.31	3399.41	2015.43
1691	217.853	917.203	15.29	6248.38	5353.78	5255	4893.52	4024.98	4580.78	3408.75	4469.47	4384.05	2913.46	973.842	1533.55	8490.12	3965.15	1926.95
1692	217.867	42.494	0.71	187.403	590.992	342.636	174.465	210.259	270.466	344.387	434.337	373.312	160.405	414.789	444.398	207.4	242.531	186.498
1693	217.867	31.303	0.52	142.857	470.904	203.197	161.998	343.938	567.637	235	162.512	431.259	161.464	275.875	304.918	173.123	303.361	153.008
1694	217.864	22.717	0.38	186.657	669.152	350.628	166.384	485.64	952.407	387.201	187.348	342.563	287.525	255.727	911.598	188.299	220.613	173.996
1695	217.866	13.457	0.22	309.329	306.335	672.688	261.112	470.71	296.417	320.174	262.093	997.219	1308.3	383.325	500.208	305.997	283.751	234.737
1696	217.866	54.951	0.92	475.59	1005.4	809.242	1300.64	720.546	437.783	1100.14	1327.29	1030.05	337.423	887.645	1847.13	503.226	1002.61	463.688
1697	217.864	1.516	0.03	289.325	816.638	110.153	279.118	251.503	310.997	206.397	60.203	848.454	272.884	273.07	875.555	343.073	932.543	225.836
1698	218.01	706.874	11.78	24960.3	25102.7	25290.5	18988	19336	21545.6	24931.1	26661.5	23788.5	21681.8	20168.8	26378.8	20738.4	23367.9	23247.5
1699	218.01	880.354	14.67	5966.41	8212.59	4455.89	4471.35	2839.97	6262.91	3281.33	4143.3	3107.31	3501.71	9472.22	3168.76	3322.61	2972.18	3193.74
1700	218.031	918.665	15.31	2688.77	3273.68	3280.22	2768.18	3394.38	3533.88	2441.18	4658.48	4842.01	4374.39	2213.48	2145.32	2882.5	1790.36	3392.99
1701	218.032	76.396	1.27	4288.83	4354.69	7903.69	2377.23	4666.1	6921.2	4627.59	6202.37	5258.72	5154.21	2800	5776.07	4686.19	3849.03	4068.35
1702	218.067	136.875	2.28	2686.27	3023.68	12537.4	6547.35	5873.89	4337.66	2536.73	2733.17	3110.06	2892.05	4717.56	2514.92	7583.52	3019.45	4060.21
1703	218.072	331.75	5.53	1633.94	2380.85	5797.09	4796.06	1972.5	952.01	868.699	807.284	1142.49	1284.19	1618.05	1208.26	1241.14	2445.4	2224.81
1704	218.068	251.708	4.2	1884.63	1790.27	3942.86	5892.02	2500.71	3887.49	2281.8	3942.74	2089.04	1783.88	1699.17	2438.31	3087.65	2205.25	4088.23
1705	218.066	89.428	1.49	2969.53	3243.45	6764.97	2786.16	4279.39	2318.82	942.237	2450.65	3048.53	2400.9	3144.41	1897.05	2233.92	1323.3	2661.53
1706	218.104	292.183	4.87	117236	116591	273616	461865	224719	49456.9	216460	160581	322174	311125	212703	151430	246593	262329	200789
1707	218.112	450.595	7.51	21690.3	11456.3	22158.9	4117.98	16316.6	6216.32	15371.7	8143.37	8420.82	17381.1	15477.1	21418.4	12475.2	14913.6	16128.7
1708	218.11	405.255	6.75	1913.21	3033.77	24200.1	16739.8	5074.24	7566.85	6449.58	7144.23	1805.92	7658.15	4621.23	4881.44	7646.17	6118.14	8004.89
1709	218.111	325.059	5.42	3310.35	7577.87	13930.3	12399.1	5797.46	3103.61	5683.63	5549.64	6546.99	10951.6	1891.97	4113.94	7307.14	7914.37	10136.4
1710	218.125	290.994	4.85	13774.1	10495.9	18008	15433.1	6274.76	9223.91	5621.62	7194.68	11277.6	10950	8111.7	3053.45	19338.3	12542.1	17870.7
1711	218.168	805.821	13.43	10289.9	6676.8	12119.7	4346.9	4565.57	4754.98	7930.22	5697.32	16725.1	5338.81	9910.02	6764.8	8647.04	4945.88	3635.93
1712	218.168	825.534	13.76	14884.4	13061.4	15128.1	5930.78	6290.17	5692.61	6599.89	10896.9	8407.74	9043.59	9600.8	6900.55	3197.16	6011.77	5464.3
1713	218.169	886.919	14.78	28467.9	27003.1	37911.9	9890.3	7078.6	10935.4	18859.6	21706.5	38681.5	8181.71	25921.4	22924.1	7877	10455.3	7518.6
1714	218.853	917.347	15.29	2260.47	1856.52	1706.59	2455.92	2143.72	2983.94	2789.41	1683.66	2150.08	1215.68	532.465	669.108	4088.99	1894.08	701.371
1715	218.878	67.865	1.13	13676.8	12831.9	14641.9	13766.9	12900.3	15433.5	17283	19926.8	13405.2	14767.2	21087.7	11418.9	16475.3	18895.9	18667.2
1716	218.937	916.971	15.28	1132.2	1569.61	1670.98	1597.29	1634.08	1772.93	1033.31	2187.05	1639.1	878.259	578.715	744.943	1827.46	1715.66	733.586
1717	218.985	535.381	8.92	2028.38	1578.89	882.672	1408.3	1386.13	827.827	1252.98	1430.39	1391.61	1188.96	1161.98	732.878	870.119	1166.48	978.073
1718	219.014	85.8265	1.43	4496.59	7510.21	27613.6	20308.6	8629.67	11422.4	2715.18	14710.5	7095.55	4193.91	3149.86	5958.09	6916.11	10003.5	8469.93
1719	219.014	707.822	11.8	2951.73	3480.97	3906.58	2104.18	2711.7	3320.35	2327.71	2456.42	2428.03	3845.86	4666.72	2189.49	3329.33	2168.78	2037.08
1720	219.014	247.548	4.13	4224.38	4850.05	30676.4	3420.57	4241.85	2295.71	1761.78	3303.23	2126.86	1643.33	1678.54	5731.12	6369.25	4270.54	1849.07
1721	219.014	197.294	3.29	6443.65	2828.43	25893.3	15611.6	6168.23	1545.69	3948.12	4764.18	1106.78	2494.47	2687.15	4919.86	7490.81	6694.64	6805.65
1722	219.016	918.544	15.31	6913.88	6106.71	6293.09	4964.53	5469.12	6345.24	7836.2	5583.22	6135.33	5338.64	5095.75	4681.3	6734.62	6962.2	7677.2
1723	219.029	448.678	7.48	5355.13	11847.1	11748.1	2842.13	7385.67	576.185	6370.53	1797.46	6318.85	9874.72	3079.73	6505.77	5289.98	5836.19	6654.63
1724	219.03	320.059	5.33	44600.4	58143	40554.3	17031.1	22619.5	55373.7	10616.4	59446.5	10729.2	8022.12	23162.2	32403.2	35312.4	25736.3	33202.5
1725	219.047	77.2945	1.29	2744.48	3698.56	12245.4	55885.8	3039.43	7820.45	2824.25	5195.78	5266.56	4152.21	1834.17	9057.69	24660.2	21144.5	19001.1
1726	219.052	286.206	4.77	6400.04	8007.2	19944.3	8028.29	6891.81	6476.47	7196.75	8138.46	3644.06	9094.86	8155.55	5396.07	8732.2	8007.91	5706.29
1727	219.051	135.262	2.25	3389.14	7840.5	40756.3	42762.9	7202.43	13920.4	5182.62	7394.6	3134.97	7947.79	2362.86	4471.6	10089.2	9367.93	2645.73
1728	219.051	269.117	4.49	3673.81	4985.07	10631.7	10108	6063.64	5876.44	5051.82	8364.17	8527.6	7854.41	5758.22	6898.59	8679.28	8422.07	7282.58
1729	219.051	252.786	4.21	2912.09	6047.22	34125.2	5437.43	6705.8	7710.84	3975.39	3116.82	4506.1	5581.47	3338.05	7372.3	7457.04	7169.19	3836.53
1730	219.053	316.345	5.27	2866.98	1720.32	6263.5	4655.15	1934.24	2054.73	3429.26	3399.62	2088.22	1415.29	1585.78	3518.51	2516.3	1855.03	3297.35
1731	219.051	92.564	1.54	1666.72	3226.75	13310.2	4265.01	4818.85	3569.51	1802.4	4251.62	2567.18	1702.65	822.626	3626.18	5882.23	3584.61	4076.92
1732	219.083	257.444	4.29	5004.29	6286.28	10726.4	4752.48	4418.53	2559.57	3392.15	2735.58	5227.41	7655.67	6881.67	6986.41	5947.79	7967.55	3994.95
1733	219.087	310.351	5.17	2732.2	5051.23	20324.8	23035.5	11201.9	16051.8	3904.52	12185.9	9460.28	5325.67	3386.81	8899.09	9693.73	9334.76	10209.5
1734	219.087	271.282	4.52	2603.92	4268.96	14318	24521.5	8155.1	11440.5	6329.19	3797.49	4000.1	6013.25	3029.77	6802.38	8976.13	4815.87	14660.7
1735	219.106	292.183	4.87	13706.5	15864.6	28256.7	55537.3	21138.1	3528.35	21688.4	17663.6	36905	30505	26494.5	15905.1	20670.4	27787.8	21529.2
1736	219.105	377.769	6.3	2255.4	1694.26	1196.37	1337.63	1586.58	1363.11	1881.99	1321.54	612.261	1675.97	2600.87	799.682	1426.82	1561.28	1159.21
1737	219.113	450.739	7.51	2414.65	1489.04	2369.22	1634.63	2213.1	818.793	1991.98	1343.89	1470.72	2399.5	2094.79	3097.07	1909.91	1883.53	1439.41
1738	219.124	349.887	5.83	6435.39	7530.63	14163.5	7458.22	6728.98	7477.4	10785.9	3850.9	3850.95	11713.6	10151.9	8127.51	7428.24	8588.32	7880.37
1739	219.123	432.771	7.21	108450	67810.5	13780	1360.7	53152.8	875.181	46183.6	3169.19	50021.9	58739.7	26555.1	58444.7	39335.2	37092.5	32787.7
1740	219.124	330.368	5.51	12194.7	9436.15	19888	17818.5	12091.8	3117.45	10816.2	2423.79	4646.73	24667.7	4180.2	12967.7	13159.1	9248.89	8867.1
1741	219.127	291.264	4.85	7016.2	2439.86	4431.31	20604.4	3460.17	2211.35	2278.64	7151.78	2411.37	3423.2	2864.94	7644.77	1547.72	3935.78	11094.5
1742	219.139	456.082	7.6	1428.68	3910.11	2796.72	3024.86	1454.94	936.246	1181.41	1419.66	1006.84	3133.6	3715.76	2698.86	2232.62	2633.4	2020.63
1743	219.175	846.885	14.11	95154.6	41988.4	86917.1	37426.2	29833.6	46453	32744.8	29586.2	47848.1	37679.3	35553.2	58681.3	32544	39481	14804.4
1744	219.175	826.855	13.78	14527.4	32903.4	14035.3	25061.8	46946.5	29974.2	38122.7	12506.6	27267.4	22513.2	21709.7	13652.6	15594.9	13421.4	12289.1
1745	219.175	886.808	14.78	44166.9	46184.5	70043.7	49638	43307.7	46347.4	44080.7	59704.8	47295	95571.4	43785.9	40372.7	42029.6	43022.8	46402.3
1746	219.173	810.056	13.5	33920.6	22995.4	20162.6	13847.4	15159.8	14012.5	15820.4	31377.5	16980.3	7548.35	43165.2	35791.6	16821.8	28748.2	15244.7
1747	219.176	865.567	14.43	12762.6	13563	14013	20601.9	44005.5	31035.2	12424.1	24749.7	45167	12498.6	43590.4	25290	43569.6	20210.6	12404
1748	219.44	824.634	13.74	1974.57	1828.21	2057.73	2698.27	1311.87	1184.55	2291.2	1765.29	1676.49	1879.09	1056.9	1605.89	871.889	1717.89	1686.8
1749	219.845	55.295	0.92	259.593	210.094	844.246	1458.56	346.546	423.936	539.122	1270.48	298.829	242.296	551.286	388.108	333.818	280.329	1247.49
1750	219.845	913.029	15.22	844.926	658.24	1455.02	1223.46	696.162	1580.18	523.371	1249.24	1600.1	472.115	282.369	282.62	1258.89	602.817	474.492
1751	219.999	920.834	15.35	7814.56	5480.99	9196.2	6927.48	8457.77	7323.02	10418	8896.34	8883.36	7267.24	8520.24	6659.4	9602.24	7255.84	9279.38
1752	220.033	320.059	5.33	5956.28	7349.32	6299.85	2213.12	2743.22	6016.64	1222.63	8461.25	536.518	693.464	2757.82	3160.55	2854.43	3860.04	3248.5
1753	220.047	79.792	1.33	1852.71	4187.48	8924.28	11387.2	5980.75	6338.61	3224.82	6316.11	2522.2	1196.1	2290.32	4376.54	3935.29	6203.37	6803.52
1754	220.083	83.472	1.39	13906.8	16752.1	24364.3	13837.8	16159.1	8640.8	12112.7	9071.65	12011.1	14219.8	5950.61	7953.07	12351.3	14168.7	12409.7
1755	220.083	132.976	2.22	4758.03	6496.21	16587	8417.34	4310.56	4886.95	5950.1	1629.96	4855.91	6940.73	5894.61	5444.84	6092.41	6996.89	6639.87
1756	220.083	118.494	1.97	3668.02	6988.01	14086.3	9986.18	5000.63	1250.39	4441.73	3655.65	5400.02	5244.73	3692.89	1907.2	5608.61	6386.9	5861.18
1757	220.108	292.159	4.87	1471.96	1812.43	4591.84	8407.6	3187.6	324.672	2782.39	2613.79	4988.72	5778.96	3710.48	1907.21	2537.7	3090	2981.7
1758	220.119	136.242	2.27	1902.82	1764.12	5175.83	2758.08	1243.89	744.82	2022.95	1134.45	1578.07	1902.28	3549.08	1927.93	1331.42	1288.64	1680.98
1759	220.127	432.633	7.21	10866.8	6768.57	880.917	348.989	4549.32	231.298	5539.86	623.739	4925.48	5337.03	1397.5	5435.49	3683	4004.86	3711.38
1760	220.147	716.47	11.94	1446.13	5347.43	1582.74	924.216	708.631	2550.45	2358.51	1388.28	2760.34	649.097	960.29	598.497	1535.47	1421.27	835.689
1761	220.146	884.469	14.74	729534	916801	1.18608e+06	754817	1.15359e+06	1.00092e+06	899669	394297	833921	1.17185e+06	1.22375e+06	1.08001e+06	1.02357e+06	12860.2	1.54191e+06
1762	220.146	805.527	13.43	646120	275961	347632	625786	524180	832563	1.2497e+06	45683.6	827269	410549	295631	267850	654560	265268	550059
1763	220.177	886.392	14.77	5746.93	96048.1	18310.6	12222	9165.02	14351.9	7368.78	10599.2	8894.11	9616.94	83473.4	10730	7317.97	10313.1	20530.9
1764	220.875	67.556	1.13	1283.64	1852.53	2346.11	2983.13	1072.83	2613.04	4292.04	2676.73	2440.84	3159.92	4414.98	2423.54	3522.52	1139.6	1663.14
1765	221.009	422.157	7.04	9108.21	17613.1	31824.5	31801.6	15225.7	10607.9	11420.5	16888.9	12252.5	16999.6	1886.4	5021.64	16164.6	15133.8	15179.8
1766	221.009	397.74	6.63	1991.48	1514.53	7295.68	10732.3	1496.77	1701.09	1492.35	1822.3	2755.85	2627.19	541.431	1784.61	2925.04	2541.78	1741.52
1767	221.007	293.97	4.9	1128.65	2112.92	11384.9	2918.3	1907.17	1398.29	850.863	6721.54	1651.07	2097.22	577.618	2772.52	2747.99	2050.05	3805.84
1768	221.009	267.738	4.46	1999.22	2307.37	4824.13	1916.37	2022.9	5303.37	558.974	11389.5	808.33	905.772	695.027	1607.7	1230.77	1744.64	3320.96
1769	221.03	136.322	2.27	1989.86	3090.79	15010.9	11273.2	3123.35	2875.75	2669.35	8761.02	3406.4	2277.64	4865.49	3889.6	5670.56	9227.7	6159.83
1770	221.03	84.036	1.4	8593.03	16813.6	51685.2	20081.2	14055.3	18322.9	9902.45	23551.8	13209.9	11397	4207.53	8268.39	18011.7	13201.8	13351.6
1771	221.03	250.884	4.18	1808.7	2511	9636.77	724.665	2676.88	1929.95	903.478	630.546	2671.51	1787.06	1292.58	1538.09	3118.61	3310.05	437.122
1772	221.061	71.577	1.19	18001.2	11747.7	14410.3	35269.5	5482.26	3864.67	13354.3	4878.76	13281.1	3256.81	12682.1	4734.46	13127.2	12606.1	14998.6
1773	221.067	86.105	1.44	6007.76	10575.8	9135.55	6914.94	5776.49	8457.6	4458.41	13305.7	8254.99	6811.15	4902.27	9698.92	8753.36	10364.6	12290.9
1774	221.065	250.644	4.18	1211.64	2965.54	7807.36	3183.2	1740.62	3235.92	1687.6	862.461	2835.46	1982.66	2491.25	2269.13	3887.14	4085.32	1591.23
1775	221.066	122.803	2.05	9448.5	7619.06	6664.61	19146	7233.85	4723.79	8758.23	7750.04	6277.93	8232.84	19030.3	8666.97	9660.64	9108.16	9231.01
1776	221.067	136.178	2.27	2366.92	3503.02	31998	3148.21	1861.69	1424.95	2159.17	1203.45	2730.59	3321.03	1079.02	2985.3	4687.2	4959.11	4629.93
1777	221.079	532.778	8.88	34837.8	21797.8	18746.3	1897.7	40209.2	2143.83	29522.5	2275.68	27896.3	18279.1	34479.6	31654.7	23572.3	21995.5	20193.7
1778	221.083	674.682	11.24	5715.03	3285.69	2407.12	5388.93	2952.13	4026.84	3288.42	4092.61	2439.35	5746.42	980.209	4369.85	5303.43	5188.05	5961.21
1779	221.081	889.649	14.83	2973.12	3023.78	4741.89	4476.5	9289.53	7755.98	35278.1	5801.09	13243.1	13605.5	11423.9	15151.1	45644.4	4409.06	35726.6
1780	221.081	829.831	13.83	5399.11	4645	3277.23	4024.77	3584.09	2107.28	21672.3	17426.8	20691.1	3775.04	22221.7	17706.3	23147.5	21970.6	2104.62
1781	221.083	820.682	13.68	41545.9	38639.5	38563.2	32587.4	5957.33	37237.2	1860.34	8875.87	8044.75	36166.3	6737.54	18621	37508.6	35032.5	3213.57
1782	221.094	323.209	5.39	42385	43438.9	43119.6	45446.6	37485.6	33642.1	39270.3	21380.4	32919.8	47889.8	62546.7	41623.9	43097.7	45202.3	40808.4
1783	221.103	257.884	4.3	5377.33	11650.1	23568.6	2390.88	16087.3	7434.42	9575.02	1113.8	8514.73	14887.7	7293.29	5323.09	11212	10793.2	1591.81
1784	221.102	271.303	4.52	2337.64	3634.95	14047.1	8170.78	1408.97	1587.85	2846.84	2949.57	3040.09	4686.82	1338.36	3383.35	4125.77	3681.16	4191.73
1785	221.121	675.534	11.26	9249.09	7012.39	9628.31	7785.58	10095.1	10148.9	12951.9	11750.6	11035	9499.58	9386.89	4727.15	7976.5	9727.94	9427.53
1786	221.118	483.287	8.05	5000.39	3602.66	6651.58	2054.59	3477.38	1018.69	4389.01	2640.14	3447.14	5458.97	3507.8	2198.26	3491.73	1974.51	2882.26
1787	221.12	785.342	13.09	3293	2445.14	1347.87	2951.65	3044.18	2855.7	3334.13	2297.29	3528.39	3528.63	3142.78	3103.05	4381.66	2882.43	3270.19
1788	221.154	716.529	11.94	5365.31	13114.8	5894.78	2471.94	6881.03	5838.76	7193.82	5662.26	8004.02	4637.45	3817.27	1838.53	5622.67	6730	4618.31
1789	221.154	744.174	12.4	15544.3	21587.2	34142.7	62487.1	26616.8	19706.8	16337.1	16044.6	13915.1	21658.2	17932.4	20595	21106.3	21986.1	24076.8
1790	221.15	884.491	14.74	128762	204274	194249	128489	172986	179492	189903	101065	205692	110440	193942	191775	176848	130834	135698
1791	221.15	826.23	13.77	32759.2	105759	120374	49565.9	94135.2	106400	33730.7	64440	61468.9	84996.3	79890.4	78388.8	58677.4	138519	45541.6
1792	221.151	798.766	13.31	95111.3	37469.5	20067.3	47569.8	38999.3	74830.2	95218.4	65262.3	48474.6	48961.4	79512	38357.4	55150.3	80487.1	44674.1
1793	222.013	421.945	7.03	590.898	1471.38	3214.8	2979.83	1400.8	1256.59	1277.63	2191.33	1055.71	1691.55	260.088	507.877	1871.29	1177.14	1326.29
1794	222.015	917.146	15.29	3235.8	6057.11	6889.96	1923.51	2147.65	3456.91	4144.71	4906.98	2935.08	3808.14	2490.05	5628.58	6514.2	3945.38	6544.09
1795	222.044	136.073	2.27	361.78	1239.73	2858.11	3095.15	1458	1804.28	757.123	570.264	1240.3	1479.99	1991.25	943.785	1615.07	1593.94	637.355
1796	222.062	79.016	1.32	9905.29	15803.5	17897.4	21602.6	14962.6	6427.86	9159.57	9632.68	16882.1	10310.7	7547.33	8370.34	12844.4	12096.9	13523.9
1797	222.082	532.789	8.88	3724.14	2297.61	769.964	184.792	4936.97	350.63	4069.15	320.682	3709.05	1469.5	2202.48	1731.84	3022.18	1878.58	1912.17
1798	222.096	323.279	5.39	4464.45	5750.67	2094.57	2808.72	4884.12	4835.71	4865.68	3199.33	2868.01	5441.29	8063.14	4987.18	5783.4	5053.34	4340.99
1799	222.097	85.7215	1.43	1637.39	2957.26	5548.89	4037.33	2681.61	2185.47	2255.78	1558.09	1069.96	2347.14	981.804	706.464	3192.07	2455.25	2810.42
1800	222.113	313.213	5.22	320.764	770.113	10673.1	6996.33	630.633	2678.09	502.182	1517.66	1363.36	845.693	486.169	416.717	2930.63	1542.93	2670.05
1801	222.125	676.098	11.27	1170.07	970.007	1585.08	1265.85	1065.4	598.518	1730.79	1538.24	2438.57	2648.55	1080.18	715.767	348.18	1021.56	1100.35
1802	222.153	885.309	14.76	5764.08	6015.51	20636.2	7771.63	12802.1	5704.7	9206.67	5741.48	14975.1	6069.22	7946.1	4651.58	5643.47	17383.5	4951.09
1803	222.157	744.174	12.4	1533.95	2670.58	5076.19	9424.87	3569.75	2192.96	1969.89	1900.87	1669.88	3766.08	2342.33	2922.29	3467.72	3399.78	3560.2
1804	222.155	825.514	13.76	3224.83	8084.77	5977.67	4570.6	5044.94	8284.76	6016.2	4375.93	17757.3	7300.26	9820.11	19065.4	5312.95	6878.4	6845.82
1805	222.156	798.456	13.31	6844.29	3877.28	4181.9	4410.74	5006.74	3774.32	5323.45	5859.5	3017.12	5071.16	4722.64	2061.89	6234.48	4906.79	5134.02
1806	222.978	77.276	1.29	14829.2	11024.6	7620.41	2072.1	19355.5	11133.4	16227.8	7915.51	18061.3	7326.41	6367.98	7283.25	8554.33	12098.8	7760.93
1807	223.009	914.61	15.24	2322.53	2341.63	5855.73	2879.41	2557.03	2397.52	3776.53	3124.41	2437.55	3313.44	2044.12	1973.38	1646.74	2059.41	4347.11
1808	223.024	375.088	6.25	8718.49	21087.9	42492.8	31310.3	15543.1	37877.6	7582.91	70997.6	6457.86	12500.5	9782.32	22538.7	23444.8	20311.7	25674
1809	223.026	463.11	7.72	1718.33	3237.28	6190.2	4282.26	2597.65	5078.35	1927.04	6267.03	2297.67	2185.5	1512.55	4808.6	3359.16	3497.27	2985.12
1810	223.028	694.227	11.57	7333.31	6258.83	8084.15	5740.93	8743.13	7697.59	7673.19	6766.61	7988.63	7947.57	5734.84	5436.56	10242.4	9674.82	12230.8
1811	223.024	327.217	5.45	19455.6	29816.7	71573.5	31265.9	12493.5	58724.2	7587.7	45782.9	5405.02	7817.91	22023.4	24029.7	31349.2	30629.6	32165
1812	223.028	259.509	4.33	15822.7	7081.55	17865.3	1990.91	10053.5	9451.39	12312.6	1929.44	15670.8	9932.2	7750.59	9042.71	16544.2	14528.2	1191.36
1813	223.027	885.651	14.76	73827.6	128445	89150.4	15616.5	81637.7	77724.4	63067.9	86930.8	91366.3	89763	122053	70890.6	76878.4	61308.2	25573
1814	223.024	308.934	5.15	1124.63	2007.66	4399.71	8758.12	3784.77	9046.56	1314.12	8267.68	1257.36	1582.59	1082.4	1946.56	5178.43	5684.83	3850.15
1815	223.026	829.825	13.83	25034.6	23672.5	14131.9	12970.2	14579.3	14198.7	13423	6678.81	15958.4	31130.6	22757.9	11072	39214.1	16751.9	14410.1
1816	223.026	810.206	13.5	16851.4	14993.2	31604	14410.2	21621.2	46895.3	50431.7	12913.7	24491.5	26257.3	21307.5	17268	29198.5	16338.3	9414.34
1817	223.046	80.786	1.35	16653.2	35630.6	71453.4	52974.9	23928.3	43454.1	34511.2	50550.2	29033.9	29567.9	21882.3	38211	42610.6	38324.5	45377.2
1818	223.06	497.22	8.29	641.327	1433.95	1836.26	4486.25	1510.06	1155.81	494.332	450.794	363.659	911.075	1550	2108.82	1317.1	1564.91	1245.91
1819	223.062	386.664	6.44	1954.66	3963.14	6354.92	989.225	2717.77	737.985	3333.93	953.588	6046.54	2464.32	432.31	794.222	1883.36	3357.41	2787.67
1820	223.06	361.677	6.03	1608.68	1225.51	2542.66	1390	3315.26	650.321	1330.51	2364.34	3518.34	2252.79	290.303	718.994	1217.5	1795.65	987.542
1821	223.07	348.511	5.81	507.565	4638.38	2706.26	2996.22	986.496	1434.07	361.41	724.763	1336.13	3933.74	382.373	658.231	2750.94	1407.3	2160.5
1822	223.094	553.619	9.23	44801.9	18763.6	22987.8	1925.17	30288.7	3142.21	54364.3	2555.52	31862.7	24877.8	51865.6	36447	20672.7	18730.5	19804.2
1823	223.134	702.57	11.71	1300.99	3969.44	1552.93	1512.35	1559.05	1556.94	3504.19	1750.15	3067.34	1016.37	3554.04	925.205	2033.87	2626.08	2319.32
1824	223.134	763.266	12.72	1045.85	2216.31	2734.97	6248.63	2402.39	1482.67	1103.4	1262.74	1100.03	2615.92	5163.72	1910.88	1640.06	2038.08	2271.67
1825	224.02	934.872	15.58	6062.18	5606.26	7343.49	7934.95	5778.09	8026.38	6230.97	5507.97	6191.12	6037.93	6840.64	4920.01	7435.52	6450.35	6080.43
1826	224.02	656.119	10.94	8380.47	11159.5	17029.4	14578.4	13412.3	32231.2	14116.2	11827.4	10277	33351.5	8408.23	8674.97	10280.1	11493.2	13780.2
1827	224.02	343.857	5.73	545.597	582.851	10994.5	7337.11	670.053	4017.37	511.73	6626.45	1086.24	1703.84	363.735	2300.95	3263.12	3327.94	3995.66
1828	224.022	692.892	11.55	12053.6	6478.06	5744.62	5790.96	9163.84	4793.88	8024.64	14544.9	8721.89	5622.61	9973.66	3232.06	14970.9	10088.1	6353.26
1829	224.029	882.222	14.7	11796.1	11822.7	12101	23473.7	25465	21931.1	4343.72	11743.3	16688.5	35221.6	11282.6	10834.7	11779.4	26024.5	10146.4
1830	224.024	725.408	12.09	5923.46	2629.55	6304.42	5389.13	8589.98	5424.32	10371.7	6329.1	6916.21	16232.1	6227.22	5921.97	6951.61	11186	6182.88
1831	224.023	771.988	12.87	5787.56	5940.72	6406.05	6418.36	5633.81	6559.72	7202.23	5860.5	11716.6	6003.59	5509.27	15240.1	5259.87	6636.2	6125.07
1832	224.028	375.088	6.25	1023.99	2272.38	5039.69	2944.82	2282.19	4337.47	498.649	8157.83	840.562	914.294	1308.74	2184.45	2770.23	2776.91	2533.08
1833	224.029	327.163	5.45	1822.18	2799.63	9164.25	3624.95	1246.89	5640.43	477.775	7280.24	311.706	448.168	2470.87	1867.45	2953.02	3670.99	2739.15
1834	224.056	410.514	6.84	8386.49	8796.78	19695.1	16836.7	11503	13050.2	7983.03	9072.74	9262.4	12466.9	5278.5	8816.04	10573.5	11702.8	10961.8
1835	224.05	80.482	1.34	1848.05	2059.83	5410.01	5232.63	1193.78	3185.76	2215.59	4608.55	934.99	1163.63	1323.49	3465.45	2813.63	2338.7	3647.07
1836	224.058	357.236	5.95	752.724	2492.94	4214.83	2859.35	1838.97	717.323	1360.8	1170.53	542.371	2084.97	580.299	591.73	1762.2	1854.5	2119.29
1837	224.1	553.663	9.23	4072.9	1685.36	1363.87	289.089	2961.82	428.156	7889.29	845.612	3081.44	1959.76	4875.09	4263.2	2805.61	2793.01	2080.65
1838	224.166	730.466	12.17	919.202	1099.97	1263.68	1291.33	504.368	747.458	751.081	1065.96	1773.58	1629.98	769.42	341.936	1144.66	1310.99	2056.51
1839	224.924	915.7	15.26	4938.73	5699.08	4217.27	2815.04	2832.03	6435.61	2888.93	3246.15	1611.64	2416.88	1153.43	1126.17	6050.96	1800.67	1234.15
1840	224.924	902.241	15.04	765.776	1631.23	3885.74	3329.36	3228.16	1827.27	3958.66	3506	5301.86	3542.67	3675.5	4956.25	1145.39	3289.92	2773.32
1841	225.004	292.827	4.88	3011.09	3831.99	8615.08	17493.9	3311.69	12657	1893.5	22614.5	12646.1	3321.61	2857.82	25246.1	10561.1	9307.09	7353.58
1842	225.008	82.958	1.38	2042.91	3952.95	5256.48	8585.61	3634.64	9160.5	3759.29	6024.92	6134.95	3980.8	2099.28	2260.74	4028.21	5142.52	3822.58
1843	225.003	323.543	5.39	897.382	1214.06	1800.53	8775.92	3320.34	5693.1	1001.07	11243.3	1405.61	941.193	572.588	9072.15	4156.02	3922.4	4318.5
1844	225.017	253.28	4.22	1325.25	1071.08	1901.25	1558.31	1301.01	1014.7	673.338	1068.62	2153.93	1329.55	197.057	1136.14	1159.4	2197.22	801.913
1845	225.025	825.695	13.76	3056.04	3155.69	2802.01	2087.3	3503.33	5552.29	2998.6	2035.16	4167.02	2367.1	5921.69	2539.76	3182.93	3562.55	3176.05
1846	225.041	383.976	6.4	2327.39	4507.5	9280.8	7804.2	3282.38	2339.45	2005.53	6154.17	9808.05	4345.73	508.679	4873.9	7933.09	5340.2	5116.45
1847	225.039	311.661	5.19	2031.16	1598.04	9056.53	10525.4	2093.91	9676.17	1474.83	5379.76	5117.86	2680.53	650.514	5169.57	4993.51	4986.72	5630.62
1848	225.039	350.125	5.84	828.122	1061.16	10141.7	10205	1612.39	14873.4	941.849	4139.62	2768.12	1473.79	966.959	1938.26	4207.52	4154.11	6515.48
1849	225.056	484.533	8.08	5813.71	5712.45	1301.76	1182.73	1340.78	2577.4	3316.91	1338.28	1505.34	1402.36	3294.44	1592.43	2809.3	2944.21	2332.47
1850	225.062	77.852	1.3	166618	136454	230630	163126	104052	109033	231554	166898	103485	180432	202160	159024	178337	200418	204209
1851	225.075	432.726	7.21	8357.66	4170.3	2192.45	2138.64	6829.64	1128	5562.79	1475.25	7183.05	6048.21	1245.23	6988.78	4935.81	5400.79	3438.39
1852	225.088	335.212	5.59	990.932	5486.48	4360.07	4154.68	2627.2	3667.93	609.407	1832.25	2252.49	3378.71	822.648	848.69	3497.62	2369.95	2421
1853	225.083	78.06	1.3	1500	2940.96	7775.16	3259.5	2259.52	1388.2	2601.84	62789.6	2416.64	75733.8	4303.69	65651.9	1529.25	2511.75	3079.86
1854	225.088	288.629	4.81	2760.03	1531.82	3937.5	5155.23	2048.48	2161.81	791.473	2389.99	1686.04	1889.74	1120.81	1044.44	4780.75	1693.88	1796.85
1855	225.111	744.75	12.41	3374.73	3423.64	1959.04	1233.82	2952.56	3145.99	3266.02	2463.6	3564.36	2716.54	2763.6	1773.67	2664.36	2735.12	2664.38
1856	225.113	525.054	8.75	4102.83	3267.16	5068.48	2050.54	1530.62	1943.25	3352.65	2641.09	2613.62	6016.4	3546.91	7886.05	3201.1	3995.78	2783.46
1857	225.15	690.235	11.5	3340.76	2032.74	2239.14	1955.86	2036.84	1925.99	2457.37	2881.77	3101.66	2696.49	2159.18	2288.84	2014.68	2477.09	2864.02
1858	225.149	522.182	8.7	1655.82	1464.08	2523.15	2006.02	1238.3	1778.05	1691.05	2951.56	1353.32	800.602	2014.14	1212.5	1429.02	1382.75	1639.44
1859	225.186	845.441	14.09	2672.23	3470.79	2953.5	3104.12	2914.96	2476.63	4854.39	1152.1	4767.56	4037.08	2375.37	5044.88	3327.16	2385.67	2338.55
1860	225.898	33.976	0.57	171.077	198.972	346.718	132.989	324.646	360.429	638.641	113.842	178.883	243.575	142.903	544.938	469.707	257.188	109.317
1861	225.898	53.077	0.88	213.386	1195.79	339.797	187.613	326.439	1109.14	444.736	141.759	36.822	441.664	191.303	361.595	359.693	244.869	121.375
1862	225.898	13.912	0.23	257.823	238.783	338.658	154.932	487.655	197.202	411.501	138.184	64.09	596.007	213.084	483.962	229.849	281.607	133.509
1863	225.898	1.498	0.02	224.641	206.061	181.969	125.235	206.692	1018.67	851.125	95.7258	496.359	168.453	166.155	298.558	360.77	215.088	162.95
1864	225.926	914.717	15.25	1821.57	1130.3	1903.6	1736.2	2094.57	2349.62	2016.8	2379.48	3054.7	2298.02	877.688	2316.66	2130.08	1956.97	3168.53
1865	226.066	77.895	1.3	13610.9	13910.3	24372.4	12325.3	8296.45	6849.5	17882.5	13183.4	7679.15	16084.3	15190.2	12588.6	14485.1	14789.6	14346.8
1866	226.072	261.913	4.37	2437.62	2042.87	21363	3708.26	5174.14	16623.5	2408.67	1889.26	3870.23	3669.68	2831.29	2602.15	8464.2	6277.88	1906.45
1867	226.118	363.611	6.06	2928.7	2628.09	1817.45	841.958	2357.32	3597.06	887.665	1758.74	672.797	1814.4	1269.26	1252.73	1833.85	1802.38	1125.5
1868	226.119	292.181	4.87	5622.06	8391.41	4306.07	1690.69	3578.35	6136.12	7178.5	4074.44	1541.35	4515.42	7247.85	3520.97	3399.45	5593.46	2987.86
1869	226.12	380.374	6.34	3208.83	3462.82	974.097	719.683	3384.19	2696.73	836.753	1477.44	1668.44	1627.01	466.835	873.892	2432.06	1709.51	917.561
1870	227.02	259.635	4.33	1421.34	5960.49	13087.8	1118.89	5206.27	4128.5	2344.25	809.783	5841.65	4748.64	1794.14	2043.62	4241.55	3247.49	755.421
1871	227.022	85.095	1.42	1882.65	2205.89	6471.63	2955.1	3050.9	5477.35	2777.26	3911.77	2401.72	1052.31	1776.19	2400.42	1271.37	2383.04	2204.44
1872	227.056	365.239	6.09	2153.63	5552.64	17270.5	17027.6	3510.52	15268.4	6929.5	16551.1	7008.94	5982.77	9832.86	13017	10462.6	12343.9	10245.1
1873	227.058	288.744	4.81	9669.91	3988.03	11364.8	11549.6	6494.68	21390.8	34045.9	35365.6	17132.6	8843.17	8226.05	12878.4	9694.73	13967.8	16675.5
1874	227.056	310.452	5.17	2705.57	16340.8	9036.93	14710.1	13757.8	29213.5	8201.69	17308.8	7147.19	3239.83	2317.28	7787.97	5608.48	4861.49	10022.3
1875	227.056	401.699	6.69	2910.13	6645	9522.34	9773.25	3042.69	2194.56	5422.7	7397.43	2036.76	2397.33	10453.8	3105.48	4345.82	5511.79	5743.44
1876	227.055	336.77	5.61	1015.12	1139.62	15036.7	8540.47	3448.32	11610.7	1331.54	7525.61	1593.9	1585.31	1146.86	3598.28	4404.36	4724.55	6057.25
1877	227.07	484.658	8.08	21456.7	23372	2336.03	3255.61	3116.8	7000.44	15138.2	7590.8	5631.27	4723.62	7681.83	10639.7	9525.2	9097.03	8985.51
1878	227.07	463.135	7.72	3264.47	2504.65	3000.67	1993.06	1808.68	7721.99	3121.55	3147.98	1178.76	1565	4064	5510.98	4161.4	3100.82	3680.49
1879	227.068	257.909	4.3	2912.5	3441.05	9681.69	4832.9	1742.34	5637.07	2086.75	3535.15	2186.09	3677.24	1027.06	3162.75	5683.97	2363.68	2923.69
1880	227.071	525.934	8.77	3684.2	1872.72	1535.66	2932.2	3967.83	2794.76	3261.9	2931.28	2220.88	3397.15	765.429	3266.13	3048.34	4358.22	3527.33
1881	227.076	78.5675	1.31	3009.2	2136.08	7403.55	167971	1075.1	1784.4	4585.88	1656.98	1162.8	3039.89	1889.14	3227	19242.4	14897.8	22252.8
1882	227.091	444.491	7.41	1852.53	1850.99	5655.92	2972.95	3161.1	3342.96	3555.53	2494.5	5551.87	3964.65	2730.07	5043.08	3541.07	2790.64	2283.14
1883	227.092	372.42	6.21	1573.05	2313.55	7935.03	6080.91	1874.39	2660.15	3000.94	3830.73	2919.77	3833.3	3438.09	2255.49	4452.25	4418.58	6071.07
1884	227.101	514.206	8.57	1864.5	2559.72	1148.83	2151.03	1169.54	997.348	1760.33	1237.14	2231.64	1593.68	2207.14	2750.39	1206.98	1758.26	1320.44
1885	227.106	502.557	8.38	3183.16	5499.85	3775.24	3769.17	4301.49	4453.13	3112.04	4504.84	2273.1	5425.69	9898.75	6363.66	5624.52	4496.81	5378.66
1886	227.105	303.83	5.06	21942.6	26905	28750.2	29406	17848.5	19436	18259.5	12498.7	30435.8	30145.6	30356.4	29198.7	26146.1	23483.3	23468.8
1887	227.102	291.364	4.86	4503.04	4340.94	4716.8	5105.97	3484.67	3708.03	5943.99	1972.52	9530.17	6306.96	7219.34	5206.37	5553.71	3410.79	4952.27
1888	227.105	325.983	5.43	4960.67	4375.49	4742.33	5360.45	4001.9	7577.61	5547.45	7553.06	4664.33	3666.17	4535.83	5905.34	5169.02	3225.26	6696.73
1889	227.129	675.337	11.26	4082.1	3660.4	5128.74	6410.28	5214.72	4397.21	6182.43	5192.13	7334.62	4191.7	4127.17	5472.97	4949.82	3910.64	7254.13
1890	227.129	532.781	8.88	35149.4	20485	16592.7	6308.56	16326.7	3169.11	21041.5	9865.09	19308.5	12652.5	6566.59	11323.1	14066.2	14907.5	19323.9
1891	227.128	442.533	7.38	12047.2	8388.52	8455.28	4804.56	8387.68	4113.57	6351.57	4291.37	4101.58	9374.28	7521.72	12389.9	9034.75	10122.9	8071.76
1892	227.128	555.936	9.27	18600.5	7378.03	1906.59	1451.84	10183.4	1259.07	6580.28	1484.69	7536.44	8173.01	10549	18745.1	5624.39	7767.33	7428.1
1893	227.139	317.09	5.28	45087	29209.9	35668	37001.3	32686.1	21659.6	55224.9	14160.9	34566	48593.6	81360.3	40167.8	34033.4	27324.8	34092.4
1894	227.139	303.087	5.05	14756.1	9804.74	14253.4	16901.4	12639.8	12945.2	11063.1	5194.81	13758.5	13401.4	15775.3	15227.6	14049	11054.4	12986.5
1895	227.165	739.667	12.33	6300.96	3944.7	6044.57	4362.25	3374.84	7011.74	5515.76	5390.22	5675.37	6493.61	5168.62	5014.58	4336.59	5482.68	7148.61
1896	227.202	821.524	13.69	33421.9	9046.28	3654.1	7892.88	7007.94	11963	6425.82	8322.84	48382.7	22808.3	11928.8	21369.8	17728.7	18315.5	7002.43
1897	227.202	896.96	14.95	15936.7	22942.4	5209.68	4162.94	4351.93	4737.58	20509.5	4542.94	19535.3	19267.3	20224.2	22967	17721	5178.85	4799.08
1898	227.202	859.77	14.33	8289.8	7494.2	5022.93	4371.39	5210.61	6354.64	8776.48	23062.3	11767.5	24605.5	4750.05	25275.6	10092.9	3799.91	9303.98
1899	228.014	901.131	15.02	3592.44	1475.09	1457.01	1315.82	2177.79	1405.95	2469	1639.51	1270.25	3922.64	1997.05	2785.69	2258.76	2995.4	1349.69
1900	228.051	259.083	4.32	2035.47	1925.73	5542.54	2143.47	2372.79	5365.08	1169.11	2681.31	1895.89	2174.12	1594.55	1354.6	2300.26	4571.9	1627.45
1901	228.057	78.5675	1.31	893.682	3400.08	3262.09	2664.9	1570.22	2340.5	3541.27	1551.33	1830.61	2131.05	4387.95	2541.21	1986.76	2572.22	3151.21
1902	228.058	288.513	4.81	1844.6	1536.62	3260.91	904.494	2467.56	3663.11	3716.17	5104.41	1576.95	2613.44	1942.51	2056.93	2425.28	2471.67	3156.53
1903	228.074	484.38	8.07	3206.07	3458.97	360.732	359.619	315.345	1219.86	2164.28	1108.08	417.317	506.658	1608.17	1641.63	1318.19	1143.47	1177.43
1904	228.081	85.842	1.43	14327.6	13924.7	30991.2	18558.5	17639.3	5737.07	10824.2	10686.7	16809.2	13326	6722.92	7469.66	14545.9	13474.7	14847.3
1905	228.081	104.609	1.74	9258.99	9978.08	30043.3	16056.8	10589.4	4072.41	2758.26	6056.21	10440.5	11182.7	4895.95	4310	5739.02	12278.5	11873.6
1906	228.088	455.084	7.58	2340.17	950.243	1269.18	10524.2	505.985	2102.73	1568.87	2245.52	2012.1	3031.92	3241.43	3118.32	3051.91	2164.5	3079.32
1907	228.086	294.036	4.9	1480.83	2424.19	14281.1	8342.69	2508.69	3447.79	2084.4	3748.67	1937.37	3436.76	1777.44	2887.32	4618.05	6011.74	4025.93
1908	228.088	375.088	6.25	1836.8	656.078	2238.53	8542.1	563.569	745.205	493.923	1081.11	1440.37	1678.29	2084.53	1266.94	2039.7	2060.86	1605.42
1909	228.088	444.127	7.4	851.125	515.015	1400.35	5570	584.594	788.358	552.706	1300.25	523.242	794.612	1439.38	1577.07	1269.55	1476.29	1027.02
1910	228.108	304.134	5.07	2023.74	2669.79	2102.76	2258.1	1347.76	2130.86	1957.34	1277.85	2908.52	2441.6	3301.25	2898.13	2415.9	1416.54	3032.55
1911	228.131	532.408	8.87	2741.95	3118.99	2217.24	535.718	1940.73	232.875	2646.22	885	2073.63	886.301	605.773	1016	896.55	1184.04	1920.64
1912	228.143	317.469	5.29	4819.24	2672.81	4632.87	3251.57	5013.91	1411.2	4407.48	1078.9	3456.25	4304.69	7050.04	4550.64	4086.22	4616.18	3967.81
1913	228.161	574.029	9.57	4259.92	4097.05	2039.82	4384.16	5158.33	3268.75	2924.77	4697.91	4936.24	5437.97	4416.38	3333.66	5493.2	4583.53	7344.15
1914	228.204	896.168	14.94	2006.38	2920.59	823.055	824.049	861.96	677.918	2771.71	979.734	2809.42	1308.03	1621.4	5355.19	3963.34	815.197	1000.66
1915	228.969	62.11	1.04	4900.38	5343.99	4636.15	3866.5	4950.21	1626.5	5053.93	920.455	5816.28	3953.18	4655.58	6238.87	6806.62	5113.7	3660.97
1916	229	928.305	15.47	3833.22	4270.62	4618.11	4017.3	3468.89	3754.59	3725.02	4700.05	7145.33	2149.61	4046.53	1987.19	6053.98	4035.29	5852.13
1917	229.01	74.396	1.24	3823.07	6635.52	4511.28	6142.62	5154.74	3844.68	5430	3492.67	3372.12	7018.08	5839.7	7219.31	5671.44	5815.43	7081.69
1918	229.018	317.046	5.28	2199.33	1905.87	1863.71	1239.03	3432.93	535.386	2491.32	565.453	3814.27	1417.84	688.564	1451.37	1814.36	1131.52	1434.68
1919	229.016	296.234	4.94	1509.23	1677.38	2083.03	2364.18	3810.31	873.636	1336.69	1117.42	4932.48	3215.23	799.113	1104.53	2869.25	2477.55	822.749
1920	229.036	260.988	4.35	4045.1	4666.05	27597.4	11268.7	9860.79	9392.68	5698.59	10305.7	8630.24	5209.14	3378.23	10489.1	11135	12612.1	6223.19
1921	229.037	80.0005	1.33	2740.64	2576.98	3363.61	4204.63	3681.24	4871.21	2022.07	2388.25	1402.43	1974.73	2995.94	1132.57	3130.98	2971.87	3467.86
1922	229.048	135.136	2.25	3754.64	4500.15	3990.09	6372	4941	8130.09	5394.21	8156.43	4061.15	6222.05	3122.58	4793.37	2170.05	5110.06	6636.35
1923	229.046	121.404	2.02	3265.31	4279.73	13438.4	9993.27	2033.95	1963.14	3993.29	1933.22	1439.94	4998.11	3636.21	3967.6	5664.61	5642.28	5980.58
1924	229.059	67.556	1.13	23909.7	22645.7	18284.7	42126.4	20599.9	21007.5	17216.7	10501.6	13848.7	20587.1	14574.1	13270.8	23546	27556.1	25359.4
1925	229.059	584.866	9.75	757.594	1269.05	1486.56	1322.27	2001.12	1161.66	1187.38	1258.99	2060.66	540.64	2118.21	1276.91	1398.2	982.35	1070
1926	229.07	359.869	6	22806.2	25116.4	50474.7	85139.7	33332.2	70521.7	74812.7	89440.1	46528.6	38733.3	36070.6	43457.3	52185.9	43288.7	53630.9
1927	229.071	385.754	6.43	6889.92	11722.2	97819.2	58224.7	25139.1	47783.8	21365.9	37891.1	11401.1	34742.3	28133	40960.9	32701.8	24785	28882.2
1928	229.072	274.824	4.58	14787.7	13850.7	19874.5	34934	20415.3	120975	42275.5	84213.2	25391.1	19253.3	11711.8	24597.7	28901.4	29326.7	32673.5
1929	229.07	295.102	4.92	4523.15	7870.77	61686.2	34625.4	6317.31	38083.4	10798.2	23099.2	12780.2	14963.1	9046.28	16373.9	18570.1	21839	15642.3
1930	229.07	320.892	5.35	2110.34	5196.97	30271.1	24838.9	4036.38	22599.5	8178.43	13389.4	7372.71	8300.8	5311.4	8553.69	13000.1	11380.2	19670.9
1931	229.07	421.945	7.03	3761.16	3290.97	20945.8	7414.89	3627.96	13740.1	4908.04	10075.4	3790.23	4533.33	2917.53	5496.71	8761.44	11499.8	4059.52
1932	229.07	398.351	6.64	2940.55	7958.72	12244.9	21821.8	4910.88	19092.8	6222.37	8200.31	6716.89	4506.33	3755.12	10809.7	15408.5	6084.4	6964.64
1933	229.087	482.868	8.05	27459.5	33971.9	41730.8	16764.3	20174.7	17114.9	28749	23959.8	17706.2	18067.2	50117.9	17506.5	24805.7	23822.1	41991.8
1934	229.082	251.763	4.2	11827.6	9186.86	13688.3	2875.74	7331.5	8122.97	9401.03	2086.22	6540.22	15810.1	3807.03	8027.57	6576.69	7017.51	2494.01
1935	229.085	515.093	8.58	8564.64	2110.6	3314.29	2652.85	3228.65	11714.7	4951.15	9946.38	5239.5	4159.08	5160.73	4160.98	2914.78	3568.46	4802.54
1936	229.087	465.99	7.77	9842.32	4714.32	9422.09	18578.1	8671.64	21784.9	12258.3	8611.95	7570.81	8768.65	5653.76	12665.1	12539.6	11849.8	6457.07
1937	229.084	85.842	1.43	2973.22	3586.72	5692.77	6061.21	3284.06	1958.14	2907.75	2039.24	3577.18	2617.49	2414.09	2045.46	1923.93	3731.25	2708.95
1938	229.108	426.45	7.11	8402.81	5693.1	24119.4	37430.7	7682.58	16368.8	4168.25	14919.3	7639	7655.3	4210.95	7309.81	10445.1	9210.63	8609.75
1939	229.109	528.36	8.81	3645.32	1996.48	5985.56	2622.2	3161.83	1816.52	2472.98	2864.08	4315.08	2582.3	1926.3	2664.9	3672.37	2825.81	1582.48
1940	229.107	340.351	5.67	1973.96	1836.28	14019.9	11373.7	6781.02	4928.08	2011.45	4358.53	3204.97	5567.51	12509.2	3425.09	9988.48	6124.86	9682.57
1941	229.11	506.135	8.44	7594.73	2967.74	10025.3	1797.85	4396.91	5901.8	4722.21	2434.13	3495.98	6284.86	4535.86	8536.8	6087.37	3088.47	5517.68
1942	229.11	481.159	8.02	13963.5	1717.47	2635.79	3861.9	3193.36	2980.11	2045.58	10082.5	2573.67	516.142	20978.1	3445.67	2026.62	2898.54	4580.72
1943	229.107	576.669	9.61	11812.2	1140.39	3211.9	2239.7	2605.06	2385.43	4170.73	1555.61	5315.85	4586.27	7440.31	2503.99	2262.32	2997.57	2683.5
1944	229.117	378.626	6.31	3626.57	2519.39	12167.5	9337.09	1219.64	13379	1551.76	10844.5	2022.45	2586.34	2907.39	4309.33	1847.05	9363.99	11741.7
1945	229.122	667.697	11.13	2187.7	6412.36	7072.84	9162.85	8464.89	6846.73	2642.34	7837.09	2678.92	14873.7	8118.54	6507.2	4329.46	6531.58	5378.05
1946	229.145	503.45	8.39	16969.2	8619.68	8465.92	3145.33	15986.7	3303.65	38378.1	2339.68	5566.75	23543.4	31729.7	24207.8	15661	14813.8	13074.8
1947	229.145	658.194	10.97	7645.72	2651.66	4802.12	4797.49	4653.84	5598.37	8912.25	4859.25	4628.07	6091.97	3716.21	5248.33	6613.05	2428.67	5189.87
1948	229.144	476.437	7.94	2147.01	6763.7	11200.9	27060.8	9544.04	8517.45	2752.41	4519.42	6048.64	6636.61	16663.3	7001.36	8247.15	10964.6	7302.2
1949	229.144	576.165	9.6	9834.56	2890.63	3559.74	1901.34	3785.86	2264.17	10721.3	1601.34	3270.87	7947.11	11304.7	13902.3	5532.56	6269.54	3498.45
1950	229.144	515.965	8.6	5620.05	1983.08	2821.99	2368	6043.01	3281.42	8805.71	3394.26	3581.53	7623.26	4193.57	4367.55	3995.78	3927.47	3954.01
1951	229.157	335.352	5.59	166723	196027	138224	106092	147472	105847	146491	89003	131387	168274	158578	137493	148649	157364	149785
1952	229.156	318.33	5.31	81744.1	64844.8	47729.6	34893.6	45591.9	26331.1	66965.3	30739.2	56445	69253.6	79512.1	77525.6	58704.4	55208.5	61019
1953	229.179	335.212	5.59	1903.83	1699.91	2518.18	1677.6	2090.63	1553.55	2423.69	31364.3	1433.49	3099.14	65614.1	1298.56	1788.29	2543.37	1780.2
1954	229.971	62.2355	1.04	1248.23	1349.4	1472.47	851.292	1115.63	383.277	653.486	236.043	911.338	698.681	1211.48	1260.41	841.046	1032.33	1067.18
1955	230.006	73.346	1.22	23252.5	20318.4	8110.49	1715.32	18301.7	26999.8	14085.5	20280.4	20877.5	26376	16425	20657.8	17230.4	20400.7	23622.8
1956	230.03	127.571	2.13	3484.08	3466.93	10338.1	2365.03	2146.75	1389.02	2873.58	1141.66	2095.56	3508.82	3316.54	3898.71	4588.59	2714.73	5624.99
1957	230.033	612.666	10.21	5242.74	7584.83	7303.15	5111.16	6597.19	4513.17	4265.35	8601.73	5693.87	6716.59	6590.31	5809.85	5453.69	8445.86	8592.32
1958	230.063	67.115	1.12	1554.57	1641.09	419.406	3089.68	1267.71	1547.48	799.824	1069.94	304.593	2160.54	1158.95	288.187	1650.74	1388.46	2073.02
1959	230.067	273.985	4.57	6917.2	11843.5	23538.1	47236.1	12919.6	29490.1	8778.86	26910.2	10077.7	10262.7	4770.8	9715.06	13271.4	25320	22495
1960	230.075	359.887	6	2772.91	2846.04	5575.58	9911.39	3426.91	6936.15	6899.17	8745.97	4431.17	4660.49	3736.91	5667.94	5658.44	6383.67	6377.12
1961	230.074	385.695	6.43	474.489	1642.1	6659.98	4442.42	2104.03	3554.66	2002.04	3144.45	709.05	2836.16	2839.72	4434.58	3439.94	1995.22	3594.39
1962	230.077	87.896	1.46	2179.28	3164.38	3437.72	1682.91	1727.54	1854.21	2035.55	689.903	2082.78	2356.8	2750.71	2586.67	2208.59	1217.09	1774.98
1963	230.089	482.864	8.05	3774.32	2461.09	6523.1	2106.31	2362.88	2003.74	4750.26	2779.09	2223.02	2139.95	6727.3	3056.07	4002.46	3592.56	3838.2
1964	230.103	314.8	5.25	3910.91	5801.69	20677.9	23205.6	7265.03	7825.98	5067.29	6661.55	8074.71	6823.12	2851.64	6799.57	9451.94	10846.2	9023.83
1965	230.103	264.469	4.41	6492.07	11458.3	48704.7	20313.3	11653.2	21436.7	9226.91	8320.06	5863.36	17282.7	10364.6	9464.44	18940.7	17687.8	10299.7
1966	230.115	136.322	2.27	22739.2	16537.1	14517	15034.7	17083.2	4967.77	19353.4	7925.75	14435.6	19008.5	23659.4	15613.2	15504.5	16592.7	19173
1967	230.115	87.895	1.46	2785.36	4667.16	1124.65	1535.27	2449.83	1520.15	2685.29	1520.5	2706.67	2358.07	2354.66	2780.34	2467.01	1060.2	1461.46
1968	230.115	117.756	1.96	3292.19	3468.54	3862.1	4518.16	1599.18	1935.75	3582.24	3172.21	3013.78	3199.17	4342.63	3136.66	1638.89	2764.06	5465.37
1969	230.138	323.707	5.4	1071.94	1378.57	1793.32	1304.37	2100.14	7102.19	1203.68	3151.54	1204.56	1402.99	933.309	1173.04	1857.59	2972.91	956.556
1970	230.148	503.453	8.39	2554.34	525.099	707.565	833.658	1995.12	451.065	4983.69	342.753	439.911	2583.47	3546.55	3094.52	1651.37	1597.34	1539.83
1971	230.159	335.352	5.59	24035.7	22560.9	21637	14698.3	17936.3	13264.9	19605.2	12649.2	18222.9	21610.6	19454.3	17395.5	16981.1	19162.2	15659.5
1972	230.159	318.231	5.3	9869.48	8481.24	6508.37	4928.98	6133.75	2691.62	9585.65	1596.44	6446.39	8248.09	10668.5	10304.1	8724.19	6209.23	6606.1
1973	230.967	62.234	1.04	931.65	1183.89	1070.47	777.272	1937.75	419.435	1221.1	425.605	1584.3	1330.39	1576.56	1718.82	1626.51	1134.53	1644.78
1974	230.99	93.507	1.56	11842.7	7509.36	12345.9	5090.18	10086.2	4127.75	11579.4	4545.33	12850.5	18932.1	8714.75	10212.2	17943.9	17302.4	11149.7
1975	231.016	918.98	15.32	15378.1	13084	13718.3	11866	13233.9	11511.4	11901.7	9336.15	10530.9	13559.4	8825.81	11109.6	12603.7	12148.4	8316.93
1976	231.015	280.105	4.67	36872.8	40565.8	32163.4	38076.8	36496.8	2142.62	25564.9	7668.76	37967.9	39325.7	27777.2	24076.2	35130.5	33608.4	29707.3
1977	231.014	88.8385	1.48	2908.39	6966.73	15351.8	9123.59	12670.5	7598.13	3990.46	18745.5	16693.5	6419.13	5620.24	7389.82	7277.55	6292.49	4440.77
1978	231.014	205.059	3.42	4228.88	1707.33	4742.99	3824	5315.11	1158.01	2942.43	1936.42	1746.02	2055.04	4905.65	1419.62	3093.16	5313.07	6433.86
1979	231.014	135.123	2.25	1926.7	10143.4	10856.2	3137.54	4588.3	3732.68	3503.69	2646.7	7934.93	3727.42	1249.69	2660.97	6215.83	3186.73	2338.78
1980	231.012	120.611	2.01	1997.48	2482.71	11301.5	11532.7	2971.32	4981.15	2533.42	7591.87	2779.43	2288.92	1532.01	2987.87	5722.97	5165.56	5671.37
1981	231.019	76.085	1.27	5511.27	7848.34	7116.07	9372.09	4643.49	17893.5	3189.56	4622.21	3435.26	8975.17	5635.92	2854.85	7201.63	8165.55	6762.75
1982	231.049	135.572	2.26	2031.74	4162.09	9320.11	3577.8	2775.23	9194.86	2202.75	3547.89	3584.6	3689.31	1475	3328.8	4281.32	3904.3	4596.97
1983	231.053	285.182	4.75	29374.8	3040.54	14767.1	14732.4	17178.8	8749.84	27337.1	8375.81	16318.7	2757.32	2334.74	7227.7	4208.46	3220.16	20293.3
1984	231.057	67.311	1.12	1474.08	1226.33	737.514	3179.26	1079.81	1365.76	1372	297.073	437.024	1469.6	748.383	872.96	3002.56	1266.39	779.955
1985	231.087	406.984	6.78	10519.7	23202.3	122047	71571	39658	54906.3	18570.5	39377	9508.05	32572.5	44145.7	33006.7	45721.9	42912.1	44419.3
1986	231.088	324.975	5.42	22740.8	21955.8	19130.2	40153.1	30669.4	46826	53449.2	45990.9	28669.3	38462.1	23519.2	37486.7	38106.9	37373.1	34321.8
1987	231.089	374.304	6.24	16281	29036.1	39753.5	64238.7	30675.1	13085.5	19963.5	12007.5	8992.57	25243.2	22535	19001.2	34094.5	12245	34665.5
1988	231.087	357.257	5.95	12298.6	18043.1	270603	116616	28003.8	139534	18897.5	61067.5	22100.3	36494.3	13869.9	26031.7	77039.8	55534	50548.4
1989	231.087	297.606	4.96	18515.6	24132	212541	258895	60136.1	168240	23758	82793.4	47021.3	51717.8	15745.8	80992.4	56765.7	119458	54762.8
1990	231.098	87.982	1.47	4339.17	4162.01	2720.63	1593.1	1487.59	2858.22	3524.17	3659.99	2398.85	4297.12	5123.5	4837.41	2787.33	3314.87	3764.4
1991	231.098	136.322	2.27	23132	20764.8	14846.6	12650.2	12202.9	8234.88	19400.2	6608.47	14139.7	20244.9	26651.2	25514	18511.4	17484.9	17293
1992	231.102	475.439	7.92	2390.26	2410.53	3615.78	4530.7	2154.8	4765.59	2521.41	4495.44	1008.72	6295.21	6714.51	3616.95	2898.39	8315.44	3532.21
1993	231.102	516.558	8.61	13918	8102.29	12142	21599.4	6722	21637.8	4294.66	16632.6	9474.73	7742.25	8125.62	21986.7	13819	12099.7	10104.2
1994	231.098	254.548	4.24	5239.35	5906.29	11154.1	3555.33	4765.48	4389.19	5433.79	1727.1	6505.93	4807.39	9389.87	6916.27	7314.97	5721.7	1462.43
1995	231.102	531.931	8.87	8187.35	4962.78	5034.58	7343.47	5858.55	11207	3352.39	9352.92	5229.81	8347.92	9522.54	7752.41	7452.12	7519.76	4617.48
1996	231.102	431.893	7.2	2197.72	1883.45	2509.38	3042.92	1155.32	3909.69	2872.07	5643.26	836.182	2371.67	8678.06	1993.52	2009.5	3532.1	2501.95
1997	231.111	298.464	4.97	31386.4	1444.9	5844.92	4391.95	2220.99	7044.85	1687	3975.99	2568.48	4973.82	39017.1	2395.7	3614.13	2432.9	2441.79
1998	231.12	136.331	2.27	2846.63	1872.29	6825.79	2030.76	4903.87	3640.47	1588.24	2397.97	1478.88	1627.36	2478	1471.46	7694.69	1720.81	1591.24
1999	231.123	452.405	7.54	2848.5	3455.5	14686.2	9902.5	4750.12	2935.76	2971.93	3232.89	3257.31	6319.23	3832.97	4584.24	5246.89	3180.94	5855.94
[truncated: 19,140 more rows]

## Sheet: normalized
name	mz	rt	rtmin	Gck1	Gck2	Gck3	Gck4	Gck5	Gck6	Gmn1	Gmn2	Gmn3	Gmn4	Gmn5	Gmn6	QC-1	QC-2	QC-3
1	100.004	81.519	1.36	3158.64	3502.13	7432.11	6844.18	8994.67	2900.21	1567.15	2331.87	7728.17	5341.82	1549.43	9999.08	5407.23	5232.98	5399.48
2	100.926	916.622	15.28	3664.64	4494.23	3369.14	3582.58	3970.49	6665.37	4652.7	5953.31	5208.25	7541.94	4915.73	11709	5923.95	3928.38	7435.4
3	100.96	916.605	15.28	2087.19	2011.02	1901.74	1676.97	1790.44	2292.85	2128.73	2329.85	1786.47	1984.82	1940.66	2194.03	2005.74	1859.17	2007.65
4	101.023	95.639	1.59	8667.19	6282.59	18648.7	20808.3	12108.1	12870.7	9564.01	6066.02	13977	10424	5693.52	17973.4	13252.9	14407.6	13325.3
5	101.024	256.035	4.27	2419.57	2140.58	1123.34	967.636	2043.61	1363.09	2675.79	636.586	1900.84	1778.43	3594.68	2525.82	1815.73	3927.18	1392.42
6	101.023	127.059	2.12	9423.04	8389.86	19867.9	18436.9	8256.61	9508.78	10443.8	12776.4	10547.2	11689	6877.94	21875.8	13438.9	9881.76	14014.8
7	101.024	78.805	1.31	3509.48	4635.28	5532.16	9994.23	2123.31	3525.94	4203.02	1816.64	4271	4053	2344.55	5527.04	4027.58	6058.89	4074.63
8	101.06	327.145	5.45	4052.86	6745.11	14576.5	9482.49	7127.32	4525.45	3821.12	3507.9	6741.63	7179.9	2057.27	3003.59	6284.81	7141.85	6329.11
9	101.06	269.512	4.49	2655.71	3015.11	3790.02	2650.6	2348.08	1525.26	1818.81	1404.06	1760.09	1653.48	1918.49	2101.51	2358.15	2608.87	2342.09
10	101.06	887.025	14.78	22211.9	22952.7	33486.3	25609.2	43182.9	35987.6	20183.5	14806	37457.6	46583.2	21619.6	22696.5	21681	9621.73	22346.7
11	101.06	825.85	13.76	3166.94	7172.29	12978.2	23810.6	15937.6	17618.6	7498.79	7336.73	8290	7434.61	14595.1	7435.45	9697.2	14771.2	9343.47
12	101.06	847.99	14.13	5602.03	4277.1	6579.25	4258.75	9329.66	4640.71	11526.4	4683.12	8906.94	5956.17	10346.7	13094.9	7966.63	8531.02	7809.65
13	101.923	917.497	15.29	1045.91	926.134	860.607	969.606	1302.27	1100.13	1402.33	1204.66	1002.64	904.366	609.941	905.005	1021.59	1035.53	1014.27
14	102.009	758.301	12.64	20030.8	10244.6	7193.01	17475.2	9403.66	23795.3	8828.58	10426.9	11192.5	15364.8	13963.3	13121.9	15233.2	16124.4	15273
15	102.009	824.571	13.74	6621.43	3515.66	4598.65	3332.25	5752.16	2425.71	8503.66	4559.49	2456.18	7152.15	2827.7	1709.1	4247.14	2746.71	4079.86
16	102.056	77.036	1.28	7048.44	9423.57	9911.87	15882.4	8638.49	6746.17	6430.62	5822.7	7710.3	7888.12	11181.8	5536.5	7224.94	7573.83	7230.07
17	102.949	43.0715	0.72	260.446	273.359	384.917	257.147	195.446	281.969	197.514	237.99	167.744	203.234	215.232	353.74	244.567	561.426	211.841
18	102.948	954.507	15.91	864.222	971.529	1240.6	971.459	1987.51	719.882	1231.57	849.428	1008.34	458.135	927.497	579.008	1790.47	1081.85	1762.23
19	102.948	943.911	15.73	1887.46	3855.17	1032.15	1064.79	608.004	786.938	627.001	615.385	536.746	219.611	1168.91	987.348	1460.46	1369.3	1447.88
20	102.948	15.717	0.26	346.41	230.436	358.689	412.764	224.665	296.176	218.759	160.309	255.539	200.42	206.159	186.461	196.405	272.782	179.793
21	102.948	1.01	0.02	226.752	120.949	232.368	218.066	139.948	248.598	352.564	193.834	1184.15	390.953	873.869	977.293	488.1	268.56	730.616
22	102.947	55.262	0.92	954.421	202.547	576.979	1665.66	816.058	868.883	636.931	510.091	818.521	462.585	584.511	669.911	943.255	891.127	943.145
23	102.949	28.371	0.47	288.531	134.092	533.572	278.029	228.792	265.451	235.147	208.934	263.546	203.67	288.993	819.985	325.596	691.645	238.221
24	102.947	932.971	15.55	5714.77	6243.6	4327.82	8005.24	1656.35	9858.2	3672.3	6346.59	3466.72	871.562	1605.57	3957.47	6914.9	7507.05	6793.77
25	103.039	258.853	4.31	450.216	922.764	2242.63	233.613	1291.45	1052.14	973.89	189.168	2631.62	3356.93	2122.42	2203.98	1183.96	2277.33	531.014
26	103.919	22.8365	0.38	972.232	178.153	1481.85	330.62	423.038	352.34	1287.08	357.413	586.251	727.102	784.871	1026.71	600.689	1198.96	579.532
27	103.92	30.463	0.51	1488.38	673.889	998.116	569.477	770.858	365.509	1174.62	554.661	665.795	478.287	299.94	690.477	911.559	570.897	805.094
28	103.919	946.853	15.78	4308.99	1471.25	1954.8	498.576	1003.12	743.035	638.189	992.577	278.622	445.108	535.887	383.796	1304.73	1096.96	1178.81
29	103.92	956.853	15.95	1643.57	1469.44	403.04	238.376	1071.41	522.122	532.211	135.734	367.774	752.803	610.856	533.102	794.637	567.304	756.697
30	103.92	11.7035	0.2	454.045	287.1	329.182	1080.22	532.951	547.15	2236.08	573.657	721.095	997.805	264.119	2712.72	1080.95	661.551	1291.83
31	103.92	54.9475	0.92	1566.92	836.679	2524.09	1517.69	766.86	919.742	2936.52	1990.54	2405.42	2088.89	3064.03	1496.24	2123.37	1908.29	2103.02
32	103.92	1.107	0.02	726.268	173.324	482.358	383.713	475.639	202.735	537.475	905.455	710.802	1503.26	3278.64	655.512	412.74	516.604	388.86
33	103.92	47.3235	0.79	657.965	189.754	1492.03	342.907	745.992	400.389	356.74	417.59	409.526	434.438	802.902	576.986	244.994	898.69	320.736
34	103.92	938.228	15.64	186.586	671.583	504.239	529.297	776.164	532.644	809.401	802.323	314.732	428.185	104.758	440.231	500.031	3738.27	420.713
35	103.919	38.587	0.64	398.37	214.536	667.165	256.426	400.402	497.699	723.617	417.845	638.42	683.266	1194.97	2075.15	824.551	728.107	858.96
36	104.035	71.535	1.19	4435.01	3345.38	1998.07	7436.09	4125.45	1703.29	3610.98	1952.12	3994.97	4540.41	10037	6178.21	3819.26	2094.29	4303.03
37	105.019	85.2695	1.42	1805	1905.43	1543.27	1763.71	2685.23	1688.83	2504.13	2038.47	2257.17	2739.79	4249.28	4017.6	3019	2138.32	3096.41
38	106.003	831.313	13.86	13551.4	8723.96	12334.3	9678.63	6481.33	8157.15	11522.2	20531.9	11601	22150.8	11500.6	11486.2	11008.3	9568.68	11044.9
39	106.005	882.749	14.71	16044.7	25212.8	20615	14488.4	18191.3	13592	21219.8	8404.7	11485.2	24873.7	12235.5	7013.77	8480.07	11480.1	8909.19
40	106.003	917.215	15.29	10705.8	17529	6260.89	9418.71	8919.06	10353.8	18531.6	29769	9934.32	12240.1	8084.69	7448.42	8345.48	9406.16	8423.87
41	106.005	956.024	15.93	2256.58	2313.46	2344.42	2013.03	6887.93	1798.51	2336.9	2998.46	1274.35	3033.37	899.69	2593.43	1629.95	136.047	1163.89
42	106.005	943.399	15.72	3229.11	2573.22	2773.15	2638.42	2361.61	2574.32	4164.35	5529.48	3617.29	5078.74	3187.01	4359.64	2995.98	509.997	3254.79
43	107.049	888.226	14.8	13238.8	8377.29	7280.48	6519.24	10028.5	11789.2	1884.67	1656.76	3932.98	2172.26	17841.2	11834.2	17872.7	6452.25	10955.8
44	108.02	370.566	6.18	4095.21	3481.01	5610.89	22784.2	4546.92	9389.15	2497.3	7368.48	3697.94	3740.77	1506.84	3690.19	6140.43	6806.67	6166.25
45	108.021	428.526	7.14	1776.63	3831.67	6677.28	14941.1	3932.05	10908.7	582.79	3609.58	337.174	2725.4	483.492	627.174	4075.89	5000.08	4074.44
46	108.022	886.532	14.78	19497.5	29496.8	33555.2	2413.81	14085.1	21178.6	981.198	19844.6	4447.68	16655.4	7190.72	11844.7	13005.2	5323.27	9776.75
47	108.02	829.71	13.83	7124.92	12358.2	6596.53	1828.64	6278.16	6757.15	9527.81	6781.26	9092.69	5053.05	6617.07	3461.03	6464.99	6073.62	6408.48
48	108.021	817.628	13.63	4271.2	3201.24	3805.06	1104.69	8612.88	4906.38	5122.55	4004.58	5973.03	10848.5	4461.64	9038.83	6357.49	5297.71	6590.59
49	109.003	918.736	15.31	36829.3	36828.5	35666	34465	35992.3	37596.3	34905.9	34127.3	43044.7	29613	33614.8	25936	34518.8	34728.7	34511.7
50	109.004	819.812	13.66	9724.76	2068.86	7102.26	10006.7	5761.55	5029.76	5951.68	12912.1	5635.68	3828.29	3656.34	5651.66	2705.12	7506.36	4493.93
51	109.028	370.571	6.18	2348.97	1603.3	3081.81	12142.6	1962.18	5869.67	1763.21	3790.25	2029.79	1783.27	577.731	1736.89	3268.24	2849.72	3278
52	109.029	428.492	7.14	726.177	2116.98	3135.3	9247.49	2110.04	6734.12	364.596	1625.43	391.992	1146.9	436.484	414.77	2004.54	2663.41	2013.54
53	109.029	260.423	4.34	1312.85	1332.41	3528.79	839.442	1646.41	2489.86	966.509	589.422	4092.4	1197.95	2566.1	2894.06	1410.65	2185.15	1065.32
54	109.027	827.764	13.8	2091.08	4908.73	3811.03	4194.06	3431.27	3048.58	3304.12	2992.75	1987.98	1352.82	2541.83	1019.41	1980.26	3166.6	2148.84
55	110	922.376	15.37	1127.18	1467.53	1915.57	2551.86	1250.27	1986.78	1481.73	1386.78	2142.23	1308.97	1685.16	1261.44	1334.72	1827.97	1342.15
56	110.025	249.78	4.16	2817.61	2359.21	1006.96	920.729	1388.74	1529.74	3632.93	425.296	4057.12	3100.47	3848.59	9988.92	2238.08	2536.41	1943.7
57	110.985	76.972	1.28	116921	85846.2	98125.1	93284.3	119007	66639.7	134226	69729.8	142100	88908	74273.5	77436	108042	117117	108191
58	111.008	272.391	4.54	8843.23	7528.63	20550.5	20153.8	6973.26	15330.9	4987.93	15125.6	6826.07	5149.32	2668.36	8282.5	9052.97	6638.96	8901.05
59	111.008	145.849	2.43	289612	195429	185713	157650	179835	127121	186963	151588	196956	171986	299334	199437	196670	188780	196831
60	111.008	178.257	2.97	413083	276869	228313	139344	222812	199253	312509	229176	285647	237845	445087	276949	266433	279977	265382
61	111.008	345.624	5.76	724.728	631.751	2993.03	3534.9	928.946	968.666	424.803	971.22	1034.57	382.881	292.856	1389.17	986.942	1270.45	1026.09
62	111.008	319.21	5.32	1969.57	3426.06	942.283	658.246	3062.93	374.561	1610.19	668.514	8544.32	2112.87	521.512	823.276	1784.08	1746.46	1785.75
63	111.009	87.734	1.46	6780.1	2386.71	8455.12	12655.8	3442.46	3439.51	9283.73	14952.7	9630.91	8492.01	891.686	13145.1	7170.92	6536.17	7245.56
64	111.009	117.073	1.95	5593.5	8514.62	10884.1	13719.2	5181.19	1348.31	7598.68	3815.67	11890.1	10425.8	15287.4	14433.6	9004.06	9636.16	8974.25
65	111.018	913.035	15.22	2890.11	2487.23	2248.67	2589.53	2174.6	2632.72	2369.5	2216.94	2347.16	1661.04	2494.13	1662.29	1998.97	2250.67	2002.44
66	111.019	249.134	4.15	12739.6	16595.1	15911.5	2457.47	14886.1	3274.47	16817	1523	18300.3	25518.7	68816.5	35748.6	13614.9	20106.7	9660.72
67	111.019	222.201	3.7	12189.5	8242.61	13261.9	43341.2	10140.3	1320.96	4055.71	4438.08	2364.61	4660.19	21674.3	3811.59	20085.5	12350.1	17963.4
68	111.08	435.363	7.26	990.177	561.839	269.344	186.557	588.813	816.232	2511.84	360.028	595.377	536.088	4131.09	1156.4	972.838	1019.89	969.903
69	111.947	79.592	1.33	18114.6	38206.1	25711.8	18642.3	11740.5	26197.2	12020.3	30793.7	6358.2	9437.06	17924.8	19850.7	17505.7	20018.8	17590.5
70	111.947	66.9655	1.12	1583.68	1574.45	6840.89	5035.43	2861.76	3387.25	1062.02	7381.77	2771.84	3857.86	5676.97	4794.3	2979.93	5096.6	2498.62
71	111.946	922.423	15.37	643.117	1556.49	866.273	994.099	747.984	796.637	742.845	1158.6	891.251	1058.63	1126.74	1439.86	703.69	1137.49	714.137
72	111.988	77.036	1.28	1240.15	554.901	2861.29	2011.6	1130.15	897.875	1782.38	5123.04	3705.96	1727.61	1621.94	1702.42	2265.46	1406.12	2801.69
73	112.012	179.046	2.98	23028	14715	9067.48	8775.08	10740.8	9824.9	15329.1	15828.8	20360.4	12814.3	18522.9	6479.58	14095.1	15038.9	14008.9
74	112.012	145.825	2.43	22610.4	11255.3	11538.8	7313.24	8464.08	7777.75	11862.3	4244.42	10337.5	7596.69	13297.6	11663.5	11974.8	10077	11960.2
75	112.985	818.942	13.65	12612.1	9142.3	20007.6	12008.7	11286.8	28227.8	12637.3	13463.5	16305.6	12205.7	17275.1	8699.48	11990.4	13185.8	11747.3
76	112.984	735.241	12.25	30611.6	13459	31418.9	19871.5	10152.8	27600.4	21013.5	38654.3	18403.7	28642.6	16144.5	13914.4	14875.3	19624.1	14715.4
77	112.985	67.943	1.13	1919.97	4039.47	1385.9	1768.41	2013.32	8363.79	1660.38	7332.51	5103.63	2277.98	2720.92	6631.27	2725.83	2311.68	2796.39
78	112.985	703.518	11.73	16996.6	15355.1	12501.2	7912.7	17304.6	12933.2	9671.43	22612.8	11159.3	17671.9	8058.06	9590.51	10505.5	16933.5	10546.3
79	112.985	769.723	12.83	13025.7	41309	21150.7	34355.4	40451.7	19739.5	28373.5	19178	24006.6	19857.4	21210	7822.37	23746.6	16336	23426.5
80	112.985	573.404	9.56	5241.19	3977.28	5772.94	3592.5	4647.45	5491.77	15429.3	4576.26	15753.8	4260.21	5129.64	9335.57	4078.76	6798.91	3737.92
81	112.985	896.264	14.94	4912.6	9125.46	11650.3	5732.6	7085.82	10659.2	5025.66	4509.48	4671.78	14957.6	5247.63	1237.52	8387.46	6582.84	8543.14
82	112.985	885.798	14.76	5645.84	4029.1	3940.38	5988.83	3837.49	3892.59	9890.35	6370.41	7701.43	4341.39	10847.1	5103.3	3953.94	3917.6	3953.77
83	112.985	676.122	11.27	7247.24	5112.29	5639	6385.43	8818.34	8527.34	7032.15	6591.33	6295.71	6083.61	4057.06	7149.77	11793.6	8621.54	11916.5
84	113.024	296.611	4.94	3144.99	3669.92	5955.76	6683.66	3685.42	2863.86	2822.77	2200.75	3992.66	3376.96	2397.59	1954.42	4358.91	4058.64	4347.6
85	113.024	78.805	1.31	9461.17	6676.48	11695.8	10219.6	6741.87	5424.93	8067.91	7084.07	7282.45	10253.3	7784.72	10504.6	7511.7	6848.05	7495.79
86	113.06	357.07	5.95	4028.09	1654.04	2653.31	2422.98	2613.63	1416.07	3912.72	1417.1	2264.3	2669.62	2071.25	2500.68	2268.53	2500.43	2263.32
87	113.096	632.388	10.54	1978.21	1384.65	1672.62	1243.49	1711.28	403.031	2069.73	1078.47	1989.31	1899.61	1793.37	2122.46	1169.42	1835.39	1063.26
88	114.019	72.949	1.22	2520.24	2056.58	2914.01	3361.77	3411.65	1916.03	1285.13	1457.23	1552.08	2529.67	3733.5	2471.69	1740.14	1679.09	1744.64
89	114.056	274.45	4.57	619.426	1852.4	1434.22	5185.65	991.026	1788.27	560.699	1484.93	775.018	1061.09	269.769	738.597	1123.97	1018.3	1108.36
90	114.933	772.031	12.87	10285.4	9444.01	4045.3	7113.02	7956.41	8492.27	8264.6	8494.91	8605.12	22010.4	13090.7	23835	8244.11	7548.98	8268.26
91	114.933	916.608	15.28	6659.83	11984.3	6825.08	7034.17	8400.1	15345	16709.9	14757.4	9702.22	21104.9	8618.37	11788.5	11580.3	10885.3	12120
92	114.933	739.074	12.32	10577.6	10642.3	22751.8	8164.21	17006	9580.53	9912.68	10519.5	8455.1	7828.8	9126.24	10394.8	10011.2	9129.65	9978.29
93	114.932	818.495	13.64	3926.45	3091.51	2997.46	2978.02	1852.6	5230.09	3002.32	4138.46	2824.15	3182.94	2456.19	215.592	3169.66	1398.21	3152.81
94	114.989	61.965	1.03	35265	39740.1	39557.6	34103.2	36194.3	15974.7	41460.3	15479.9	47682.4	38805.9	46229.5	43888.4	34001.2	35422.4	33943.1
95	115.004	87.895	1.46	151967	108627	118231	189806	156021	67498.1	164244	131244	112762	182599	176918	160495	132504	129690	132647
96	115.004	280.964	4.68	9192.38	9564.48	12318.4	12440.6	11517.5	1174.94	9310.72	3200.86	9224.11	6775.54	6946.91	8451.47	9518.96	8986.66	9459.4
97	115.003	204.159	3.4	76810	56665.4	34714.5	47544.4	71547	32083	51654.7	44581.4	31214.1	76098.2	77763.5	76351.6	64560.6	62722.5	64592
98	115.004	111.301	1.86	122950	93246.2	145777	241653	107523	53875.6	163170	90553.2	116205	174017	215124	179146	153274	154336	153243
99	115.04	305.141	5.09	13794.8	6803.37	50203.1	47237.5	17488	10728.7	20428.8	6823.21	21337.5	27608	7120.41	43478	23426.4	22704.6	23382.1
100	115.039	357.97	5.97	4089.98	807.667	1714.3	768.534	2030.32	1073.71	4809.79	618.402	1554.59	2311.28	1916.05	2002.87	2241.5	2295.53	2244.4
101	115.039	132.365	2.21	3514.02	5765.83	5898.3	4283.88	6160	3989.79	2484.17	2693.88	2232.37	6241.19	3023.58	4072.36	3543.68	4382.25	3446.11
102	115.075	375.934	6.27	2484.52	1294.89	2232.68	3689.37	1649.28	2942.45	2154.91	2069.24	1935.08	1534.56	1716.95	1960.51	2029.99	1631.7	1987.66
103	115.076	884.117	14.74	73600.2	58269.6	141715	39128.2	73112.1	51763.4	27561.1	11995.5	64493.6	25673.3	11221.3	32208.9	24143.3	48894.1	30507.6
104	115.076	826.767	13.78	31595.2	12773.9	18870.4	14160.4	18308.3	28659.2	13800.1	10153.2	15107.6	22536.8	7520.43	23636.4	6078.64	12859.2	7351.29
105	115.92	916.633	15.28	9257.08	8284.89	6310.05	6867.18	6272.78	12453.7	6712.64	9370.6	13045.9	9710.14	4642.97	9608.99	7974.14	7119.67	8479.13
106	115.92	827.121	13.79	6370.4	4133.11	4705.56	3166.83	7580.49	3556.18	4671.02	6270.22	3915.17	6368.26	7193.03	7505.39	7909.78	4166.71	8728.5
107	115.92	738.271	12.3	6393.97	11901.4	13752.5	26880	31640.3	14301.6	21988.6	3843.39	17507.8	26003	23666.3	31538.6	14570	20186	10554.3
108	115.919	759.355	12.66	26764.2	36338.7	14768.2	14284.5	14776.9	21639.5	13447.9	13617.6	21795.8	12829.3	24297.3	12567.4	14342.9	19181.9	15016.6
109	115.92	776.461	12.94	9964.73	12542.7	14707.9	15766.9	37096.2	25404.6	37659.4	65023.4	25317.2	2151.92	18593.1	2440.94	22729.1	14082.4	25471
110	115.989	61.556	1.03	5006.44	4767.54	5869.16	4525.38	6046.52	2453.3	4980.57	2210.51	7356.02	7067.82	8170.69	6571.78	5809.67	7230.83	5665.23
111	116.007	87.909	1.47	7602.53	8821.93	7993.65	8831.86	6582.01	3788.49	8646.02	3863.97	4787.86	8292.23	8140.58	7856.79	7638.92	6270.14	7646.55
112	116.007	112.106	1.87	5900.38	2863.66	4729.05	11359.1	6139.71	2852.05	6350.99	3073.59	4745.57	7163.39	7258.66	6644.41	6720.14	7261.85	6750.52
113	116.006	205.193	3.42	1330.09	1210.36	1175.07	2348.2	2295.35	788.379	2333.49	2390.69	1452.28	4298.95	5198.65	6095.68	2551.84	1673.25	2903.52
114	116.035	84.952	1.42	4486.58	4949.86	3994.22	1245.23	5741.69	3092.8	4249.97	2844.96	3363.5	4659.18	3844	4077.66	3130.28	3235.88	3125.6
115	116.05	325.369	5.42	2106.43	2673.86	2152.37	5311.35	3540.36	817.163	1778.87	788.225	3805.89	1917.77	2101.5	2209.65	2539.62	2918.24	2499.4
116	116.05	432.034	7.2	7847.73	1370.07	634.362	544.479	2086.55	349.918	6287.38	293.384	2726.28	9412.58	8307.94	9954.15	4231.52	3902.32	4223.44
117	116.043	304.734	5.08	852.97	257.687	2997.05	3348.58	1230.79	386.193	1053.63	302.054	1325.83	1376.02	286.534	2423.49	1290.76	1429.2	1292.55
118	116.072	131.183	2.19	18474.9	14770.7	14897.7	15389.6	13130.9	8816.84	14776.1	6877.98	14694.1	15094.3	26508.2	14155.8	17391.5	12993.6	17093.9
119	116.072	89.778	1.5	4579.24	3441.25	5944.21	11067.7	2954.8	5121.24	1263.08	3867.33	3841.72	2009.15	4318.35	3579.41	5950.84	4566.66	5645.79
120	116.928	916.633	15.28	197164	267138	266264	171593	211801	340436	210179	236290	226795	354332	247768	199657	207211	189116	216013
121	116.927	900.238	15	154345	68822.5	68507.2	107411	146492	60081.8	98362.4	98630.6	83354.8	41798	41667.8	82001.8	71628.5	106435	80528.3
122	116.927	770.96	12.85	966245	490640	582128	981478	341983	513072	772546	291568	415760	289337	281686	375876	445646	381723	441288
123	116.927	822.874	13.71	70152.5	38021	99862.8	28361	41262.3	90535.2	38584.5	9840.24	42461.3	31050.2	13352.5	3805.52	57043.1	117391	74888.9
124	116.927	706.504	11.78	405828	417239	331518	8967.45	161909	282812	110134	99712.8	95557.9	50108.9	83032.4	166275	163988	103725	148046
125	116.927	746.769	12.45	172736	242875	294069	158803	311444	358885	161885	674412	508002	678506	451116	123728	215788	287708	224072
126	116.986	61.556	1.03	5555.38	4643.76	5857.42	4914.8	5354.14	3176.16	5747.69	2658.31	6695.29	6924.56	7580.37	6823.28	6734.48	6385.14	6775.68
127	117.019	238.375	3.97	160710	160306	153008	31959.8	152764	44880.1	293535	41783.4	213218	341521	741665	348177	159771	260818	106420
128	117.019	86.801	1.45	7892.72	5581.11	4359.55	5011.52	2393.92	1818.16	1831.17	2651.46	3335.73	1502.15	2449.34	3759.61	3263.6	1921.96	2574.01
129	117.018	115.665	1.93	4268.31	1453.06	2018.41	2713.07	1848.52	1107.64	2112.85	1419.37	5232.97	1338.73	1705.02	8839.97	3410.56	3105.52	3441.22
130	117.034	298.762	4.98	1437.91	1609.92	1466.7	792.515	1147.48	1810.27	367.234	2037.91	295.01	460.841	791.938	1219.82	992.784	968.166	991.978
131	117.928	956.055	15.93	433.749	381.719	590.179	274.394	578.829	505.121	161.567	390.286	856.543	312.727	393.369	418.022	341.495	520.556	325.777
132	117.928	939.655	15.66	578.264	758.435	506.512	480.151	543.209	707.98	566.147	619.178	1132	636.473	536.824	545.485	759.53	729.549	762.441
133	117.928	947.365	15.79	221.526	681.182	610.741	320.704	456.802	553.389	317.369	670.896	1788.66	586.669	744.547	1203.43	897.409	549.031	1149.74
134	117.928	916.96	15.28	26521.6	26298.5	15412.3	18113.5	17454.2	17438.3	19342.4	31766.9	52415.3	24571	17385.7	23098.2	26550.8	20557.5	31462
135	117.928	900.156	15	9376.7	9701.81	13908.9	11631	14196.5	9881.99	7510.36	6292.83	5864.15	9859.08	3020.71	8433.43	9124.51	10999.1	9587.13
136	117.928	819.37	13.66	10468.3	8219.36	10056.4	6672.29	10327.5	11127.3	4809.07	7416.16	6681.65	6688.41	5089.25	5076.26	11269	6467.46	10331.2
137	117.927	754.378	12.57	13022.3	10378	14203.5	15218.7	15595.6	14475.9	48797.9	52806.9	31484.9	26065.6	33733.3	15381	16540.5	20943.2	16696.8
138	117.928	854.838	14.25	474.162	4779.53	2269.4	2257.79	5363.91	4699.54	1374.39	2661.99	10100	2800.92	2376.4	2262.94	3031.42	4801.09	2978.29
139	117.929	741.553	12.36	17296.4	9283.27	15365.4	13387.6	15896.3	11598.6	13522.2	16013.4	41100.3	15573	6182.76	12739.1	19015	20226.4	19123.6
140	117.927	775.444	12.92	15690.3	27047.1	20062.7	8153.58	25799.9	28377	18487.5	33599.1	35859.6	38120.9	41916.8	110233	43724.4	28544.6	47147.2
141	117.929	869.251	14.49	6439.23	4513.96	13058.3	4270.71	4619.72	3309.54	4694.67	3850.69	3408.32	3681.06	3272.75	8586.69	2929.8	3187.08	2972.08
142	118.004	955.844	15.93	2337.25	7562.04	505.56	2581.5	2492.24	1431.46	2429.92	2391.75	2949.94	3535.47	2281.51	1298	4727.59	2349.35	4618.56
143	118.005	946.419	15.77	1641.38	9726.16	937.318	4305.45	4052.16	1531.24	3542.65	3247.78	3297.77	661.255	7031.75	341.518	7384.76	3510.97	6340.25
144	118.004	935.824	15.6	1463.19	31211.6	7427.4	6840.45	7983.23	3777.23	7471.87	7766.97	4050.84	33661.6	23513.5	1347.75	9076.58	7417.39	9047.8
145	118.004	899.158	14.99	9258.15	18178.3	11374.5	17133.5	11106.4	8429.94	18728.2	16529.9	11507	24794.2	31660.9	5908.95	20776.9	11792.4	20871
146	118.005	829.077	13.82	6680.81	10708.8	12321	8558.98	12072.8	5759.25	26982.5	2347.24	16601.4	18809.3	70846.1	5245.32	26466.9	12979.1	30140
147	118.002	760.947	12.68	15304.7	13209.9	23006.8	20500.4	18130.9	17646.9	9823.81	1789.51	20188.1	21304.8	43188.9	22922.3	12011.6	7504.7	12979.9
148	118.004	881.938	14.7	11597.8	18408.5	12754.6	31256.1	11692.1	14200.9	12277.8	16513	10863.5	14559.8	1510.73	2445.96	35585.1	10590.3	34208
149	118.001	730.483	12.17	23393.5	15036.1	20499.5	20762.5	29438.9	20863.8	8790.91	24786	14079.3	12428.8	12285.1	11952.5	13070.5	16356.5	13131.2
150	118.001	786.256	13.1	9141.53	12399.6	22401.7	9763.46	18876	15872.9	10556.9	16315.6	18207.5	16967.7	23032.2	4969.9	18162.2	16847.2	18221.6
151	118.022	238.28	3.97	11465.8	6837.3	5820.34	2470.3	6975.67	2190.24	19843.8	2533.44	9468.28	18350.1	36329.6	16301.4	6267.17	6590.49	6087.86
152	118.051	76.739	1.28	4666.93	4981.17	5847.74	9665.06	4160.97	2500.48	4527.99	2849.53	3034.37	4044.26	5100.39	3167.5	4647.21	4641.46	4646.59
153	118.926	916.872	15.28	6767.51	5200.2	3691.27	4178.47	4208.66	9064.56	5827.69	6550.37	12952.5	6937.41	5776.02	7710.55	7502.55	5519.13	9952.04
154	118.926	899.966	15	2279.49	2534.01	3515.33	3344.27	3589.13	2097.66	3255.99	3320.49	1717.68	2315.04	2597.38	3024.86	2589.18	2078.53	2502.39
155	118.926	769.974	12.83	9920.95	7139.89	7551.41	3679.06	6435.23	5263.91	4610.88	7375.24	5389.53	5107.48	5895.93	9481.1	8417.29	5049.1	7662.1
156	119.023	237.264	3.95	1506.96	1260.62	1383.19	2264.24	2420.96	813.444	3766.75	1174.77	1973.17	2710.5	4857.84	4720.34	1865.59	2611.13	1694.73
157	119.034	78.722	1.31	8932.7	7763.11	10419.4	8511.27	6885.19	5728.76	9523.24	7388.17	9513.57	7906.84	6083.15	9522.62	8297.5	9480.4	8269.74
158	119.034	137.873	2.3	4972.61	8196.89	43037.9	17591.2	7477.43	2393.11	5311.56	4453.87	6959.29	7825.69	4276.97	4841.28	11353.9	10573.3	11352.2
159	119.035	101.991	1.7	4028.03	623.529	2249.87	1740.39	5718.17	1150.15	1785.82	944.991	2629.48	4473.6	3288.97	4240.75	2095.62	2364.67	2076.29
160	119.915	956.729	15.95	964.593	2539.64	1339.97	635.291	1057.8	1154.91	2757.59	1611.3	1823.62	875.769	1297.71	5241.36	1337.88	576.881	2029.77
161	119.914	947.016	15.78	4431.97	1475.33	1637.66	1965.37	2511.78	2160.99	1016.36	826.185	1134.16	831.914	182.678	520.921	1339.8	1356.92	1341.78
162	119.914	41.635	0.69	515.261	448.557	1097.07	410.46	1076.19	667.585	478.683	249.23	555.355	753.922	1199.4	1389.31	511.972	800.302	454.166
163	119.914	936.22	15.6	938.636	1349.15	1167.96	3259.44	669.082	3759.81	1182.33	3189.79	21582.8	2422.06	13360.8	95107.6	8934.21	1546.53	4.44192
164	119.914	15.473	0.26	500.875	688.99	1005.54	301.672	851.417	294.931	772.175	217.207	647.807	1060.3	1475.31	1303.7	702.835	868.608	635.548
165	119.915	54.951	0.92	1335.68	2572.18	2442.49	798.335	536.707	2719.35	2369.39	474.918	1410.73	2814.3	5325.5	1739.64	1421.6	2557.76	987.84
166	119.915	0.992	0.02	1037.42	378.251	384.86	325.404	708.745	538.029	840.021	198.499	604.084	4137.95	2280.77	866.351	751.135	804.671	728.384
167	119.913	26.9875	0.45	702.696	556.756	1964.3	447.751	552.725	701.936	1132.77	186.383	740.927	1397.64	857.247	2416.38	623.512	677.682	611.694
168	119.914	907.993	15.13	2839.99	2727.17	1705.4	2510.38	1952.97	1503.64	1379.53	1135.14	1425.1	1111.02	1197.61	1549.44	1958.66	846.216	1950.07
169	120.011	465.937	7.77	4115.18	896.169	552.868	87.1294	1104.1	139.604	6065.18	119.739	263.329	1139.31	12722	2538.77	2366.53	2164.13	2369.29
170	120.996	333.281	5.55	1732.64	1482.26	5350.89	2470.94	1550.71	2044.47	1477.29	2573	1285.35	1232.89	764.198	2983.68	1556.39	1858.04	1548.61
171	120.996	255.446	4.26	3049.43	2058.59	3912.32	1878.45	2015.16	3039.71	2689.87	1447.38	4239.56	2867.07	2298.95	1401.55	2418.13	5063.92	1947.58
172	120.996	392.005	6.53	3638.66	2819.25	2342.76	2094.95	2674.59	2675.31	3753.67	2188.69	2895.89	2543.46	3611.46	2298.79	2335.08	1777.39	2349.98
173	121.003	918.712	15.31	54245.2	55509.9	43176.4	52231.5	32576.6	48397.1	51682.4	68502.4	39288.2	51701.4	47612.9	66059.9	51101.8	52807.6	50896.1
174	121.003	827.196	13.79	7898.57	5364.76	4456.6	6658.92	8309.2	7051.69	7335.66	7638.38	10674.1	5500.93	7906.36	9854.76	3759.11	14862	3008.24
175	121.029	378.699	6.31	5898.09	6844.5	10744.5	10605.5	9519.18	7702.41	5575.74	9183.1	6729.14	7727.72	4156.03	5516.18	8762.25	7834.5	8660.34
176	121.029	331.088	5.52	4410.87	5334.62	6228.88	6167.43	4177.88	3899.55	1842.97	4463.7	1165.53	2413.47	2865.31	3774.05	4316.44	2886.62	4123.39
177	121.029	302.882	5.05	1443.12	1297.36	1948.09	3081.81	1706.22	2648.96	800.007	4472.89	1213.56	1507.32	856.16	2281.3	1683.19	1745.98	1688.08
178	121.029	255.725	4.26	2373.08	2822.66	2658.38	1520.09	1069.94	2253.91	1378.49	1218.81	3852.17	1673.9	2302.57	1118.25	1668.06	2750.33	1537.07
179	121.029	422.974	7.05	3986.02	4253.52	3517.29	4440.02	3798.72	3934.99	6033.66	3260.26	3256.37	5249.47	2097.94	6071.57	3176.81	4421.92	3148.43
180	121.029	887.235	14.79	8169.03	18738.6	10515.1	15942.5	19949.4	29936.2	15263.6	9919.76	27753.9	21187.6	22011.1	44236.1	14454.8	27160.1	10179.8
181	121.027	841.288	14.02	8163.54	8593.27	3218.26	12492.9	27884.4	10679.4	5650.68	6932.77	5082.95	15871.7	7604.32	8717.47	7840.39	14882	8142.87
182	121.065	821.573	13.69	2125.14	1443.4	2525.07	3425.61	3890.89	3133.6	4016.62	3136.52	703.514	3533.83	4114.01	3381.5	2835.26	2913.36	2839.5
183	121.998	947.942	15.8	1235.12	2480.08	1729.72	2254.88	2545.77	1476.77	2389.04	2543.65	17802.3	3096.99	9589.94	13059.6	2269.97	3477.18	1371.41
184	121.998	937.244	15.62	6576.78	3403.64	5005.88	6211.02	3628.23	5208.41	5264.6	3305.13	17600.9	7445.39	11298	28102	4511.35	8208.08	4778.2
185	121.998	958.013	15.97	669.607	1488.94	1335.62	1216.86	1820.33	777.195	1016.93	1048.76	1162.46	1234.55	804.194	703.572	912.608	3173.35	889.413
186	121.998	829.044	13.82	18177	5988.09	17242.1	20397.1	12837.8	11847.2	9139.56	8424.84	36105.1	21465.5	8787.98	29515	11168.9	16505.8	11620.4
187	121.998	881.137	14.69	1175.53	27602.4	27090.9	8951.73	9777.31	11104.1	17293.1	21502.9	19490.2	17643.2	8450.87	11297.8	10912.3	18911.6	10457.4
188	121.997	915.73	15.26	3511	11103.7	11124.6	9711.56	16750.1	3353.83	7016.67	5989.05	14696.2	7319.73	7709.53	6280.35	6502.38	10638.5	6325.37
189	121.998	898.874	14.98	5583.89	6378.34	6062.36	8463.35	8715.01	6239.57	11896.9	16991.8	14990.4	13296.2	9488.55	8673.62	7016.11	11932.9	6538.19
190	121.998	761.426	12.69	5880.13	9752.3	6989.03	8579.94	7991.68	3020.63	25707.1	12012	95486.5	21234.1	28392.9	49648.4	6023.78	2333.16	12152.2
191	122.024	135.262	2.25	1062.87	1252.82	3375.23	4170.75	1124.68	1227.71	1177.33	635.714	3023.41	2231.54	2832.88	2489.63	2069.13	2644.05	1796.51
192	122.035	824.603	13.74	2902.98	551.115	6853.57	609.728	5180.53	5613.32	5865.86	2961.28	5962.07	3653.26	4450.42	5874.29	3209.36	5707.17	3232.75
193	122.034	887.506	14.79	22077.4	5497.71	16926.3	14927.3	2532.85	6589.09	10480.3	9333.43	1070.36	2979.67	11364.7	3908.56	3117.54	1543.97	2464.58
194	122.894	17.418	0.29	360.523	511.88	308.477	254.157	1012.83	384.544	448.932	132.381	414.952	319.42	236.242	615.107	274.709	285.443	275.396
195	122.894	27.594	0.46	402.653	723.924	474.067	326.745	696.191	216.895	1016.87	304.106	892.085	355.935	1295.69	960.907	356.064	275.621	363.289
196	122.894	45.956	0.77	625.822	677.175	396.505	309.435	340.426	281.573	928.623	252.818	215.973	557.073	341.407	683.842	307.33	911.095	409.431
197	122.894	36.096	0.6	286.453	421.065	493.52	232.468	560.7	269.831	546.278	370.026	425.015	644.066	842.54	580.049	527.751	184.92	508.516
198	122.892	54.549	0.91	1202.71	472.215	1903.57	510.498	1358.15	365.477	456.8	537.099	671.976	154.765	702.549	1330.21	707.705	637.72	687.057
199	122.894	8.46	0.14	233.413	283.415	219.754	425.327	799.544	1413.48	578.111	484.773	1207.93	1338.16	664.247	2748.89	232.102	791.985	147.693
200	122.894	1.86	0.03	309.689	632.144	164.818	380.126	790.67	422.707	1327.69	292.792	238.98	313.35	318.524	442.15	778.429	137.1	761.068
201	123.008	371.089	6.18	841.406	1433.34	1384.5	3739.15	1890.47	2017.47	869.646	1514.41	2003.79	1186.51	309.235	438.235	1282.13	1319.06	1281.22
202	123.032	356.482	5.94	591.749	871.301	1609.46	1113.1	858.154	1055.35	614	349.398	880.029	766.267	405.409	821.506	700.476	939.78	694.304
203	124.004	917.656	15.29	3630.81	2637.32	2986.61	3137.32	3447.35	2982	2807.93	4170.34	3662.05	3601.61	2882.25	3095.4	3191.5	3377.61	3180.03
204	124.894	906.149	15.1	1347.99	1170.88	1728.95	1256.48	1480.59	1184.41	1133.6	1614.04	1870.13	1413.15	1546.19	1432.75	1236.49	1933.43	1244.97
205	124.991	77.852	1.3	4733.59	12744.7	25568.2	21819.9	7149.91	10565.4	6891.77	11666.7	4476.01	8090.79	7341.47	6210.34	12978.7	13648.2	12940
206	124.997	352.82	5.88	6937.99	13523.9	6418.39	4723.7	5601.48	8538.33	4026.58	14592.1	3303.19	5062.99	5473.98	2919.92	7650.78	5792.61	7124.31
207	124.996	956.486	15.94	96.385	45.0298	278.269	219.804	171.744	153.182	379.537	343.631	250.75	627.919	525.171	841.006	522.926	544.87	503.507
208	124.996	939.441	15.66	263.145	187.87	378.209	1136.2	400.618	1948.99	1240.58	1027.21	456.649	3519.91	1577.47	2576.89	2828.76	4454.77	1201.59
209	124.996	947.957	15.8	173.031	177.194	754.99	312.191	285.172	162.921	1570.36	748.361	374.532	1907.01	6695.91	4422.06	1577.16	827.874	6828.77
210	124.999	704.581	11.74	94757.7	92809.7	146337	105140	78001.4	86930.3	36175.2	64398.1	62800.4	128488	52928.3	61648.3	53078.1	81055.2	58921.7
211	124.999	899.585	14.99	153561	110991	87388.9	98550.4	105673	95972.3	155564	109963	141377	164797	142517	143375	137329	92777.5	143643
212	124.999	570.928	9.52	51601.8	61600.8	30964.3	20072.1	42869	28247.3	77449.9	30651.9	26764.3	55223.9	53546	27155.4	52990.6	54323.4	52802.5
213	124.999	625.298	10.42	183439	48529.3	38201.6	35223.2	30809.1	91251.4	75016.1	35665.3	28878.5	19616.6	27339.6	29683.9	52018.1	27865.1	42810.2
214	124.998	538.892	8.98	23817.9	50959.4	20522.2	11543.2	16613.5	24245.4	20315.2	64316.1	20625.2	22063.6	27376.2	14726	16521.1	26559.4	15679.5
215	124.998	827.169	13.79	160826	60232.1	125721	87556.7	17507	136864	109472	109210	58464.1	86716.2	94778.1	85632.2	164026	88658.7	159714
216	124.998	432.504	7.21	18506.6	7452.9	19588.7	12542.9	5342.66	38854.4	33709.5	34064.9	27604.3	40755.8	68307.6	27717.7	26872.1	18786	30339.1
217	125	769.927	12.83	78497	178866	119008	113476	150500	123730	72299.3	147565	129109	178090	152635	270884	89698	218461	89363.5
218	124.997	869.956	14.5	40842.8	59918.4	76843.9	15732.3	8079.48	33060.3	73317	50642.5	81204	144381	114657	124052	75319.6	72100.1	75581.9
219	124.998	471.611	7.86	10614.2	20207.1	11196.7	10244	11894.1	27303.7	14120.9	19598.2	16441.7	42102.3	17508.2	13742	15268.8	18984.5	14712.4
220	124.999	909.425	15.16	46957.8	44699.4	79712.2	68518.6	76968.3	62159.9	29924.3	35520.5	36196.8	79375.9	87336.3	101107	57639.3	57679.6	57645
221	124.999	782.386	13.04	290721	81705.3	134697	81035.5	21071.8	106465	455447	109779	170801	224677	259771	72870.6	255912	102086	327577
222	124.998	493.682	8.23	20004.7	14736.8	21064.2	17574.6	15103.9	16899.1	32290.1	29092.7	20335	23974	43072.7	32527.1	31156.2	24253.5	35506.1
223	124.998	683.87	11.4	70148	73065	44881.7	51583.4	12485.7	47653.1	179691	56070.5	147584	76816.7	95114.9	60586.4	86072.2	66587.4	94776.5
224	124.997	737.444	12.29	48459.4	170995	219992	63698.2	20305.1	148601	122495	178154	34455.5	103748	82493.1	233470	164745	75180	162713
225	124.998	594.465	9.91	25404	23714.2	40799.2	40948.3	25203.6	22109.6	28231.2	29457.9	22968.8	35481.2	46642.6	24503.4	23340.9	42148.9	22676.3
226	124.998	635.812	10.6	33237.5	83898.7	54090.7	42153.2	27708.2	18743.5	21571.7	17544.3	18284.3	38308.6	25811.5	19401.5	47832.8	25663.8	44149.6
227	124.999	671.891	11.2	112236	80023.8	167450	78003	103238	164401	34381	56268.6	38370.3	117584	44789.6	24011.9	175617	38731.2	102735
228	124.999	645.18	10.75	34976.4	18811.1	20050	15623.1	21027.4	16271.4	21867.3	34012.7	80167.7	22212.8	79952.5	28797.1	29887.7	74836.2	22436.8
229	125	857.263	14.29	67136	113713	32783.5	21102	26774.4	124347	26833.9	56994.4	23277.6	17179.9	35176.6	16677.9	38681.4	22683.6	33968.6
230	124.999	527.005	8.78	9267.99	10252.7	14553.1	10273.5	11621.6	17815.9	13636.9	10914.3	10346	8696.53	17519.3	1564.11	13549.1	16511	13574.6
231	124.998	804.076	13.4	75278.1	84597.2	107544	118263	188375	137597	68216.3	118319	107632	86304.6	109910	63038.2	84081.9	161739	85666.6
232	124.999	411.197	6.85	41478.4	13986.8	9974.56	9542.38	9349.4	18880.5	9993.62	11590.8	16182.1	10982	4124.6	6382.43	12912.2	12488.3	12827.7
233	125.018	85.658	1.43	5195.73	7360.22	12795	7550.91	7855.37	2647.89	7272.63	5203.39	10686.5	9514.05	2651.59	4181.29	7386.18	6223.89	7534.58
234	125.024	315.3	5.25	2873.59	3084.76	5000.84	3944.68	2170.85	1976.18	1247.39	1673.58	1443.45	3001.93	1509.9	1734.11	2524.5	2151.14	2577.15
235	125.018	104.587	1.74	4551.07	4271.73	14720.8	7502.55	5552.21	2128.29	3884.23	4001.57	7570.01	2350.78	2466.58	1471.29	6055.35	5344.67	6036.43
236	125.024	375.915	6.27	2805.82	3230.53	2571.59	5777.7	2779.22	6959.88	1871.68	6513.75	4900.47	2437.7	4483.04	5504.15	1788.25	2382.56	1746.53
237	125.024	256.135	4.27	8024.81	5635.96	3445.3	2143.65	6038.43	5598.57	6465.2	2096.94	7067.52	7506.52	11185.4	11617	4455.36	8277.7	3061.19
238	125.097	495.423	8.26	6472.3	4589.43	6675.02	2389.8	4942.85	1678.04	4763.62	1964.4	3650.59	4866.53	3904.58	5290.13	4298.46	4181.46	4296.92
239	125.096	657.491	10.96	36624.3	8380.6	26520.2	2590.39	10193.5	2415.64	10397.4	3985.39	8274.64	7646.37	2805.72	10376.1	8638.29	2653.5	6587.88
240	126.001	900.662	15.01	12812.5	12625.8	6416.35	4851.57	6019.7	5638.98	4184.47	3110.16	4201.76	3505.14	2974.1	5440.06	7058.85	4376.78	6138.21
241	126.001	827.055	13.78	3579.72	9165.24	3068.46	11019.4	4902.84	2877.73	2791.12	5856.21	2993.71	3337.44	4026.61	5621.3	3687.02	3423.05	3672.31
242	126.007	738.28	12.3	3766.44	4797.83	4859.08	4412.71	5092.39	7293.05	3525.5	5277.14	5510.84	1976.63	2710.02	2848.25	4547.93	3147.91	4482.03
243	126.969	932.947	15.55	16513.9	16906.1	17066.1	20208.1	23493.5	25169.5	21143	24630	22518.4	10967.2	29287.6	30242.5	28017.5	18732.8	30580.4
244	127.04	271.512	4.53	8225.14	9721.45	28970.2	30944.8	7564.62	3493.01	7511.23	3645.45	14399.2	6792.51	3190.42	6154.95	12058.4	11491.5	12103.3
245	127.051	74.265	1.24	7128.53	5411.27	23454.3	36212.4	6648.9	2938.92	8250.81	3231.08	6975.59	6462.33	8816.88	6722.29	11224.3	10835.8	11232.8
246	127.076	461.482	7.69	1576.71	1590.41	828.768	929.642	1796.21	1622.75	1491.8	2467.63	1474.64	1193.65	1057.1	1354.05	1485.87	1461.41	1484.77
247	127.075	417.584	6.96	1526.8	687.917	986.071	705.963	879.573	1589.78	1803.35	301.747	470.852	426.353	3375.48	1348.63	834.955	1197.74	803.243
248	127.112	576.08	9.6	6528.96	2227.56	4928.25	718.995	2133.08	853.493	1305.88	1252.37	1887.52	2246.84	2419.38	1785.91	1314.02	1581.99	1324.04
249	127.999	905.434	15.09	4290.08	3754.41	4774.19	3729.12	4385.36	3927.82	3494.26	3909.65	3730.29	2928.32	3656.95	2956.34	3608.98	3525.01	3607.35
250	128.034	76.972	1.28	12249.1	10267.5	21414.9	29500.4	11600.1	8130.54	10484.1	8348.03	9825.29	10536	18047.8	10614.8	13301.1	12766.8	13283.8
251	128.035	203.067	3.38	29451.1	36038.4	109166	150747	37719.8	10345.4	38807.8	20428.6	45410.9	37505.6	27217.4	77449.2	54018.8	62617.4	52918.9
252	128.035	170.221	2.84	4419.28	2377.2	30643	60969.3	11452.7	2491.69	7787.04	3718.93	10756.5	11885.2	8965.3	21954.9	11532.8	1260.61	12266
253	128.96	68.436	1.14	26201.9	29354.6	13002.5	17636.1	23707.9	22810.9	27369.7	28153.5	27495.3	25431.2	28490.7	17661.9	26960.3	27476.6	26960.3
254	128.966	932.558	15.54	7677.19	4433.14	5416.11	11455.4	7140.63	8276.08	12415.6	7983.18	3167.26	5567.63	4867.37	4782.89	6713.02	9270.64	6720.07
255	129.019	257.206	4.29	14413.2	10082.9	6853.26	4320.71	11706.8	3680.06	10248.4	3047.93	11604.9	15214.2	19124.8	23162.9	8000.95	9183.18	7649.62
256	129.019	146.678	2.44	50109.9	27913.4	29809.9	33891.6	32006.1	16884.4	43772.3	18805.4	21460.8	29052.9	45576	24281.4	34952.5	31280.5	34933
257	129.019	86.105	1.44	6717.08	3784.67	15247.3	9527.26	5773.5	6418.65	6971.94	10506.8	8607.34	10041.3	5824.77	15979.6	7812.04	4488.2	8887.31
258	129.018	177.439	2.96	67714.5	34935	27928.9	30051.8	32113.9	25650.6	12075.4	24829.8	44990.4	27444.7	82224.3	58693	40222.9	45122.1	39749.3
259	129.018	209.383	3.49	10926.9	9436.71	16934	29448.6	12278.6	3646.86	14433.7	6684.82	4520.36	9454.44	40878.8	21735.8	14508.9	19857.4	15056.1
260	129.054	584.558	9.74	2032.87	7465.01	4347.34	4199.93	2725.54	3024.07	1967.05	2698.75	1013.38	2793.83	8159.53	2135.4	3025.81	2537.3	2903.53
261	129.055	393.754	6.56	4020.05	1340.02	11187.2	11257.9	2499.21	4136.89	7008.91	4727.15	8573	8356.7	2984.69	14018.8	7330.77	5140.68	7593.31
262	129.055	273.085	4.55	2987.33	7864.1	33471.8	32553	8589.23	9743.65	7381.46	7261.85	8388.99	6665.07	1985.05	3208.44	12231.3	10703	12179.5
263	129.091	824.465	13.74	10875.8	8646.43	10705.7	4787.41	9579.33	7982.19	5172.05	4833.25	12822.7	3404.22	9335.54	9219.48	6467.52	6615.22	6471.15
264	130.022	174.576	2.91	3165.67	2009.89	1791.87	1657.11	1205.07	614.401	1607.59	1197.71	1434.68	827.044	1622.61	1573.78	1480.99	1961.3	1601.15
265	130.087	302.832	5.05	3424.97	2674.52	5002.65	2819.48	3367.01	3116.31	2887.74	1164.4	3450.43	2801.3	3974.84	2772.49	2480.1	1472.37	2428.26
266	130.087	253.584	4.23	5338.03	12168.2	13449.8	725.952	17541.7	18692.7	11851.1	587.414	29406.3	28231.1	16796.1	37416.1	9009.95	13240.1	1647.35
267	130.086	892.783	14.88	3685.14	1266.75	1949.64	960.037	1320.52	1603.25	962.839	1237.48	1215.53	1466.19	483.355	1463.23	1105.29	2563.05	1158.51
268	130.966	953.442	15.89	1151.36	421.131	330.236	280.429	248.317	424.708	252.629	225.567	127.018	130.052	171.033	75.034	712.916	376.719	515.218
269	130.966	941.194	15.69	184.417	449.216	326.676	618.083	458.318	231.182	410.929	665.427	195.557	336.226	589.95	361.13	403.382	259.808	431.578
270	130.966	906.593	15.11	4066.11	4776.52	4671.08	5093.53	4799.45	4485.29	4618.08	5345.5	3535.46	3770.03	4848.7	4705.19	4013.8	4483.78	4032.52
271	130.957	68.1945	1.14	2288.89	2311.39	2819.91	1318.08	1859.15	10865.2	1951.65	13304.4	2026.05	2412.21	2212.7	1042.87	1909	2477.11	1937.7
272	130.966	926.046	15.43	1838.72	2448.33	2063.51	2695.19	2652.92	1284.32	2033.59	2468.87	1373.8	1280.18	1512.48	1427.99	1889.47	2771.7	1971.91
273	130.984	61.856	1.03	8742.96	10697.6	11125.9	9107.67	7762.13	2486.39	9607.95	855.726	11434	11180.1	12264.6	11930	10671.6	11082.6	10666.4
274	130.998	145.878	2.43	6447.8	3548.02	2694.82	2113.17	2679.57	1693.43	2757.6	1957.33	4029.14	3924.34	3231.88	1916.61	2926.28	2371.11	2965.85
275	130.998	178.257	2.97	7547.52	2412.14	5156.68	3666.41	3330.51	1509.17	5406.55	3423.85	5072.64	1587.54	7538.75	5073.29	4531.51	3787.47	4584.17
276	131.035	296.611	4.94	72020	75155.7	183917	166823	71725.2	55031.8	74828.6	65879.1	100278	89326.2	65090.3	48634.8	90226	91661.6	90203.4
277	131.035	136.25	2.27	1956.25	6234.88	7770.72	3462.14	3931.45	7738.18	8114.04	2470.7	7527.14	3999.24	3926.24	3129.03	3730.82	4962.81	3457.47
278	131.035	85.215	1.42	5505.7	6571.75	18010.1	10035.7	7729.02	6826.85	2627.78	9798.95	3903.94	1222	4322.82	4937.19	6628.77	7570.78	6690.26
279	131.045	72.445	1.21	3637.01	2925.62	7669.79	15529.8	3498.06	2560.38	4257.25	2550.99	4834.5	5030.13	7257.62	6535.61	5642.46	7795.04	5220.66
280	131.071	320.916	5.35	3778.17	1600.18	2435.86	963.76	2766.71	599.221	4671.85	516.641	1250.64	3034.86	4389.07	4780.35	2792.9	2678.63	2792.82
281	131.082	66.674	1.11	11676.8	9666.98	22577.9	12525	13374.6	12232.9	10245.6	10010.2	7083.96	26819.5	6179.18	9387.79	13773.3	15962	13678.7
282	131.915	916.633	15.28	12692.9	16416.8	9808.02	11244.3	11478.6	22063.3	18648.4	17057.3	32925.9	28511.8	11853.7	17934.3	18302.6	24424.8	14217.8
283	131.916	770.263	12.84	17551.5	17429.5	25651.9	16295.9	16034.2	5295.09	3077.74	16783	17165.6	14224.2	11870.4	13765.9	14245.4	16158.9	14426.9
284	131.915	901.397	15.02	8772.96	5190.04	9379.98	8489.23	4268.09	4756.73	4287.18	4466.27	3345.24	3864.91	5575.12	6078.61	4377.92	4693	4452.19
285	131.915	827.282	13.79	4216.59	5265.84	2923.96	3000.45	3311.85	2234.93	2603.3	3176.42	5331.97	2046.17	4004.87	7679.54	4157.92	2898.53	4209.76
286	131.915	742.207	12.37	7268.69	8791.21	10649.7	17634.7	1442.02	19605.7	19629.6	10855.5	10984.1	10206.6	10998.9	39156.8	14743.5	14306.9	14848.3
287	131.985	61.9595	1.03	956.872	1729.38	1912.43	1771.56	1061.6	914.28	1595.09	767.051	2108.1	1664.17	2181.14	1808.12	1636.1	1803.88	1627.87
288	132.029	73.346	1.22	117255	95628.2	77126.1	52161.3	80549	109409	97019.9	87150.4	111723	128873	179092	118765	100391	91230.4	100547
289	132.037	296.623	4.94	4483.3	7181.65	10206.6	10122	4562.92	3135.33	3892.6	3037.99	5821.46	4623.91	3167.12	2742.8	5519.94	4646.51	5490.86
290	132.59	88.534	1.48	6629.81	2873.61	4753.75	5159.1	4521	2222.71	5875.46	3455.72	3647.08	5104.06	3334.11	5114.91	3867.2	4921.04	3771.84
291	132.587	110.92	1.85	3642.09	2483.49	3292.96	4991.26	2380.13	1267.19	1974.16	1797.11	2457.73	2852.97	5635.04	3212.82	2500.58	3559.4	2535.27
292	132.923	917.347	15.29	4784.88	5198.87	4668.74	3706.2	3771.51	4806.02	4963.95	6090.24	5328.23	8031.52	3553.01	9734.33	5051.73	6257.57	4069.63
293	132.922	901.236	15.02	1986.73	1771.26	1887.7	2613.11	781.259	2824.01	2925.51	2061.53	1837.93	2154.59	1044.94	2483.57	2294.24	1821.34	2377.02
294	132.923	829.861	13.83	4002.05	2437.48	6860.83	3425.3	2363.48	2986.73	3190.92	3506.56	3724.2	6312.41	3825.97	4010.93	4008.48	3821.89	4006.21
295	132.923	764.318	12.74	7658.65	6968.23	29966.2	9154.33	9227.89	13945.8	10290.1	10632.2	12409.4	15837.3	22421.4	36289.6	7464.91	10554.2	6182.27
296	132.923	735.705	12.26	6117.04	16345	6886.79	20329.2	6787.62	6994.58	3197.57	8596.22	7755.03	1230.05	8192.79	12882.6	12253	6560.92	12328.5
297	132.946	72.638	1.21	842.294	1775.83	1766.34	1414.79	2001.48	2663.45	898.843	1846.56	2454.24	1190.6	570.161	1231.74	1981.02	1994.94	1981.19
298	132.981	61.5445	1.03	1746.97	1781.8	2132.44	1662.49	1609.27	794.325	1274.29	506.064	1562.65	1160.72	1745.53	1576.09	1786.49	2024.35	1820.91
299	133.014	280.121	4.67	75302.8	101242	60668	73012.9	69865.9	7123.14	50987.5	13621.7	71349.6	78265.9	44296	46638.2	71907.6	65314.4	71293.9
300	133.014	87.083	1.45	843973	676971	669216	1.20579e+06	739581	372871	727888	621266	545667	888214	987536	854662	758024	801050	758995
301	133.014	112.106	1.87	860606	738416	926089	1.38126e+06	613414	274811	760856	411813	460462	949932	760578	648897	802074	691331	787249
302	133.014	263.376	4.39	6493.95	6019.12	6264.82	767.625	9696.77	686.07	10559	888.563	12472.5	35921.9	6099.52	24262.4	6241.63	6936.22	5408.36
303	133.014	136.162	2.27	28068	10784.6	27557	17130.5	20900.1	8135.56	12425.5	3876.58	18901.4	12675.7	37502.7	27956.2	25235.1	25831.7	25248.9
304	133.033	73.3505	1.22	6354.68	3137.77	3686.68	2958.8	3306.2	5348.87	2440.01	3764.16	5071.94	6048.54	8688.99	5028.31	4742.19	5028.83	4734.11
305	133.038	296.514	4.94	815.974	2285.72	2990.85	1252.44	1072.16	1176.55	1653.92	1356.87	2286.37	1014.14	1245.87	1485.63	963.185	919.549	959.178
306	133.037	88.182	1.47	5720.43	460913	509392	658217	1816.21	251127	3085.16	1586.13	3129.95	534354	548693	1424.47	2188.22	613.042	2025.09
307	133.05	190.769	3.18	17586.8	12155	21436.3	16441.2	12199.8	9306.91	11037.9	19743.7	24477	12516.7	13265	26991.2	13347.8	24834.1	11999.4
308	133.05	128.801	2.15	2822.82	12915.6	13036	19796	7664.14	5909.37	3714.87	2352.73	4099.85	5225.44	25738.8	21105	7505.21	10825.4	7674.74
309	133.05	256.209	4.27	2316.04	2897.56	3753.07	1463.31	1292.49	938.943	930.667	698.112	634.599	1669.73	839.318	789.805	2157.94	1359.75	1716.15
310	133.923	917.435	15.29	651.088	789.555	501.707	672.563	748.954	1004.33	900.875	1452.11	1133.33	986.09	825.263	948.909	922.116	1049.48	855.614
311	133.999	944.047	15.73	620.761	1540.05	1714.57	1320.62	1303.27	1710.03	7020.36	6163.33	5604.51	4627.53	6496.1	19550.9	2455.75	1858.29	8925.04
312	133.999	928.018	15.47	70624.4	59159.3	52195.6	86668.3	112733	105518	51770.3	73420.3	118202	104322	72587.6	45244.3	44891.4	65967.4	42694.1
313	133.999	956.713	15.95	70.9576	869.959	581.21	504.361	515.503	631.985	973.632	938.507	5079.47	864.02	923.941	716.099	923.115	622.639	999.737
314	133.999	827.336	13.79	5897.66	11900.7	9262.07	9961.12	8253.08	9781.86	14614.9	34829.6	74997.5	7347.03	34507.7	33913.7	18422.5	11635.4	21151.5
315	133.999	898.981	14.98	5721.52	12394	16115.4	7063.54	17255.8	8451.35	18822	9222.26	42729.6	13000.9	9923.12	52237.3	9362.32	8475.07	9942.19
316	133.998	870.797	14.51	6839.73	9302.9	5232.12	7219.71	13020.9	7754.37	17692.9	35723.3	24299.7	8994.51	10348.8	9871.36	9130.61	6645	9536.93
317	133.997	758.804	12.65	14612.8	18901.5	12901.4	7371.16	46581.3	1339.23	11890.3	8346.94	15947.3	10380.5	15291.7	10596.3	23593.4	12854.2	22088.2
318	134.017	87.622	1.46	42073.2	33517	45757.4	51069.2	32884.6	19161.3	57324.5	23170.8	29763.5	47797	38720.4	41715.6	38295.1	39969.9	38420.9
319	134.017	111.166	1.85	42044.8	33883.8	52279.1	53080.8	31923.5	12587.1	55233.8	14775.8	28786.8	41007.5	45153	27943.2	38652.2	38452	38619.1
320	134.047	250.825	4.18	6291.72	4151.51	19633.3	1840.08	19616.2	22375.4	14025.6	730.426	24609.7	25039.2	10260.7	14024	12482.6	20747.4	2935.24
321	134.046	136.692	2.28	791.734	571.488	24547.4	51155.1	9854.95	977.988	2001.61	536.947	4472.79	3542.67	1330.04	2192.05	9759.93	6568.73	9941.09
322	134.894	915.698	15.26	1186.5	1335.3	1478.5	1334.71	1405.57	1654.03	992.359	1816.79	2124.53	1535.1	541.849	815.648	1364.4	1457.4	1330.04
323	135.002	928.663	15.48	4858.26	2426.27	2039.91	2286.47	4815.47	2429.4	2173.91	3680.64	4165.57	2152.2	2640.72	1975.71	2774.94	3063.14	2787.89
324	135.018	87.895	1.46	8847.49	9505.27	9303.02	13183.4	14736	5251.8	14572.5	8327.56	7015.54	13229.1	22365.4	11757.4	10486.2	8082.13	10581.2
325	135.018	111.166	1.85	7301.69	7309.69	9701.5	17552.1	13183.3	3722.98	11234.4	6134.59	6166.59	11383	13937.6	8750.79	7255.62	7210.24	7255.01
326	135.03	252.633	4.21	42744.1	61507.4	51408.1	1962.53	60181.5	5316.99	39712.7	822.41	45694.1	71827.1	168274	87658.5	41251.2	38486.3	42224
327	135.031	197.909	3.3	37402.9	25970.5	73617.4	6808.62	47138.9	7236.13	49445	2456.07	33713.1	117312	183682	122114	62130.2	57942.1	62913.7
328	135.031	399.046	6.65	20529.1	13641.7	1885.24	828.002	15580.8	1287.22	19300.8	1255.26	10970.9	17432.5	28548.8	22647.8	7231.95	9773.37	7317.82
329	135.031	164.182	2.74	4483.51	8326.89	4454.49	1744.18	5832.82	1635.31	8126.51	1450.27	5796.58	6839.74	27721.4	24794.5	10053.5	12112	9696.19
330	135.044	447.334	7.46	2851.45	4223.34	1981.81	3042.48	2412.92	2269.1	1828.98	2642.76	1552.42	1739.13	1385.5	1567.95	2013.35	2125.65	2022.61
331	135.045	374.987	6.25	564.659	1297.78	2878.6	1443.53	929.228	1791.78	455.127	4391.89	501.93	789.288	842.825	814.156	1471.11	1047.58	1456.36
332	135.044	887.752	14.8	6549.14	3724.76	7922.26	4654.07	11524.2	6778.57	4596.2	6735.41	20869.5	8832.06	5349.98	14881.5	2198.82	7589.18	1483.19
333	135.045	825.514	13.76	2198.9	2000.07	1465.19	2603.54	3743.71	2907.48	1944.47	5581.47	6238.64	4575.01	4091.09	7837.37	2336.14	2827.88	2252.89
334	136.014	918.293	15.3	13889.5	8684.62	9309.87	10199.5	8670.99	8210.19	6722.08	9455.76	5873.29	5551.63	5132.32	5474.76	4975.71	8167.06	5525.62
335	136.034	198.298	3.3	2084.47	2772.19	5325.52	799.956	2810.02	585.748	2996.55	534.219	1161.25	2423.12	12906.4	4377.01	2103.81	2696.91	2125.24
336	136.034	253.543	4.23	2552.66	4341.55	3197.13	365.271	3318.29	500.826	3199.34	402.375	2709.04	2472.8	13176.4	4125.52	1924.1	2581.35	1623.35
337	136.052	884.988	14.75	4696.77	5935.68	2663.5	10013.3	5324.39	9125.36	2996.41	9191.34	7133.52	5440.14	5168.34	10082.1	7788.2	8610.62	7887.44
338	136.052	828.041	13.8	4109.75	3235.92	2557.62	2035.2	2747.2	4713.69	5114.26	2573.83	3890.85	857.072	2574.14	2685.18	2372.5	5968.14	2375.54
339	136.991	302.253	5.04	4608.55	2082.24	2072.36	1992.55	1743.16	1417.14	3079.42	1816.93	2185.48	1813.95	3190.77	2483.28	1758.52	1728.29	1756.56
340	136.991	86.308	1.44	1232.2	2712.29	2855.05	5726.15	1990.9	4797.68	1448.36	3550.38	3136.71	1392.82	2095.3	2803.5	2792.1	3321.57	2734.19
341	136.999	918.183	15.3	35206.5	45623.7	47489	57848.3	45920.2	34907.2	36574.6	49367.6	32491.9	26883.6	32266.4	27761.5	32564.5	37298.9	32639
342	137.024	428.474	7.14	6909.57	24945.6	32081.7	79548	21406	52404.9	4428.21	17288.7	3199.98	13968.8	969.681	4584.66	21115.7	22784.5	21076
343	137.024	363.413	6.06	31926.5	28167.2	6579.74	7419.89	26367.7	1593.25	20354.4	4001.15	9888.5	16826.9	15117	15623.6	15924.1	17095.4	16047.9
344	137.096	532.804	8.88	2804.96	2008.62	1872.87	513.835	4078.69	156.189	2895.41	117.266	2045.32	2526.78	6215.72	7491.67	2315.65	2110.78	2421.95
345	137.987	77.2945	1.29	1467.3	3171.17	5061.06	2414.94	1400.42	4273.6	869.803	4714.48	677.226	1193.3	1035.53	1205.25	2320.14	3157.4	2359.3
346	137.983	917.804	15.3	2030.83	4412.84	5979.41	3794.54	2483.54	2709.72	4506.73	4183.1	3202.45	2660.45	2685.52	3139.46	3167.78	3722.69	3077.06
347	138.002	918.478	15.31	2318.16	2571.65	1406.86	1322.29	1844.94	1538.53	2544.48	2533.74	2323.64	2116.6	1276.27	2239.65	2776.9	2262.77	2769.32
348	138.018	815.885	13.6	21142.7	11813.2	11931.3	15977.1	15498.8	9246.9	8959.19	9453.2	9231.46	8310.96	19681.7	11685.7	13219.5	9269.51	12229.6
349	138.019	543.237	9.05	2426.15	5941.32	1571.4	1078.8	1657.84	2259.92	2261.29	1238.87	1194.61	1618.55	1257.89	828.944	2155.38	1456.49	2082.38
350	138.018	885.349	14.76	23977.8	79693.6	60252.6	29439.2	51531.1	44165.1	45299.3	59588.5	58757.9	51200	76108.9	63128.3	55711	41208.9	54983.5
351	138.019	261.251	4.35	1427.89	679.855	4139.21	1395.87	1426.02	1827.36	1615.4	1346.27	3692.33	3182.72	1603.42	4880.67	3907.62	5348.18	3041.62
352	138.02	302.547	5.04	3338.49	2678.27	1379.12	1205.48	1546.33	954.598	2436.27	2192.76	823.339	1202.72	2133.77	1172.18	1427.45	1884.71	1436.21
353	138.018	802.803	13.38	13183.4	11651	12017.8	21797.2	13901.1	12261.3	30957.3	11131.1	28219.4	15779.6	11525.9	20937.4	11674.5	30788.3	12718.7
354	138.027	363.408	6.06	2936.93	1962.55	799.525	653.448	2024.22	564.623	1751.6	517.494	856.941	1099.32	1389.97	1378.48	1198.51	1334.61	1197.11
355	138.027	428.483	7.14	436.622	1027.86	2079.36	6252.22	1393.38	3666.59	641.589	1575.38	686.299	1316.54	454.525	584.198	1757.33	1767.1	1756.36
356	138.055	356.367	5.94	8551.79	6704.55	17991.2	12876.8	8160.23	9971.51	7039.34	6596.97	7993.36	8795.78	5549.98	8101.03	8896.51	9098.48	8899.1
357	138.971	79.01	1.32	1363.46	2883.85	8052.39	1334.52	3342.91	1012.15	1230.15	1594.01	775.093	1002.78	540.022	1444.81	1857.87	2216.66	1837.29
358	139.003	250.901	4.18	2079.17	1219.64	1793.85	2319.57	1987.48	2130.39	2523.62	1399.09	5653.4	2042.14	2033.31	3878.73	2345.01	3081.95	2058.79
359	139.003	86.714	1.45	1244.61	979.913	2405.7	1129.44	2269.13	1751.18	939.645	1648.5	1086.3	674.338	1736.18	1687.46	1315.94	816.179	1334.17
360	139.014	913.933	15.23	2544.92	2841.83	1991.11	2341.32	2948.49	1931.84	1265.05	2036.8	2311.85	2106.85	1979.84	4163.29	2170.96	1796.03	2148.8
361	139.113	553.538	9.23	12199.2	5680.66	7851.88	1745.2	10479.7	984.97	13650.4	1204.58	7439.8	8072.1	15224.5	11230.2	6388.87	6681.02	6403.46
362	139.112	580.217	9.67	12555.3	8613.6	1751.14	543.965	7420.25	412.216	8516.99	1945.51	8963.43	5404.45	5357.09	4928.28	6075.26	5945.4	6073.63
363	139.999	917.679	15.29	6634.75	2637.43	3591.55	3191.12	3734.45	3287.53	1406.66	3243.74	2599.6	1475.27	2160.91	2410.47	1617.72	3027.81	1971.44
364	140.012	73.361	1.22	2719.4	1579.81	1213.97	939.84	1152.19	1020.35	3027.92	1272.24	1398.91	1850.17	1479.13	4112.46	1843.65	1643.68	1835.68
365	140.035	123.374	2.06	6949.44	3485.69	1109.54	1286.48	2739.11	1997.58	6118.87	1297.77	5326.6	3329.8	5296.17	4243.05	2511.92	3550.76	2313.87
366	140.035	185.692	3.09	2927.03	2226.9	2282.4	2949.02	2812.71	2686.88	2984.58	3138.35	2748.39	2366.1	1519.69	1714.55	3683.98	4557.86	3680.52
367	140.035	86.662	1.44	2235.68	2492.44	2136.15	1183.52	1722.1	1126.17	1808.26	2034.26	1438.9	1380.31	1240.5	1899.1	1356.91	1120.45	1329.07
368	140.983	81.658	1.36	535.096	2333.47	1246.79	1492.27	1242.7	505.123	912.036	1759.57	1002.23	1606.56	1187.06	1896.56	903.635	1444	696.596
369	141.021	898.671	14.98	13941.6	5620.84	1751.58	7445.48	6064.22	5074.38	9705.94	8233.11	14603.1	7965	5021.62	9612	5700.87	6483.39	5694.91
370	141.018	370.233	6.17	1187.06	587.413	912.422	3730.04	686.141	2658.86	342.823	1055.69	989.267	386.306	257.57	1093.83	1372.85	1140.46	1362.88
371	141.018	253.001	4.22	1417.13	1354.34	1827.87	1410.81	1781.41	3091.65	1067.55	1091.33	2537.14	1717.7	1078.73	894.063	1409.46	2927.91	1044.32
372	141.019	829.335	13.82	5259.73	4126.87	3664.23	3573.2	2779.47	2741.42	1976.67	5070.62	2024.54	5823.45	2170.6	2023.59	3136.42	2652.67	3052.29
373	141.091	657.422	10.96	2609.01	1639.63	2062.72	1703.05	1853.59	664.276	2748.33	1113.65	2938.07	1082.99	2620.91	3100	1485.23	1110.74	1510.23
374	142.014	92.991	1.55	703.445	631.001	2596.32	2854.65	1278.95	392.684	894.83	400.721	1163.71	2144.68	1214.31	2021.51	1409.71	1766.61	1398.06
375	142.05	305.218	5.09	3078.11	1489.49	11106.2	8115.87	2802.27	2081.02	5027.39	821.639	4245.55	6080	2250.99	8979.61	4489.72	5217.85	4470.99
376	142.05	265.866	4.43	1146.89	1803.05	1343.82	754.151	827.013	1187.16	1704.55	470.52	1798.44	3109.87	2899.34	4280.24	1455.78	1482.92	1442.55
377	142.066	325.432	5.42	591.385	1173.23	1288.34	1967.17	1724.3	266.403	778.476	384.717	1867.39	415.142	572.864	461.544	1236.14	1185.27	1239.76
378	143.035	300.232	5	1315.8	3372.06	4306.94	2639.32	1825.74	700.205	2108.48	1532.24	3304.98	3234.28	1097.68	1495.99	2211.56	3218.71	2250.41
379	143.035	78.882	1.31	1907.07	3331.83	3262.67	2163.63	2369.97	2419.29	2243.52	2022.23	2106.43	3042.05	2312.06	2256.09	2005.72	2717.97	2064.76
380	143.035	254.661	4.24	2550.58	2922.28	8173.72	3110.77	4173.22	3387.16	3577.36	2763.82	7101.62	8408.15	5943.56	7713.16	3180.35	3460.47	3042.25
381	143.072	889.858	14.83	4949.41	1410.67	21967.7	5125.43	3702.24	15230.7	1289.15	2307.29	21506.8	14570.4	2646.41	1322.96	13748.7	17527.3	13822.1
382	143.07	826.39	13.77	3075.95	10467.6	15029.1	1763.39	1985.13	2558.35	15126.7	1896.84	25124.3	18718.8	7202.14	4487.29	8726.8	16129.2	5729.69
383	143.107	884.478	14.74	65011.2	79809.4	53489.1	36130.3	121753	78476.1	56668.4	42457.9	99640	47983.7	107892	55343.6	70041.6	66737.2	70490.5
384	143.107	815.864	13.6	21829	28632.5	27371.5	15245.3	42952	27968.3	16431.5	12670.2	22511.5	29698.7	63896.9	20178.7	30784	29998.8	30936.9
385	143.108	846.916	14.12	22367.6	66168.5	76432.1	14604.7	12016.6	15311.6	13219.4	27816.7	27413.4	9374.99	10694.1	9698.19	18168.8	27384	20508.4
386	143.119	299.724	5	1206.12	909.103	877.478	894.502	981.125	1071.99	1080.59	634.833	1094.3	1215.45	1706.46	1267.81	1041.88	921.049	1056.72
387	144.03	269.544	4.49	241.954	1217.83	4065.93	609.654	2081.04	1578.57	609.884	398.455	2003.42	4783.36	1335.4	3164.76	1653.04	2664.94	933.819
388	144.03	86.2445	1.44	3063.94	3612.86	6496.89	6847.31	2205.29	1406.87	2366.83	2328.4	514.812	1924.31	1752.75	1029.01	2669.16	4874.13	3036.68
389	144.045	338.599	5.64	8531.15	5034.93	3982.41	4001.38	10363.6	18086	5760.75	3540.36	4181.9	6090.04	6712.69	27721.7	7730.82	8138.68	7730.87
390	144.044	318.038	5.3	772.023	757.602	8769.85	3865.29	1491.88	3686.25	890.752	3162.83	953.428	3015.29	2541.56	1271.76	3202.89	2168.7	3327.11
391	144.045	501.682	8.36	7869.54	2051.29	1470.33	690.69	2706.4	365.656	9771.07	1136.03	2343.7	11602.2	10039.4	9131.29	4888.51	5915.39	4794.38
392	144.066	265.073	4.42	368.076	1188.51	1152.42	218.933	2397.16	1500.49	757.243	180.063	6594.94	2000.27	1681.05	4035.27	1145.6	1849.4	611.478
393	144.102	265.022	4.42	272.791	549.136	1043.56	96.1592	854.563	772.612	683.782	120.576	1553	2372.35	1917.23	3134.74	807.844	804.16	817.584
394	144.111	887.278	14.79	2105.22	1712.61	2718.17	1757.41	7006.07	2270.88	1763.15	1665.97	2857.97	1753.53	1341.56	2017.17	1946.54	5293.79	1989.73
395	145.014	96.254	1.6	16400.7	8523.74	34222.8	59688.4	17866.8	11807.9	26286.6	13248.9	19879.2	28922.8	14028.3	63328.7	24758.4	22895.7	24968.4
396	145.014	126.455	2.11	15946.1	11626.8	34343.5	53499.3	12174.7	11404.9	17260.5	8177.15	16153.6	16978.7	14068.8	34183.2	21278	21945.6	21241
397	145.014	250.675	4.18	1560.73	1108.74	5199.84	2003.53	1658.56	867.555	1516.69	400.936	2776.78	1873.37	2438.03	1841.2	1716.26	1832	1713.78
398	145.015	919.818	15.33	6912.06	5823.56	4914.6	4663.43	4180.5	6371.08	3955.56	6256.66	7380.56	3860.42	4135.47	2995.14	5625.02	5161.93	5572.64
399	145.014	227.007	3.78	980.05	1273.06	2570.27	2762.31	1762.83	736.704	930.717	2427.71	1297.89	1226.36	1461.81	1318.02	1711.63	1113.5	1525.05
400	145.029	300.173	5	1558.89	2488.26	2981.94	1581.41	931.027	2756.99	1287.43	6246.65	985.321	1189.53	3647.2	3079.01	2013.09	2587.35	2005.03
401	145.05	268.872	4.48	7088.57	8941.6	15845.9	8903.52	6190.39	3997.49	5965.45	3754.66	3841.41	5365.96	5648.95	4876.07	8761.58	7742.79	8626.8
402	145.05	139.693	2.33	1146.36	5953.8	9968.37	8802.27	5772.06	4892.77	4363.34	5682.37	2818.83	3200.78	3588.44	3717.68	6378.8	5432.81	6467.04
403	145.05	327.11	5.45	7886.53	22919.6	67623.4	52101.9	33693.9	27017.5	20802.1	20334.7	41612.3	35792.3	9889.96	3504.23	32255.4	36709.3	31924.4
404	145.05	319.335	5.32	18801.9	3771.79	2958.17	1770.74	10531	8131.06	32184	2432.36	3271.13	25763.4	60807.1	38424.3	18969.3	19977.8	18854.3
405	145.062	74.342	1.24	83908.4	48094.3	236897	415018	81910.7	29676.5	70590.1	24189.8	60920	48301.3	87666.7	51982.3	125047	107292	125712
406	145.087	517.542	8.63	3337.32	1526.66	2019.12	816.213	1271.27	497.312	1738.65	1977.93	1324.52	1321.85	988.77	1268.3	1661.45	1786.73	1672.57
407	145.098	66.674	1.11	13865.7	13104.2	17265.6	36311.1	17968.7	15630.2	13859.1	6386.91	12088.7	16009.2	9615.26	10976.9	17313.2	16188.7	17354.6
408	145.932	55.658	0.93	1941.82	1744.98	1708.43	394.672	1087.04	374.334	1067.31	438.094	2351.05	617.427	701.59	697.086	399.465	538.531	378.046
409	145.932	33.567	0.56	360.901	177.583	378.42	195.425	238.717	240.358	286.288	327.898	625.448	340.483	828.549	539.731	324.701	227.657	413.723
410	145.931	15.9675	0.27	652.52	189.393	339.905	205.116	414.625	289.886	316.564	256.944	782.398	358.266	346.567	491.233	283.473	264.375	296.737
411	145.93	1.955	0.03	905.419	244.477	325.815	194.601	1282.75	357.552	282.576	245.355	1478.1	1719.99	908.444	901.917	602.825	374.344	854.277
412	145.929	46.556	0.78	390.884	307.843	399.49	223.782	534.816	297.806	303.014	365.506	362.481	319.361	1034	352.272	238.242	350.61	230.191
413	145.94	906.727	15.11	1639.39	1653.28	1185.62	1418.8	1795.99	1626.07	1587.07	1143.94	2436.78	1611.06	2029.91	1430.18	1307.47	1752.95	1255.25
414	145.999	953.345	15.89	140.147	222.906	217.573	380.116	117.506	282.07	168.252	170.904	605.799	192.617	179.939	228.629	265.674	367.012	234.482
415	145.999	942.347	15.71	459.192	483.746	1935.42	1115.94	435.89	768.854	482.216	502.439	546.356	500.336	531.875	649.649	542.137	239.713	568.323
416	145.998	822.874	13.71	9434.35	6124.8	12349.1	37172.6	9757.48	10535.5	3736.42	9463.71	26850.5	15192.6	11922	6947.93	10005.1	17123.7	9060.66
417	145.998	878.935	14.65	6226.9	17714.4	14689.8	28098.6	8113.91	16398.3	5085.04	9479.22	19191	18266.7	10988.9	12501.6	11265	9158.8	11955.4
418	145.999	927.029	15.45	1570.42	5060.85	4274.87	3546.1	2187.79	10094.5	1896.25	2599.56	6752.84	6466.46	3057.76	3404.5	4875.21	7685.64	3657.54
419	145.999	899.421	14.99	2342.38	2717.04	6210.9	4001.14	2845.39	6844.86	3028.13	3056.91	4798.69	14470.6	7723.52	20216.4	6752.37	3067.59	10412.8
420	145.999	771.108	12.85	20365.6	18154.5	16712.2	16089.9	10008.5	19862	9794.5	8670.82	17709.8	12300.5	7593.62	7463.74	4779.19	10446.5	6962.24
421	146.017	96.4845	1.61	993.425	1704.94	1688.09	3173.28	1966.97	1466.39	1293.62	1174.11	2359.16	2287.99	1941.48	3866.28	1177.14	1372.31	1168.51
422	146.024	318.838	5.31	555.722	501.202	7206.05	3995.92	403.391	2846.34	754.291	2188.16	591.752	1233.37	712.178	697.2	1922.22	1828.55	1918.73
423	146.046	77.313	1.29	97639.6	123029	121163	160436	89137.5	64778.9	74205	84581.3	97474	81698.4	114285	64111.7	139334	97139.7	137547
424	146.047	122.733	2.05	1645.77	1517.49	10056.5	6299.87	1904.46	4573.74	2388.21	1845.35	3899.41	2811.63	8524.06	2966.59	3088.51	5066.14	3156.24
425	146.054	326.879	5.45	975.443	1429.4	5124.71	2819.99	2286.58	849.103	958.675	1128.64	2245.22	2624.2	881.315	1333.63	1975.83	1768.52	1983.08
426	146.061	414.924	6.92	2088.69	3018.19	4140.95	2269.27	1691.26	681.688	2060.88	985.394	2946.73	2128.2	2597.44	1416.54	2206.69	2678.4	2246.21
427	146.068	74.5025	1.24	3223	10047.7	9181.42	8418.73	3749.12	8566.36	14163	11926.6	15520.5	2006.03	20857.8	10142	3879.22	5794.73	3967.3
428	146.082	292.182	4.87	814.036	683.564	2014.84	4336.47	937.752	198.097	1360.88	1372.3	2100.58	2823.36	2137.33	1292.43	2195.85	2358.11	2179.92
429	146.082	87.238	1.45	4578.41	4470.45	4032.93	1224.05	4143.04	2292.79	5408.64	3319.68	1509.63	2656.6	3785.03	4093.5	2273.1	1997.13	2261.5
430	146.082	132.572	2.21	1879.05	1323.11	562.752	814.941	1005.24	537.717	1827.65	633.843	1247.08	1521.86	3576.76	4512.14	1881.3	2451.62	1606.88
431	146.102	66.4365	1.11	429.373	519.956	753.001	1524.63	1400.21	1132.63	756.043	326.578	568.51	1417.58	742.049	507.174	1238.59	1161.2	1251.82
432	146.938	957.774	15.96	912.88	677.142	1720.28	1484.17	1761.88	773.975	1690.3	1347.91	1009.37	2320.63	1351.47	891.22	881.326	518.332	950.354
433	146.939	31.502	0.53	413.34	606.272	574.115	375.754	461.189	475.357	350.279	673.21	663.739	1505.97	698.712	2607.88	1051.77	669.041	1481.44
434	146.938	20.2385	0.34	412.9	513.505	420.272	283.117	1674.29	608.133	383.336	509.151	441.215	700.903	354.24	541.815	987.912	571.159	991.629
435	146.937	1.2005	0.02	176.34	450.029	388.832	203.139	675.438	406.309	423.036	380.153	837.376	905.159	494.803	1346.17	943.722	960.602	919.873
436	146.938	43.31	0.72	565.311	794.347	310.273	312.835	1104.47	146.22	303.405	496.717	313.788	753.285	274.274	638.508	536.62	1138.56	580.694
437	146.938	55.295	0.92	440.705	2560.74	1148.62	523.22	2673.67	461.384	879.437	1994.8	867.632	917.773	767.738	2886.92	1698.3	2672.11	1709.29
438	146.938	10.652	0.18	512.602	456.746	610.879	392.284	3195.71	238.554	658.823	1039.44	770.006	1048.56	703.389	1581.43	598.718	1339.12	470.285
439	146.937	904.843	15.08	1513.67	1646.47	2969.65	1244.92	1338.39	1586.81	1901.2	2109.01	1814.59	3310.62	2286.88	2460.43	2560.93	2088.46	2896.56
440	146.939	944.149	15.74	2426.87	808.863	3585.33	1908.65	3215.13	955.487	921.104	1529.26	1150.69	1219.81	974.615	1159.14	1476.69	4143.46	1386.35
441	146.938	934.553	15.58	6305.21	4288.6	4612.01	9967.1	4199.78	4634.1	2374.41	10524.6	4135	2491.41	9652.8	3257.52	5532.66	7356.58	5296.51
442	146.962	940.137	15.67	162.488	228.865	258.45	215.462	199.053	439.089	389.294	257.357	356.763	327.92	719.316	241.816	503.115	869.056	465.473
443	146.961	62.5965	1.04	3847.4	6692.07	11094	5432.87	2351.74	12806.3	4852.97	14712.3	2449.8	2650.31	5002.07	5557.04	4943.9	5213.61	4909.38
444	146.961	949.647	15.83	340.18	316.176	379.326	487.681	357.513	587.712	579.384	334.341	643.827	222.065	1034.52	332.626	238.488	1199.6	321.046
445	146.962	908.011	15.13	3706.8	3378.67	5113.83	2552.21	2827.07	2698.26	3997.55	1907.58	2614.93	1484.26	4198.02	2621.48	2892	3244.67	2942.24
446	146.961	957.749	15.96	413.212	372.701	241.17	226.164	405.103	240.467	162.72	183.451	288.078	144.925	288.076	154.097	297.575	196.02	274.246
447	147.009	286.966	4.78	16212.2	22174.4	46752.9	27535.4	16718.7	17098.1	13231.6	51620.3	4013.71	7390.3	6890.98	11492	17500.9	21586.6	17537
448	147.009	330.875	5.51	3849.34	4465.86	4630.25	3491.59	2882.48	2148.94	1808.43	2695.81	654.618	2314.05	2719	4025.3	3328.21	2907.41	3309.19
449	147.008	393.754	6.56	733.255	2425.78	9224.25	4329.87	2701.94	3058.77	606.99	5273.86	714.208	1957.65	599.169	1460.67	2328.62	3103.93	2334.93
450	147.008	253.513	4.23	4110.23	9571.71	9586.71	496.318	7983.24	24582.8	2728.58	1180.51	17767.4	8617.59	11626.8	17461.8	2993.02	4136.3	1797
451	147.008	237.504	3.96	20481	13753.8	25851.4	38994.2	3876.97	2721.58	4254.07	39621.7	11713.5	4998.26	11843.6	9813.58	15302.5	10490.5	14196.2
452	147.029	224.405	3.74	8159.48	21610.5	51981.8	25035.3	22249.2	12411.6	22464.8	35114	23153.6	28825	21096.3	20734.6	30357.1	26250.4	30073.5
453	147.029	209.359	3.49	7123.9	11274.7	26785.5	35550.6	7730.86	8763.41	13850	38301.4	17272.5	24692.2	9108.47	18516.9	14710.8	15868.5	14527.8
454	147.03	176.21	2.94	30418.9	29579.7	34241	23351	15456.8	15582	18260.3	19730.3	19276.8	19372.1	26955.2	23088.7	23424.1	29876.3	22657.3
455	147.028	85.3295	1.42	3613.33	7060.45	6767	8105.4	5277.04	3937.66	1599.03	3514.55	7843.13	5918.36	1498.34	4380.79	4504.9	2465.35	4600.42
456	147.03	145.433	2.42	27651.6	27565.8	28213.8	48471.3	28397.2	19076	20468.2	8460	27561.4	28904	28289.1	50792.5	16820.2	34113.4	14688.7
457	147.03	249.924	4.17	17627.9	7697.29	9987.98	1005.05	15313.2	1682.67	14471.8	1329.26	64946.6	43082.4	35383	28123.8	10215	26426.2	2238.18
458	147.049	77.6925	1.29	5204.97	5241.03	2144.89	8942.63	4970.63	4557.03	4979.09	5025.12	5295.59	6187.17	10200.7	2876.81	6393.57	5175.87	6468.37
459	147.066	272.974	4.55	3026.55	6130.53	38947.1	27744.4	10087	7846.82	3565.84	1550.84	5336.39	6665.89	2365.92	4149.33	9516.17	12018	9669.9
460	147.066	254.402	4.24	7316.27	5418.36	8313.09	5718.27	2526.86	3462.61	13867.2	2101.12	4472.49	4336.82	17385.1	44246.8	6175.58	4805.86	6908.59
461	148.014	825.528	13.76	3239.68	2695.96	3733.15	2478.46	3164.75	2200.2	2598.42	5823.54	3411.69	3518.55	1775.63	3748.99	3233.64	2692.53	3175.33
462	148.015	917.656	15.29	41299.7	34628.1	29446.2	33455.9	44227.1	48148	29519	43827.2	30737.2	28333.2	34860.5	36844.8	36484.8	43861.4	36462.8
463	148.043	136.744	2.28	1232.29	4214.94	5383.03	5334.59	4799.79	1803.86	1602.74	2470.68	2991.91	3353.97	1414.47	1607.8	2543.62	4221.63	2658.57
464	148.051	77.599	1.29	684.893	725.785	979.213	1875.21	736.241	701.029	721.13	470.584	874.371	821.479	1553.36	957.749	1132.11	784.626	1150.74
465	148.95	60.027	1	1136.16	1447.63	1415.83	1393	1586.32	1114.6	1347.86	791.424	1146.62	1286.4	1218.47	703.856	1174.38	1608.72	1279.03
466	148.998	943.113	15.72	7071.13	10296.9	3491.82	1266.1	1374.76	3265.18	2698.96	1328.57	2971.54	1141.63	1184.73	1002.94	15719.5	1887.96	5489.58
467	149	956.758	15.95	973.032	1394.64	999.652	1274.28	919.554	4209.78	2024.3	739.267	3627.14	727.579	1183.28	587.807	1028.52	629.347	966.395
468	148.998	928.768	15.48	37504.2	79206.7	24609.5	49781.1	42150.5	27218.8	27088.6	50989.3	32751.9	14609.8	19718.3	3923.26	17498.3	14874.7	15894.7
469	148.997	898.72	14.98	5230.35	15993.7	5588.24	9681.3	5055.6	10000.7	11405.7	5532.91	8491.03	9366.83	5238.34	11569.3	5171.3	5120.78	5172.43
470	148.998	826.394	13.77	6224.77	17308.9	8281.93	14577.1	7559.09	13127.9	26714.3	7179.15	5598.49	11461	4109.63	7157.37	11722.6	8467.53	11330.5
471	149	872.415	14.54	7289.24	13571.4	6475.87	26652.7	5839.4	9250.47	12714.7	5287.22	14002.5	4383.67	468.241	2036.44	7494.84	4708.39	7110.7
472	149.009	81.642	1.36	40966.6	26888.9	10789.8	5563.88	44105.6	13604.5	27448.2	15521.4	7870.17	33871	14867.9	140904	32318.2	26400.7	31854.5
473	149.019	918.389	15.31	8070.72	24939.5	5726.94	1588.37	3108.35	11728.6	2047.24	1894.11	2491.44	1949.05	5921.64	1663.55	8995.17	3649.56	6140.85
474	149.045	85.444	1.42	10383	9975.42	28894.7	19306.7	9234.51	6471.8	10019.1	10324.4	8660.5	13206.9	10123.2	9360.23	13649.3	9968.62	13639.1
475	149.061	887.763	14.8	1098.29	2557.39	2573.99	2401.71	4171.48	2911.58	2071.92	4059.2	1650.67	2733.55	4650.76	2632.6	2489.33	1829.64	2501.64
476	149.993	951.967	15.87	28929.8	148473	62870.3	151757	27033.3	38290.7	39480.2	49548.1	49151.3	169045	107215	33180.7	75713.3	72712.9	75712.1
477	149.994	569.635	9.49	89228.1	117492	123462	141475	181192	61031.4	242280	80566.7	83586.1	83278.3	112935	133642	127131	196150	130281
478	149.994	879.698	14.66	579712	402101	805326	895095	262923	248150	480143	359607	509647	538925	741027	311613	338074	252312	340475
479	149.994	651.685	10.86	38371.2	88558.7	77896	98663.2	88757	86838	81662.1	305680	264575	141289	1.25824e+06	629579	208509	70192.7	753901
480	149.993	528.219	8.8	132716	69155.7	198031	66636.5	65717.6	91896.8	55311.7	183722	138325	59911.2	41776.9	144358	77225.6	81256.6	77796.5
481	149.994	675.713	11.26	248569	152649	302645	96490.6	180976	194459	100002	224661	189614	540336	99377.8	93565.3	105124	98455.1	105172
482	149.994	692.482	11.54	189109	116715	213908	347141	140146	188155	164256	240277	183697	121598	123659	819405	147101	90840.6	166789
483	149.994	497.317	8.29	79613.3	53958.5	110092	47199.6	39302.7	40510	42479.9	269452	55893.6	126897	56373.4	80684.7	151159	65246.2	207551
484	149.994	774.634	12.91	1.16741e+06	1.28797e+06	619648	653016	1.0681e+06	951683	837322	255443	723554	404601	371350	1.25824e+06	939363	253470	898920
485	149.993	666.159	11.1	233273	228043	89032.5	170086	185187	71592.5	214414	60458.4	112951	50847.5	44014	73796	131027	276948	182651
486	149.994	536.088	8.93	71472.7	254058	76246.9	65288.4	216728	75076.3	166959	78352.9	81409.7	89329.5	201811	72347.7	81541.7	80013.7	81607.5
487	149.994	620.076	10.33	213086	325602	71161.5	178058	162480	76231.1	73343.9	99795.7	74437.1	98014	57738.4	222999	86621.8	273860	76628.3
488	149.994	635.612	10.59	162072	92003.2	167710	136343	160877	133309	337208	58578.9	165669	79551.6	49155.4	44649.3	102224	68253.7	94653.1
489	149.993	593.926	9.9	65623.7	39441.8	94536.2	42422.9	20586.5	41686.1	56437.7	49466.5	55193.9	116462	42364.8	105068	56009.4	113265	49523
490	149.993	606.42	10.11	65263.6	64735.4	151283	58042	71157.6	68402.7	118151	102283	27285.8	65442.7	182677	97378.9	128185	55785	120695
491	149.993	708.264	11.8	257043	689333	253671	231036	214453	224614	210396	475072	204478	449824	529140	179047	184619	582128	229402
492	149.994	745.718	12.43	110627	109006	110698	330606	124325	117368	178336	258134	178408	121145	366912	146706	171717	281805	156344
493	149.994	940.251	15.67	213550	58898.9	47545.3	57005.5	31411	187563	42483.8	72489	79590.3	85754.1	198778	120699	177960	127053	237513
494	149.994	828.945	13.82	284544	288285	134559	211992	139622	273968	367537	477576	113461	335695	918501	1.28754e+06	540540	528812	546336
495	149.994	453.45	7.56	262379	297622	301143	72079.1	289895	215159	344381	106320	191443	111146	222801	160274	135794	214933	150657
496	149.994	914.883	15.25	212103	297038	36162.6	98379.6	323416	155422	196579	322110	307065	286431	328217	374793	273149	242531	275548
497	149.994	855.619	14.26	88532.6	167625	64636.7	61431.9	28819.9	145870	114088	76591.8	114501	42016.1	46874.6	40015.8	99099.2	62133.7	89929.5
498	150.011	81.5155	1.36	5534.43	7995.19	1587.22	1365.74	3085.67	1216.27	2527.38	1797.4	6681.24	1372.62	1650.96	6842.73	1894.23	1479.71	1871.12
499	150.042	137.22	2.29	2233.97	3248.59	6167.23	6643.55	4019.05	1170.8	4659.75	1328.45	2059.17	9138.7	24869.3	5046.52	5971.34	5047.46	6091.05
500	150.042	252.042	4.2	3306.21	4861.75	5262.54	2138.81	3938.7	2375.41	11366.4	2171.35	2025.02	11282.3	18934.7	11212.4	5032.19	7593.83	3840.81
501	150.969	76.3495	1.27	1630.84	2736.25	9142.06	6194.28	4363.88	2397.92	2588.82	2135.09	1120.68	2460.97	1773.88	2041.21	5189.72	4868.62	5213.5
502	150.996	828.034	13.8	6736.31	18901.7	11907.8	11665.1	7214.46	7843.97	34319.8	7770.34	12690.5	2812.91	2862.19	29192.6	7394.74	3932.78	7946.91
503	150.997	944.847	15.75	2999.54	2140.65	7637.39	1473.79	993.549	2622.03	3859.5	1068.08	1169.47	898.1	3696.03	5160.36	3225.69	1233.71	2548.31
504	151.003	375.915	6.27	7446.07	13322.7	14867.3	776.206	14575.6	3747.48	13749.6	2650.44	26145.2	10177.2	1102.26	1916.39	8816.64	8533.59	8840.47
505	151.005	319.659	5.33	578.755	611.455	1531.31	6387.86	1045.64	618.291	1359.17	499.432	1373.71	1397.23	265.89	531.111	930.912	1446.98	937.155
506	150.998	877.771	14.63	14666	15695	27034.9	11040.9	8751.37	31523.8	19395.6	8088.99	5555.84	1835.99	25383.1	7153.46	16787.9	8118.28	14367.8
507	151.006	83.41	1.39	983.582	2323.36	3076.31	2629.02	3100.9	2145.45	754.021	3207.98	2366.09	2454.96	2563.38	3219.83	2073.67	2164.24	2048.68
508	151.015	921.666	15.36	11183.5	5334.17	19515.6	15179	5653.11	1933.18	2721.01	3233.12	8589.41	4797.62	6149.13	5815.31	9188.43	3788.1	6133.48
509	151.026	247.131	4.12	3597.43	5476.73	14314.5	1409.34	15087.8	2508.24	16463.8	899.249	10580	10993.2	18043.2	21782.8	12329.3	26931.3	2379.77
510	151.026	221.946	3.7	8477.73	12570	2782	134337	11477.6	1327.17	18701.2	2490.77	5304.73	5621.74	10729.6	7612.66	29575.8	4099.7	19424.8
511	151.026	414.123	6.9	1185.55	620.704	435.515	1183.49	2762.17	758.091	3217.98	575.259	1460.23	1885.48	449.918	1336.89	906.057	860.616	907.095
512	151.039	378.649	6.31	13483.8	6960.52	8167.55	4313.61	6186.57	9129.84	23852.7	5801.72	4319.8	50255.7	11452	37579.3	13673.5	17118.9	13805.1
513	151.039	526.618	8.78	1088.02	6598.92	2358.23	2882.63	3060.58	1727.92	2135.16	2005.98	2122.41	2551.67	1334.06	2096.23	1837.01	1694.3	1819.19
514	151.04	890.789	14.85	21602.3	11454	3450.31	14456	8658.16	12458.6	2554.1	2137.12	4612.84	1345.45	5005.45	8018.2	3220.34	10589.2	6132.36
515	151.061	79.7155	1.33	1503.8	3671.27	11819.4	340422	2721.57	4588.73	1307.94	10104	3317.95	5184.94	2010.65	3265.69	92480.2	81450.2	92656.9
516	151.061	887.763	14.8	2136.96	1957.79	1960.84	12733.3	10031.8	7149.74	6316.39	1606.13	2425.47	2782.06	2815.29	1925.02	2633.39	2653.93	2637.82
517	152.01	913.877	15.23	15641.8	14289.2	9442.03	6431.73	14308.1	14897.2	15344.2	16027.9	12108.1	16661.7	16000.1	16900.4	11072.2	9914.16	11096.7
518	152.01	375.179	6.25	1720.34	2243.25	1432.19	670.816	1578.51	815.341	1494.44	838.525	3034.39	1743.16	690.241	2378.7	1327.6	1806.19	1347.37
519	152.035	848.003	14.13	9046.2	4327.76	4420.08	8451.58	11874	5279.09	4374.52	6871.15	10717.3	11615	4874.22	5178.35	16415.4	4219.57	15645.4
520	152.035	884.988	14.75	46575.2	34759.3	35633	27791.3	19876.3	26289	36913.9	9945.49	24551.6	23198.4	40767.3	35041.7	35265.9	34168.2	34808.9
521	152.035	818.515	13.64	5924.99	12979.3	9249.14	6527.61	13107.6	6987.87	8729.24	11245.4	8498.94	7296.16	15006.1	24442.1	10170.6	14636.6	10208.1
522	152.072	196.012	3.27	2718.06	1247.51	1677.95	462.791	1113.84	981.435	6093.68	613.809	570.552	7090.7	3193.33	6059.98	2365.66	3686.99	2382.85
523	152.994	916.208	15.27	4786.81	4221.68	3805.4	3186.75	4352.9	4918.11	5048.88	4617.63	3388.41	5993.07	6996.26	4743.15	4461.72	4997.15	4415.57
524	152.993	78.805	1.31	4035.05	2968.8	7112.62	2220.65	3887.81	1796.26	3297.43	2155.12	3464.7	3486.84	3632.25	2973.33	2771.68	3301.1	2778.73
525	153.019	375.139	6.25	213238	306587	312972	129535	348214	52465.1	199959	95538	415548	194357	28122.8	45429.5	160693	230505	164245
526	153.019	297.552	4.96	2246.85	1649.31	3231.65	2915.09	3649.75	683.087	3397.13	1373.03	3095.86	1961.48	536.363	1244.17	1906.96	1914.62	1905.22
527	153.019	331.07	5.52	3105.53	2146.02	4941.83	10661.8	1989.03	7167.82	2831.93	4356.51	1935.23	2200.89	693.675	2099.12	4537.61	2543.07	4813.08
528	154.015	331.258	5.52	1440.28	888.113	2097.69	4551.85	2341.73	1094	885.872	543.937	3219.41	1040.12	416.096	634.158	1947.17	1669.5	1981.87
529	154.022	375.178	6.25	12691.7	20225	20993.3	9123.93	25752.1	5480.63	15588.4	6666.18	37465.1	17514.5	1447.73	5299.84	14334.1	17735.8	13999.1
530	154.063	69.899	1.16	8908.9	7026.3	19405.5	26753	11713.2	9271.2	8116.04	5358	11265.2	14310.8	29044.3	23477.7	10469.7	13399	9011.92
531	154.062	287.837	4.8	5113.79	3723.28	1796.63	1340.22	5704.11	230.063	2711.51	467.64	2543.64	2117.61	3825.42	3403.79	2819.39	3010.79	2836.39
532	154.998	345.714	5.76	1648.91	709.142	7355.11	6246.14	2454.46	2430.26	693.294	2023.94	4197.05	992.97	191.693	2709.87	2251.61	2446.22	2263.87
533	154.998	89.675	1.49	4983.78	1344.77	2423.32	5175.71	859.885	1924.94	2012.04	2060.75	8035.94	2393.98	3047.21	4876.1	2059.24	1757.12	2059.71
534	154.998	178.263	2.97	12827.5	10644.7	7521.12	3595.55	5007.14	4253.63	4317.78	10687	5205.76	4543.28	5777.92	4745.09	4629.9	7063.09	5150.88
535	154.998	145.791	2.43	6988.51	3994.34	8563.1	3604.2	4824.69	2238.74	3223.53	1767.14	2290.91	3885.66	6304.78	5588.08	2889.1	4305.36	3182.81
536	154.998	113.914	1.9	3894.78	1288.56	2234.83	2886.19	2039.2	1217.1	2316.7	2337.91	5467.78	1977.79	2596.85	8660.93	4977.52	1911.1	5355.75
537	154.998	276.604	4.61	1664.86	3246.62	8188.64	11647	2925.4	8562.77	2083.77	12354.3	8450.7	2609.88	1746.44	14480.2	7078.39	5378.17	7383.86
538	155.009	901.747	15.03	10709.9	6716.84	7106.13	5577.22	12891.7	2301.95	13001.2	6958.64	12758.2	14256.7	23525	17773.2	10472.5	5576.64	11747.9
539	155.009	827.304	13.79	2544.73	4189.21	1939.56	2949.42	4273.46	6187.99	2513.4	3699.95	4378.87	4012.91	5309.97	4676.46	4568.41	2611.69	5105.06
540	155.024	375.882	6.26	2764.3	4812.83	3062.5	1427.56	3714.58	849.025	1408.01	648.997	4962.12	1799.43	290.301	408.479	2465.89	2054.41	2389.88
541	155.034	300.644	5.01	1376.2	784.545	1243.29	1304.76	1270.98	1591.32	828.668	836.459	1140.51	1666.01	998.856	1080.9	922.895	1770.75	914.249
542	155.035	354.586	5.91	578.782	2524.14	7317.41	8237.88	4032.85	1202.69	935.495	2000.98	1993.26	4024.11	464.041	1726.48	3113.32	3305.1	3117.21
543	155.071	427.574	7.13	1996.74	761.273	3127.67	1264.79	1492.22	1167.97	732.43	873.641	1202.69	907.004	812.193	878.25	1137.94	1168.77	1142.01
544	155.108	532.778	8.88	135526	101151	116538	14658.4	159523	7167.75	88975.4	8090.57	70665.5	87615.1	133247	171580	112525	90150.3	113614
545	155.108	580.445	9.67	18578.8	10887.4	3043.36	577.295	11640.2	635.659	20020.2	2304.14	13236.4	7933.67	5886.35	10833.7	10063.3	6451.85	9765.16
546	155.106	432.351	7.21	6227.95	3940.75	1790.11	1126.99	2620.69	897.607	1319.19	875.061	2672.78	2113.75	547.881	3141.43	1430.49	1687.3	1447.74
547	156.03	121.82	2.03	456.233	541.057	4144.36	2376.62	739.587	2659.64	547.736	1754.8	418.997	615.045	4191.21	808.139	1493.03	2058.88	1542.28
548	156.111	532.778	8.88	18319.5	8903.74	9346.96	1775.39	20082.3	424.372	13432.7	699.405	7150.39	7869.66	15683.4	24683.9	9741.23	10343.9	9751.17
549	157.014	136.825	2.28	2890.77	11218.3	7862.33	9364.43	6448.36	3573.99	3549.4	3604.4	19203	9455.28	4913.53	15610	8114.49	5983.03	10065.4
550	157.014	84.062	1.4	2330.01	4394.95	6953.87	2526.88	6765.73	5768.72	3637.23	7914.07	5492.88	2428.83	2064.29	896.413	7491.33	5038.12	7402.38
551	157.051	334.89	5.58	436.254	679.92	10705.3	5065.21	1406.48	1472.23	991.93	2840.7	7772.03	8249.95	472.145	3317.44	3491.48	3875.09	3535.83
552	157.05	356.299	5.94	2665.95	2048.08	1921.65	1456.84	2314.77	1037.54	2227.42	884.553	2881.33	2734.48	1125.87	2173.66	2352.04	3453.47	2240.33
553	157.049	399.068	6.65	1855.88	1003.11	1042.72	679.141	1908.18	506.035	1213.64	374.783	956.416	781.967	1004.8	1002.77	1471.82	1635.71	1484.1
554	157.086	432.653	7.21	335741	234798	57914.9	10273.3	193310	5498.37	146149	14315.1	188986	200145	104860	188271	143615	150813	143429
555	157.087	632.829	10.55	20984.3	6032.37	18559.2	3668.23	10685.7	3777.92	18613	8681.64	10256.2	19385.1	12256	25334.5	11693.1	10180.7	11981.6
556	157.085	499.795	8.33	2120	2831.81	3805.03	1036.46	3820.02	559.834	3221.99	2128.12	2822.37	3360.92	1242.73	1087.53	2972.14	2461.62	2978.23
557	157.086	475.161	7.92	22250.2	2056.97	16837.6	2928.7	5179.24	2274.25	8460.69	4349.63	3859.65	2965.11	7920.91	4654.56	6432.9	3965.89	6005.71
558	157.113	532.778	8.88	929.042	429.507	872.314	426.184	1106.96	242.485	790.878	255.325	843.617	781.267	1795.7	3021.16	496.559	580.28	472.217
559	157.124	884.823	14.75	132898	40070.2	158463	72730.4	137139	111719	131341	52122.9	156998	36741.5	101253	67169.7	107286	110755	107690
560	157.122	806.615	13.44	21442.3	7550.67	53897.5	24105.7	39502.2	21941.4	38666.3	10515.1	110130	15321.7	49888.3	84943.2	36820.3	29576	40055.2
561	157.123	845.744	14.1	95496.5	115918	123660	32414.1	125956	24224.8	18724.5	28882.4	58684.8	26246.6	68989.7	22754.2	50479	58499	51825.7
562	157.122	829.771	13.83	30305.3	12598.5	14967.9	36592.5	15534.2	39711.6	16641.2	30249	12982	16550.2	11690	11405	11758.1	8501.26	11739.3
563	157.134	299.344	4.99	1659.09	2724.24	2311.15	2313.24	1225.17	1112.22	1523.34	1571.82	1646.19	1294.94	2561.63	1300.67	2223.5	1756.16	2171.15
564	157.863	26.806	0.45	947.691	4124.28	1372.88	2853.8	5296.17	1105.75	5939.56	2519.6	6186.62	2887.6	10789.1	6565.84	2202.99	2770.79	2075.49
565	157.863	39.932	0.67	226.583	1622.69	1415.6	3470.67	1827.01	3835.81	3093.3	2218.48	3480.38	7081.17	2042.28	5903.44	2545.99	2877.4	2195.71
566	157.864	9.931	0.17	1582.33	3683.75	6250.06	1025.52	2009.29	1902.1	2210.37	1482.36	3850.94	6834.03	5340.46	6883.83	2067.97	2753.08	1819.15
567	157.863	16.7475	0.28	2416.35	1168.6	1181	2011.05	8122.29	3952.65	4463.05	4237.2	8527.08	4942.65	2494.26	4143.17	2183.75	7488.1	1489.83
568	157.863	54.649	0.91	7322.47	7328.88	7096.06	11130.3	7927.36	8088.63	8978.7	3574.24	6210.19	7916.97	9382.52	6218.4	5270.66	14155.4	6066.28
569	157.864	1.24	0.02	1693.11	1204.02	2429.25	1970.73	1949.01	7101.61	2068.49	4567.36	1368.72	1204.17	2670.74	7840.75	1369.03	2725.95	1328.92
570	157.919	916.604	15.28	1700.61	1858.23	1852.77	1890.1	2139.17	1618.47	1684.29	2918.68	2009.02	1963.52	2191.16	1782.13	3049.49	3341.95	2880.89
571	158.001	954.989	15.92	200.488	631.413	356.79	161.743	186.882	377.53	634.584	275.234	224.386	444.455	204.225	347.815	241.903	342.212	240.746
572	158.001	944.574	15.74	486.074	560.738	682.324	670.26	524.905	564.969	618.196	3416.95	772.895	665.503	860.889	934.378	620.22	985.826	571.736
573	158.002	937.838	15.63	476.045	993.967	376.857	863.621	557.114	252.88	1078.76	739.789	2082.75	1585.94	1470.88	12727.3	1216.59	662.531	1618.2
574	157.997	579.766	9.66	17237.2	18517.1	11589.1	11454.5	11268.2	6378.46	18704.9	4772.98	2572.57	46727.2	10100.2	16443.3	9679.32	25426	8214.62
575	158.001	878.142	14.64	13152.9	9939.39	36641.9	68345.6	5935.17	24730.7	25316.1	30178.6	13959.1	26779.9	29748.5	22777.8	20525.4	10833.2	21022.2
576	158.001	827.688	13.79	13628.9	11668.1	39779.1	19145.4	4717.78	8286.46	58100.5	20019.5	25489	3370.78	13783.2	35503.6	17108.5	27704	12693.3
577	158.001	898.754	14.98	11868.3	7291.26	6685.1	6380.23	6844.73	6556.88	14260.5	21111.8	7445.75	8704.69	8262.41	13676	8495.84	21667.3	6638.6
578	158	854.943	14.25	4004.4	4069.64	3394.04	3428.91	4179.7	6457.23	5356.74	6185.82	6247.96	19420	17823	5535.29	5647.53	5348.72	5717.46
579	158.001	920.993	15.35	3701.51	5137.56	8677.91	4803.42	4707.48	6496.32	5335.35	9782.03	5094.31	21573.4	3885.79	9002.67	7634.24	4836.65	8619.69
580	157.999	758.513	12.64	25187.2	21450.6	38429.3	17736.5	33005.9	37606.3	21690.4	15346.6	15874.5	16378.6	18120.6	16766.1	18604.5	33501.8	16967.8
581	158	784.466	13.07	14054.5	15165.1	46177.4	13214.4	14318	35677.3	26288.8	16018.1	15800.9	17957	2343.34	43618.6	16718.1	13326.8	17274.6
582	158.044	79.9415	1.33	2843.67	4007.07	11466.4	16166.5	4263.55	6878.82	2604.63	4595.04	1390.86	3240	1305.1	1691.98	5625.44	5158.85	5570.01
583	158.045	136.097	2.27	1994.14	2360.42	11488.8	5850.15	3586.77	4730.12	2332.66	5557.6	5093.15	6676.19	3614.4	1675.02	4418.13	9486.45	3307.67
584	158.045	256.521	4.28	1475.28	3105.28	27854.3	858.849	8991.55	16360.3	4186.61	724.986	2963.44	19756	2720.77	4645.22	5641.48	9547.17	1633.66
585	158.045	202.798	3.38	2515.91	2525.38	9686.84	7557.79	2907.38	2132.33	6092.28	4774.8	3908.3	5366.08	7212.18	4650.69	5300.5	3479.69	5576.37
586	158.082	260.808	4.35	642.376	2084.68	4150.57	282.652	1622.12	806.41	923.659	194.042	2297.81	5654.82	2448.13	2302.08	1901.61	3155.91	698.339
587	158.091	432.235	7.2	26534.3	14796.4	3240.08	415.996	18360.3	252.183	15774.6	1485.46	19810.3	18889.4	9550.84	19747.6	9890.83	11839.8	9699.95
588	158.091	632.609	10.54	2445.77	457.56	832.002	1062.36	807.514	536.058	918.754	1671.68	1621.23	664.325	1257.85	1755.78	1008.52	1539.97	993.066
589	158.925	71.732	1.2	4389.98	10443.9	1620.23	2755.7	52492.9	1242.13	6940.88	1015.53	7025.65	15291.4	1312.59	20455.8	2980.49	5198.11	3545.15
590	158.926	92.914	1.55	3251.3	98698.2	1610.31	5128.46	95105.2	424.429	15104.6	487.29	51375.7	24535.9	1959.15	30328.8	10421.7	6961.09	8509.75
591	158.979	61.965	1.03	170653	136786	148570	125217	154720	69497.5	153910	41300	181527	129487	155260	193479	148073	168523	146897
592	159.032	339.591	5.66	3662.75	1630.57	1424.42	386.768	3517.2	5740.16	1832.04	1931.35	1085.04	3925.37	3143.14	9685.81	2998.44	2254.63	3053.13
593	159.029	135.262	2.25	7459.61	14192.8	39346.2	46186.7	13070.9	17825.5	8914.86	12380.5	13222.7	12098.6	7122.64	11242.5	15674	17469.5	15598.6
594	159.03	89.174	1.49	6061.81	9406.34	15282.3	12063.8	7416.23	10680.6	2465.57	13183.3	6056.32	4655.04	4269.96	5086.15	11044.4	8630.51	11488.4
595	159.03	190.726	3.18	2131.25	3554.4	20411.1	13910.7	4321.93	4351.54	6194.57	6252.78	7283.71	7147.56	4329.97	5157.58	6306.62	6454	6284.5
596	159.031	823.754	13.73	3652.29	3258.07	5595.24	2058.04	5725.65	3774.42	3504.94	4062.33	3554.31	2413.72	1909.74	2637.32	3996.79	2058.07	3745.72
597	159.045	410.84	6.85	2954.68	2213.7	1139.64	2130.43	1158.1	4473.61	12726.5	6133.45	4187.89	2509.63	2366.31	8430.92	4181.12	3450.47	4262.33
598	159.045	534.925	8.92	797.28	782.449	858.982	1228.12	549.235	2301.43	2789.29	2779.9	1559.9	772.572	1048.39	4036.38	1482.21	1435.45	1478.63
599	159.044	770.313	12.84	1784.38	1556.43	1386.55	1949.86	1685.76	1564.71	1641.56	910.254	1519.98	1779.32	2553.46	1374.58	896.483	2224.39	1039.42
600	159.066	375.867	6.26	19542.9	9691.07	31530.2	43324.9	15471.2	38592.3	28612.6	23308.3	23106.3	16553.3	26662.2	30373.9	26572.6	28984	26355.2
601	159.066	285.641	4.76	4938.06	2265.46	4987.72	5001.87	1716.54	3342.56	5975.14	3434.17	2930.34	8592.93	6452.22	8125.52	3689.92	2824.43	3895.36
602	159.077	81.59	1.36	3546.04	1641.38	1782.12	2046.94	1340.68	1418.02	2034.5	1636.31	916.904	1324.85	2256.44	1220.71	1914.04	2891.26	2139.04
603	159.092	325.432	5.42	819.682	1395.8	582.859	2065	1232.02	226.759	627.424	280.295	818.691	485.463	375.847	529.208	1048.94	938.018	1059.59
604	159.103	445.186	7.42	14340.5	9166.85	17573.7	5646.12	14795.5	2253.39	23224.7	5136.67	8471.51	14086	19284.6	18554.2	12577.9	12268.7	12589.6
605	159.101	551.553	9.19	3619.71	1789.71	1219.01	487.208	2031.74	132.511	1537.64	750.767	982.281	1199.03	2305.21	1432.47	785.868	1021.83	858.228
606	159.102	433.581	7.23	3503.5	2018.17	1857.71	375.738	4811.28	237.142	5571.7	462.248	891.546	4389.69	4946.99	3197.02	2266.71	3611.14	2355.59
607	159.859	40.205	0.67	1413.16	1251.36	1108.45	1742.41	1985.92	1688.91	1642.82	1956.24	2259.56	1756.79	2263.7	6058.93	4240.39	1057.61	4501.92
608	159.861	18.0945	0.3	1926.52	1419.92	1217.53	1473.21	3160.79	2836.7	72.0693	654.54	1599.35	3135.8	2698.33	1318.55	2146.88	385.029	1794.83
609	159.859	9.984	0.17	3760.41	7894.04	1883.96	1779.24	385.887	1987.98	2043.3	3459.36	5760.68	5837.3	109.515	4855.11	4772.65	1743.07	4172.28
610	159.86	26.6165	0.44	3340.78	2713.17	4079.27	1581.65	1050.88	1701.48	7302.38	4118.54	3371.63	4888.89	6451.28	7291.49	3424.16	1943.99	4547.33
611	159.859	1.254	0.02	1619.72	1102.17	1394.89	394.564	648.092	1427.78	779.557	486.318	1392.54	1577	1069.62	1224.26	1142.06	516.342	1031.89
612	159.859	54.528	0.91	3469.22	3546.63	6064.18	2655.63	6968.62	6002.74	7003.48	3925.62	5348.74	7483.8	7207.06	7086.47	7457.94	4231.24	8207.19
613	159.98	62.11	1.04	19910.8	21474	22850.2	20663.8	17307.8	8492	22333.5	7729.97	34335.5	29270	28968.5	33707.3	25258.9	26775.2	25142.9
614	160.015	919.745	15.33	12642.4	15742.9	13094	15830.5	17501.3	15829.5	12100.7	15626.8	16283.5	15064.5	17433.9	14311.7	18406.1	18847	18382.9
615	160.022	418.137	6.97	666.284	1988.42	2765.55	2979.19	2394.62	2946.81	697.224	2553.38	531.458	1561.54	1083.08	881.99	2182.04	1574.84	2167.88
616	160.039	341.581	5.69	3642.53	4861.82	3842.89	511.548	8966.4	7070.61	2253.55	3121.42	2208.77	10847.4	4527.36	8062.12	3703.66	3789.77	3692.5
617	160.04	316.629	5.28	3069.81	2498.09	7279.42	11607.3	5991.15	6490.94	1732.36	1560.33	734.639	5223.13	3739.78	19657	5859.46	5011.04	5796.7
618	160.061	136.339	2.27	5254.91	7878.78	13062.5	12050.2	9088.33	5336.27	6274.83	11125.2	10671.3	10983.6	4993.52	7663.06	8153.96	11053.8	8294.37
619	160.061	85.551	1.43	3836.95	4575.22	2358.65	2787.76	5171.12	5010	1895.94	2099.64	2836.15	2611.25	3202.28	6835.42	2717.29	2520.81	2740.58
620	160.06	206.082	3.43	2152.47	9776.21	9578.05	12114.8	5070.97	2344.74	3702.39	5041.07	5561.92	10133.9	2555.42	5185.56	13183.3	11892.4	13257.2
621	160.069	375.94	6.27	1505.5	1009.94	1886.6	3517.94	1172.82	2137.89	1519.72	1344.57	1021.96	703.904	1543.73	1317.39	2283.87	1641.46	2321.63
622	160.098	137.219	2.29	2021.34	1667.67	4062.04	2411.59	2580.66	2930.45	2506.89	3402.92	1522.08	2077.43	1822.15	2458.82	1645.6	1513.23	1653.98
623	160.106	445.052	7.42	1269.75	870.74	513.897	194.84	1608.87	138.909	1376.34	236.201	491.822	445.602	1963.8	1721.16	1238.2	896.537	1309.23
624	160.842	41.6495	0.69	1138.22	2373.65	1054.97	1860.02	178.591	225.734	1400.54	874.843	212.979	914.83	1167.04	1288.14	2068.54	6167.51	2325.54
625	160.842	13.988	0.23	820.756	4004.17	1591.66	1079.42	2094.27	748.72	1565.77	1334.58	801.711	924.987	1006.18	1283.82	1426.05	2517.94	1637.32
626	160.842	28.066	0.47	18116.9	8978.62	3654.8	2209.2	463.397	1640.48	2013.91	728.435	1196.15	1353.97	797.623	2842.95	13760.7	1856.3	4513.91
627	160.843	1.3795	0.02	2156.86	1082.22	682.027	1249.12	1135.1	1180.07	701.095	835.498	3087.65	1625.28	853.228	1118.51	839.846	1183.96	885.055
628	160.841	54.644	0.91	7457.67	6830.15	7495.63	9455.94	6572.26	1525.54	4453.99	3996.67	7843.5	7511.9	2371.56	5106.15	4954.62	4445.26	4819.21
629	160.841	957.053	15.95	992.702	687.311	490.718	748.671	785.188	496.491	438.066	395.619	1210.12	368.268	1226.83	995.536	1210.88	366.14	889.76
630	160.841	912.978	15.22	993.343	1610.96	1627.26	2172.55	1797.09	2298.75	1788.37	2845.41	3217.2	987.729	277.848	791.037	2110.98	2564.35	1980.46
631	160.977	62.11	1.04	22709.8	21930.8	23215	20596.7	18473	10214.1	27756.8	7207.44	25659.7	23797	28976.4	27951.1	25609.4	24893.8	25604.1
632	161.009	80.482	1.34	7839.7	9269.59	20209.7	19030.3	14764.9	11545.3	9787.96	15346.4	5940.98	10059.6	4490.39	6790.6	11437.8	8985.12	11410.7
633	161.01	899.913	15	24004.1	20787.1	23351.4	10163.8	29808.1	22033.6	10142.8	22722.1	9934.78	10256.6	10754.9	22777.1	9033.56	19102.1	9228.23
634	161.012	953.439	15.89	886.813	895.89	1902.53	2696.84	3198.33	999.454	866.165	2333.01	1201.82	3414.75	820.343	961.247	991.785	702.059	987.374
635	161.013	940.28	15.67	24438.4	2783.11	4639.82	2791.52	4755.38	3763	2609.68	7254.51	7699.84	3729.59	3024.28	2664.16	2609.57	2487.38	2604.75
636	161.012	923.859	15.4	48774	40362.2	61296.4	141713	35659.8	33281.3	19567.3	55918.9	32620.8	52729	20167.4	17907.5	14431.1	22677.7	17266.8
637	161.012	828.154	13.8	17938.2	35984.9	15088.9	9417.28	11406.8	15713.6	9469.77	24149.4	12963.9	22432	13102.2	10358.3	11651.5	4814.69	11505.8
638	161.011	875.401	14.59	7983.88	8576.76	11634.8	18976.7	7668.21	18211.4	9076.85	10247.7	9758.18	12227.1	15998.4	8820.97	9266.75	6022.86	9309.9
639	161.024	298.31	4.97	13366.9	19850.1	14611.9	10058.9	7252.92	6731.55	2118.16	23512.2	2211.24	3959.34	7547.83	9403.74	8312.27	9304.79	8355.14
640	161.023	359.918	6	1077.21	1304.2	4743.48	2642.23	2507.32	2991.68	1076.05	4557.94	857.321	1344.3	897.272	2521.39	2211.67	3399.47	2237.19
641	161.024	435.25	7.25	1020.12	3172.5	6386.45	14601.2	4456.12	10089.7	1005.71	4626.89	2272.36	3243.09	2443.09	2515.94	4412.98	5605.98	4301.08
642	161.025	309.85	5.16	2901.77	1496.3	15324.8	23791.6	3256.37	43297	1597.71	17773.8	6173.6	4839.3	1334.03	6688.53	7954.76	7436.22	8006.03
643	161.024	415.147	6.92	1642.9	2206.59	2283.66	3164.9	1940.48	3781.35	1878.44	4263.72	1646.84	2111.13	1348.51	1855.68	2237.36	1927.52	2255.34
644	161.046	257.138	4.29	21506.8	26495.6	39380.2	2299.15	43493.6	19962.5	40899.8	2385.08	46062.7	71890	122668	121411	24275.4	41813	5654.73
645	161.045	79.792	1.33	6448.64	8879.32	12358.3	9907.95	7511.85	9120.32	7314.87	6663.17	6868.32	10420.8	8282.19	12139.3	10199.2	9335.4	10250.3
646	161.045	136.016	2.27	4325.12	5228.79	30593.4	8027.15	2516.85	11311.4	4629.13	2089.59	4647.41	11845.3	3897.95	7677	6040.9	6698.61	5926.95
647	161.045	236.554	3.94	17191.1	26298.6	32699.5	71854	12897.5	3406.24	3109.07	20706.3	7376.6	4552.51	2703.5	1561.71	40562.6	8548.94	21271.9
648	161.046	119.01	1.98	3570.74	8932.02	9298.71	11063.4	8356.56	2382.27	4186.88	5023.7	3846.49	2140.61	2866.23	2317.18	5107.08	6610.44	5439.88
649	161.081	334.518	5.58	5170	5486.06	63597.6	17957.9	9733.79	25197.4	8238.89	5099.01	7796.35	11773.9	10393.7	5735.13	16807.2	14803.6	16852.4
650	161.081	273.112	4.55	1191.99	875.439	4165.46	4640.65	1132.09	2762.5	2537.26	1773.92	1803.36	3163.56	771.802	1957.88	2551.88	1939.51	2417.1
651	161.099	458.004	7.63	4065.25	1562.78	369.377	89.1904	1170.38	171.412	8446.43	132.286	435.298	1821.08	13314.2	2021.25	2590.31	2113.2	2745.04
652	161.857	14.684	0.24	182.853	356.354	212.424	139.929	340.577	136.402	191.566	184.009	397.157	700.101	628.64	297.004	385.736	390.978	383.103
653	161.856	40.934	0.68	140.767	327.846	346.658	163.983	252.631	241.82	202.147	202.987	526.483	702.585	335.113	806.602	318.333	564.795	264.216
654	161.856	26.726	0.45	292.321	274.033	490.043	166.338	516.704	338.467	228.022	203.014	250.37	373.213	222.384	691.008	248.05	457.331	233.907
655	161.857	53.616	0.89	195.835	1299.54	995.637	319.274	214.227	219.228	460.902	471.486	1178.21	970.503	689.713	853.805	689.502	1355.26	539.466
656	161.856	1.3925	0.02	177.925	285.511	153.322	384.818	438.757	179.004	264.74	210.563	726.081	1823.66	321.402	415.233	391.487	286.393	444.141
657	161.912	916.587	15.28	695.221	497.392	1072.38	583.92	1046.57	1248.04	834.406	1598.77	2018.55	757.882	560.469	689.313	1008.31	1076.01	978.575
658	161.949	62.237	1.04	518.538	759.864	1334.07	1414.34	554.464	2376.06	1110.9	2060.89	375.025	400.528	607.8	490.27	730.708	799.833	732.181
659	161.992	922.486	15.37	3392.21	8866.25	3822.04	4323.44	7089.06	12751.7	6527.43	5817.64	4526.98	3867.37	4530.7	3266.4	6284.96	5285.81	6092.05
660	161.994	936.198	15.6	1340.76	1440.23	912.611	947.153	3977.1	1611.23	3897.76	3087.62	3227.06	3282.28	1610.94	1668.97	3126.65	3269.87	3117.75
661	162.041	82.3655	1.37	3562.85	5161.9	9000.32	8834.58	1738.3	1575.99	1810.04	2063.95	1572.17	1419.71	3725.67	2118.15	3586.2	5234.17	3616.42
662	162.049	256.925	4.28	1889.49	627.834	1801.06	182.011	2405.28	446.931	2584.8	214.044	3099.31	3412.06	4687.46	3709.63	1108.34	1683.94	540.917
663	162.055	358.161	5.97	1319.18	2349.85	573.532	865.005	2398.44	344.441	1416.53	379.908	1186.59	3672.43	2892.82	5165.69	1760.09	1915.96	1751.75
664	162.838	29.973	0.5	2974.69	3058.88	2654.77	1714.02	329.712	619.716	933.786	436.37	800.639	2050.6	969.603	2243.58	633.28	2057.47	1219.46
665	162.839	42.078	0.7	1523.66	3692.77	1453.74	1539.62	2071.66	339.036	1136.2	517.989	1309.08	2053.47	839.737	533.263	1543.16	1485.17	1534.3
666	162.84	11.549	0.19	4680.63	1040.38	843.202	1007.18	4230.44	756.987	5199.22	821.466	1781.27	3078.41	1703	2234.13	1091.88	1438.55	1100.85
667	162.838	19.219	0.32	1373.08	1286.32	2247.19	1680.82	2295.16	1077.16	760.51	1175.58	2403.46	2235.23	3937.22	1599.18	1623.74	4230.58	2632.79
668	162.839	54.3645	0.91	10557.2	7943.42	7510.07	7166.09	9111.49	258.308	7968.16	5025.67	4114.32	5284.85	5313.45	3395.65	7418.93	4596.23	6156.88
669	162.839	912.989	15.22	1172.03	1227.06	1918.16	1479.84	1595.11	2528.82	1543.18	2040.2	2493.73	1522.58	361.122	672.438	1259	2173.87	1105.12
670	162.837	1.2595	0.02	1848.44	1470.54	3379.66	961.32	1706.3	1021.34	556.02	611.958	287.141	526.467	389.102	2976.05	4290.16	669.377	1515.12
671	163.003	347.877	5.8	754.426	2305.41	8677.75	4759.58	4064.38	4142.07	1430.06	18870.4	3362.34	2824.77	974.846	7583.12	4548.8	5740.26	4556.76
672	163.003	287.373	4.79	1945.67	4401.57	7504.47	4496.98	4140.23	6308.99	4356.75	11036.4	2346.9	2153.8	2727.53	3596.96	3137.98	5342.56	3331.16
673	163.004	234.52	3.91	3330.81	3535.24	5370.23	3439.93	928.183	646.657	1074.94	9229.77	449.327	842.787	2609.74	1796.68	2449.77	2324.44	2442.87
674	163.024	121.04	2.02	7863.44	10655.3	52254.7	33257.2	10087.5	14584	13532.4	23298.6	20248.5	11799	11497.7	7955.59	19194.4	21642.7	19321
675	163.024	90.358	1.51	9998.88	14470.3	49988.5	34582.4	11473	17909	15033	20717.2	9173.71	22475.7	10951.3	14302.2	21582.7	30611.4	20457.2
676	163.026	919.25	15.32	4449	3616.61	2006.54	2358.26	3157.59	3607.26	2556.7	3860.95	2497.78	3211.66	2325.1	2779.14	2555.17	2421.05	2559.66
677	163.04	249.961	4.17	2932.39	2364.87	1162.23	1074.79	2270.79	3022.98	2046.81	746.051	2960.06	2649.31	1334.93	2196.61	2237.44	3751.13	1145.66
678	163.039	317.363	5.29	480.257	1760.44	4187.19	3721.19	934.875	2667.05	414.31	3253.5	437.481	673.306	633.703	1244.25	1307.23	1863.16	1224.52
679	163.061	135.123	2.25	4121.82	7693.5	29300	27651.2	7456.41	4582.55	7212.48	10415.6	9079.07	12087.8	3719.33	7106.09	11473.2	9900.46	11529.5
680	164.01	917.503	15.29	11343.6	12793.5	13864.6	11585.4	8040.78	11278	12126.4	12521	13763	12755.7	10562.2	15108.6	7684.32	13474.8	7387.89
681	164.071	282.695	4.71	65395.9	61248.5	75827.7	182508	73477.3	109076	63668.2	157181	61536.1	48035.9	25888.8	51432.3	83720.1	58416.6	80623.2
682	164.083	826.294	13.77	3811.77	4846.49	2822.23	1869.29	2434.85	3957.34	2918.16	1819.26	2032.4	4255.78	3983.89	2013.45	3425.41	2123.34	3371.57
683	164.836	31.0265	0.52	500.314	1241.87	1062.1	896.817	625.337	291.856	327.961	282.849	571.524	514.073	208.592	189.906	627.574	1178.53	863.99
684	164.835	42.089	0.7	1034.63	416.055	841.647	929.822	528.68	235.218	338.709	324.867	277.867	980.319	598.133	660.616	882.336	476.769	771.215
685	164.836	19.28	0.32	608.436	206.495	809.429	644.939	369.799	226.402	264.19	211.138	346.45	823.382	325.67	2308.65	392.909	402.743	392.849
686	164.836	8.823	0.15	2523.59	130.108	747.95	1240.31	517.557	615.163	221.976	551.059	832.728	2027.53	205.938	867.658	1766.96	918.7	1212.54
687	164.837	54.811	0.91	957.302	1424.63	2246.74	931.84	842.672	621.039	1215.48	1260.53	296.936	2340.97	649.41	1112.91	2204.97	1839.88	2100.81
688	164.835	1.614	0.03	258.235	546.555	966.534	485.624	276.224	296.497	601.548	616.85	182.697	244.93	92.3873	296.666	340.623	264.559	327.119
689	164.935	65.766	1.1	2938.85	2091.31	13516.1	8530.24	1595.8	1699.4	2376.22	1660.38	5922.02	3211.78	6528.37	5750.99	5694.04	1088.63	6057.34
690	164.994	916.307	15.27	49447.5	46476.4	46254.8	43185.3	48444.3	40459.1	35429.8	46787.3	46146.7	43561.5	39887.1	39152.4	42387.5	46230.9	42337.8
691	165.019	379.117	6.32	14698.6	16940.2	31945.1	35303.9	29948	19282.1	19092.5	32061.5	19952.7	29695.9	13614.3	18817.8	24521.3	25034.2	24512.2
692	165.02	330.832	5.51	10092.2	11558.4	16957.1	11123	7940.11	8947.93	6900.29	14581.6	2361.99	7712.57	10386.8	15494.5	11450.3	9564.03	11543
693	165.019	269.54	4.49	2313.27	3431.87	10785.2	12602.8	3502.96	13232.5	2930.01	12202.3	1090.46	1077.33	5322.55	9581.26	6061.77	4191.07	6190.51
694	165.018	456.144	7.6	1391.86	2766.64	1692.86	740.487	2059.55	649.088	1984.1	800.407	5428.78	1852.8	1169.23	884.795	1633.74	1163.78	1664.92
695	165.019	303.414	5.06	1075.84	2735.52	1695.46	4424.19	2832.42	8373.6	1209.99	17337	3038.9	1125.74	1088.51	6184.43	4140.28	4379.85	4117.4
696	165.02	723.344	12.06	3082.95	3317.73	3995.52	4895.11	3000.34	3903.61	4892.62	2218.62	3975.21	3979.06	2890.83	4042.98	2854.97	3471.64	2887.59
697	165.018	254.095	4.23	2664.87	3784.75	6177.3	2309.22	2639.51	12503.6	1174.75	2370.11	2855.86	3099.16	2318.35	1665.23	2069.78	2852.96	2049.37
698	165.021	113.084	1.88	1104.58	1285.45	8765.08	6451.52	2230.08	3919.16	926.493	3992.47	760.986	1519.46	1134.51	831.248	2584.07	3707.22	2658.14
699	165.041	79.016	1.32	21563	20444	30318.5	18503.8	19198.3	10674.3	35036.6	30746.6	25812.4	22176.9	29701.6	23783.6	29706.1	22499.4	29638.1
700	165.042	853.06	14.22	17324	7641.7	37487.2	8127.26	10886.8	6197.03	6474.86	14469	6851.41	4413.75	4296.82	4269.99	19135.5	25568.7	20264.4
701	165.042	824.592	13.74	14019.8	12307.2	23498.6	7151.02	16856.5	12116.8	12473	10477.4	12033.1	9008.75	10861.6	19752.4	10778.7	11239.1	10812.5
702	165.041	884.201	14.74	42954.4	39224	59324.4	20619.4	21260.5	38419.8	25221.4	10977.1	55805.2	48043.4	46014.5	26699.8	20393.9	39629.1	20493.4
703	165.054	453.477	7.56	10425.9	10225.5	2126.95	3081.01	10012.4	1950.62	21118.7	3322.12	3830.01	1265.16	9830.68	7543.14	7466.89	6798.06	7491.81
704	165.056	432.041	7.2	34394.3	17475.9	6348.1	389.792	8589.9	400.47	11673.1	846.348	12048.8	16182.9	22744.6	14652.6	12250.5	11488.2	12277
705	165.056	605.354	10.09	2672.42	1271.09	2872.26	1439.09	2893.82	2853.99	4722.15	2132.79	6108.64	2191.17	2546.55	3478.6	2548.21	1591.52	2781.16
706	165.055	367.918	6.13	1334.74	953.816	606.188	3239.38	436.989	7167.64	1650.04	8144.87	827.417	764.819	268.36	714.526	2035.02	2845.44	2029.44
707	165.075	282.693	4.71	4848.49	5477.42	4753.51	7784.25	6323.6	14029.2	5864.02	14012.6	5301.06	5584	2903.75	5720.25	10017	7760.89	10088.7
708	165.077	83.619	1.39	1668.35	3863.2	2273.94	2434.73	2267.44	1310.8	1815.75	1154.71	2634.27	1593.44	872.62	1210.12	1454.57	2364.51	1527.12
709	165.091	580.217	9.67	3825.86	1744.59	572.162	204.923	2753.57	202.761	2678.1	1069.09	2276.96	1958.04	2270.91	2438.17	2099.85	982.313	2708.2
710	165.998	916.679	15.28	3064.72	3153.71	2656.75	2672.37	3462.52	3283.54	3391.39	3233.78	2517.54	1387.1	2341.26	2792.47	3017.13	2144.36	2992.37
711	166.015	709.094	11.82	13103.5	12600.2	15001.9	13119.5	12154.4	14236.2	17167.3	13328.2	8470.76	14780.6	6053.56	12459.8	12199.1	23232.2	12253.2
712	166.022	378.652	6.31	716.102	1261.84	1841.39	3245.47	2756.11	1746.72	711.955	2327.44	1295.16	1883.79	440.371	1094.1	1643.79	1049.4	1573.87
713	166.025	897.96	14.97	4767.31	4624.82	4437.02	3157.05	3841.36	4511.16	4352.12	6006.13	8331.78	4924.91	5774.73	1348.09	4932.97	4356.2	4968.03
714	166.025	827.055	13.78	6732.92	6722.67	5880.59	11633.6	4944.32	4705.89	6936.73	5567.41	5434.49	7422.97	13392	8391.97	11738.8	16214.5	11241.7
715	166.025	776.032	12.93	6117.01	9363.92	4949.63	5253.93	4840.16	14662	3386.42	4513.53	5523.79	4208.02	5320.83	17058.4	5458.01	7047.77	5622.07
716	166.05	885.651	14.76	20334.7	37016.3	21738.6	19297.3	48142.7	30109.5	27434	28501.6	41019.8	33285.9	41099.5	52212.5	29593.8	31334.4	29549
717	166.044	79.016	1.32	2021.05	1236.64	1913.38	1142.34	664.001	862.05	1548.98	1944.05	880.076	656.589	694.171	958.91	1289.88	1267.26	1288.7
718	166.051	825.504	13.76	7047.7	21068.3	6845.34	9934.06	10705.3	4532.43	6900.44	13147.5	19545.1	3665	12069.7	15443.4	13496	11847.3	13205.7
719	166.051	812.265	13.54	6927.72	10138.6	16884.8	7454.01	12066.4	6284.88	4447.27	4677.51	5223.16	8830.9	8067.72	4346.16	9893.11	4801.4	8410.56
720	166.05	802.741	13.38	6180.69	6695.27	6695.89	9688.65	7047.34	18736.4	17430.3	5577.29	10653.4	7784.89	9228.34	3994.52	9731.07	13801.6	9040.3
721	167.009	914.74	15.25	18526.6	15614.6	17995	17037.6	14665.7	14640.4	12521.9	15461.3	14291	13932.4	14245	10574.9	13458.4	15715.8	13667.2
722	167.021	185.759	3.1	858.805	1496.06	1536.88	2470.29	1088.47	1215.69	1732.81	1330.47	156447	1197.35	596.159	5343.09	16483.1	19564.2	16534.6
723	167.034	512.414	8.54	6359.19	3224.2	5906.53	20881.4	3759.05	11606.1	4871.19	11261.5	4304.37	3555.15	1435.34	3837.2	8021.65	6985.82	8066.38
724	167.035	455.838	7.6	4145.9	3881.68	10840.7	3822.83	3303.19	516.126	5640.02	286.466	1963.12	5097.91	1806.36	881.45	3914.28	3694.5	3892.96
725	167.035	342.115	5.7	327.285	338.849	2307.8	5971.49	802.701	2606.29	505.176	4561.98	2219.93	808.529	440.082	11076.6	2700.54	3394.73	2571.57
726	167.032	319.993	5.33	1254.74	513.227	988.647	1180.65	1275.07	2866.18	2613.68	1108.43	815.836	2122.85	3712.83	2716.96	1695.93	2129.21	1572.18
727	167.034	424.719	7.08	931.318	2387.68	1193.69	4238.39	2127.91	2442.29	2814.38	946.639	4596.02	1513.01	573.556	1067.17	2344.14	2213.23	2335.99
728	167.034	258.12	4.3	1637.55	1516.63	2456.93	1410.75	1820.9	4391.29	4316.4	1274.07	5429.72	8543.11	3063.08	9919.35	2853.26	2726.93	2979.99
729	167.071	385.754	6.43	2092.63	2153.17	2598.42	5196.84	1705.94	3201.65	4863.76	4240.3	1119.36	780.389	1357.61	2670.66	2650.96	2471.17	2654.62
730	167.07	411.502	6.86	1512.96	465.62	3655.24	1638.27	1915.29	1567.13	1133.31	1206.45	1675.07	2566.74	1194.42	1934.81	802.24	910.874	780.775
731	168.004	914.809	15.25	9202.55	7910.42	10032.7	8743.55	8429	9702.48	7042.84	8868.8	6530.41	6377.84	6185.58	4981.51	6556.26	6481.8	6550.79
732	168.007	73.101	1.22	3305.81	2630.61	2014.86	2624.99	1549.32	5362.23	975.046	1263.82	2880.89	1679.16	2100.78	3037.17	2966.34	2197.8	2944.7
733	168.006	439.875	7.33	2383.9	4162.89	1874.19	100.863	3171.46	186.083	1573.18	241.186	3012.95	2122.52	177.845	262.646	1049.24	763.328	1015.15
734	168.035	79.3655	1.32	1188.82	2363.33	1855.36	2019.49	882.625	3387.11	1849.21	2806.61	1652.91	2995.98	4229.91	4794.35	1430.13	2221.6	1362.69
735	168.981	76.433	1.27	38460.4	86581.2	163071	98575.7	83247.8	52727.2	44647.6	55464	46035.5	42216.4	32210.1	37212.3	86265.4	83429.3	86357.8
736	168.989	891.904	14.87	19780	8941.69	17212.6	885.106	9837.22	19217.6	10404.6	27898	18124.3	13230.2	13419	14842.6	21164.7	11734.2	22593.9
737	168.989	882.558	14.71	12200	53407.4	22469.6	21412.8	50903.1	20206.5	52143.9	22347.7	22356.8	83788.1	48643.5	44661	24056.9	49466.2	23444.4
738	168.99	851.933	14.2	10412.6	10529.5	10668.7	21537.9	14728.8	11658.9	23145.2	62846.1	12352.1	10625.1	34092	55045.6	28765.3	24993.1	28906.7
739	168.989	800.149	13.34	6754.52	8642.62	6743.53	32862.2	7897.89	31403	8069.13	8281.14	27474.5	8770.62	6830.62	12878.6	7226.04	9324.8	6942.29
740	168.989	815.019	13.58	8461.39	8681.04	5087.22	5347.98	20105.4	6658.79	11258.4	17701.5	9453.33	22344.8	36079.7	35470.8	23179.3	18500.8	26817.8
741	168.996	365.227	6.09	2891.58	2229.24	1379.36	1572.51	2227.4	945.353	3433.26	1086.67	1496.77	2446.89	1120.9	3317.62	2057.56	1642.59	2036.48
742	169.01	85.842	1.43	5596.15	2132.55	6160.12	2968.06	18205.4	3005.26	1368.53	2834.02	3587.08	1326.6	1951.72	2956	2308.97	2797.1	2282.78
743	169.014	320.964	5.35	983.459	901.106	3291.74	6984.07	2476.7	864.705	1969.6	800.075	1873.51	2147.39	786.672	1344.37	2321.45	1475.06	2545.58
744	169.016	918.389	15.31	18518.7	1722.76	8682.52	25708.2	12769.2	25606	16997.1	25813.5	8503.13	14283.9	26480.7	15837	23295.8	41449.9	19083.8
745	169.012	762.518	12.71	7133.35	15188.8	6890.83	8078.94	23752.7	7341.11	11854	8247.59	9038.51	11867.6	14104.7	9829.03	11874.9	6454.7	12238.8
746	169.017	827.825	13.8	11311.1	2033.44	3548.92	9235.87	9377.17	7209.87	7014.96	31716	3232	11082.5	22173.8	28987	7639.86	8691.95	6660.86
747	169.017	898.436	14.97	5535.42	5273.62	4407	8863.16	14471.1	8821.85	13501	8239.37	8913.65	8937.68	20167.6	9817.77	11327.8	7102.17	12965.8
748	169.015	745.373	12.42	9044.88	8457.46	8001.28	15044.3	9810.47	27865.2	15193.3	13356.7	14856.2	13137.5	28282.2	16609.2	15971.2	9041.6	17911.8
749	169.025	214.75	3.58	2451.23	1268.13	11416.3	4106.45	1603.26	2307.17	2703.87	1971.88	5507.47	7490.72	1559.95	1688.91	3070.98	2110.3	3174.04
750	169.05	360.308	6.01	2094.83	1669.37	1431.44	1810.4	1700.1	1607.05	1284.09	1391.79	702.014	1849.53	1111.64	4041.7	1498.58	1060.11	1399.66
751	169.087	415.3	6.92	2237.26	2049.81	4646.6	5963.02	3937.48	5275.29	5446.09	3848.53	1633.17	4489.77	3024.17	4710.51	4292.44	4657.4	4269.91
752	169.087	657.483	10.96	97694	23641.3	102527	8555.74	35319.6	8564.81	54654	14215.9	41288.4	37774.5	34933.4	62195	38859.6	37774.6	38805.1
753	169.087	391.042	6.52	933.615	1350.29	11582.7	7809	2590.4	20138.8	4356.71	20423.9	2049.21	2141.07	1698.71	6599.58	9424.24	7606.19	9794.45
754	169.087	606.826	10.11	5647.2	2991.48	8953.39	1109.91	3767.48	1177.75	2508.01	1284.89	3660.21	5735.8	2027.8	2399.53	2465.54	4443.97	2498.05
755	169.086	481.21	8.02	1700.43	997.606	2486.49	4887.22	1365.8	1501.46	1980.5	1628.68	365.07	1961.43	2534.24	1003.27	1850.48	2372.56	1930.05
756	169.087	472.095	7.87	593.287	806.821	3265.39	3928.6	1567.64	3044.67	1833.47	1234.96	620.554	5066.51	3013.72	3110.67	1957.38	1377.08	2194.08
757	169.086	364.349	6.07	1120.5	963.04	1940.57	2127.74	3513.03	5172.32	1521.88	1672.42	1001.08	8571.74	2172.82	15970.6	4352.27	4138.13	4349.45
758	169.087	826.782	13.78	1889.92	1515.14	3957.12	2670.05	2880.53	2470.43	3718.23	2305.92	1023.23	2591.68	1672.12	2637.29	2728.52	2424.09	2672.32
759	169.085	886.219	14.77	1911.41	4521.96	9283.35	2476.16	2446.09	2377.49	2232.28	4467.42	3273.77	5754.25	2559.43	2130.9	3552.74	2257.21	3339.04
760	169.087	377.086	6.28	3908.17	3586.1	8057.75	2455.82	2064.28	4165.96	5057.7	3587.97	2895.54	2041.55	2068.09	2715.44	4670.17	2465.4	4113.95
761	169.123	824.654	13.74	2422.4	639.773	3043.12	1197.57	2667.45	2835.34	3197.61	2304.31	7174.21	3070.14	3138.25	2604.15	2024.13	2591.09	1937.08
762	169.124	891.871	14.86	2176.18	7631.07	1767.64	2640.02	2615.52	1684.52	1303.37	1818.49	1986.01	1893.25	1450.99	1528.16	2779.81	1743.67	2528.64
763	169.984	76.152	1.27	1568.93	2785.79	7836.17	1406.56	2924.95	1543.23	1191.21	1848.49	779.388	1243.02	1705.74	1065.31	3348.33	2671.53	3338.51
764	170.01	713.827	11.9	48611.1	56891.5	45959.2	59379.2	62158.5	61369	54012.9	68592.4	43618.9	52184.5	56114.2	41406.7	44319.5	47565.5	44216.7
765	170.011	879.984	14.67	13223.3	9294.54	19212.8	8403.63	11203	22445.3	29640	8626.86	18027	14382.4	14195.3	8754.64	7846.54	7813.71	7847.81
766	170.011	758.708	12.65	36178.6	27202	25114.4	33308.9	15264.7	18048	32060.3	19726.9	25052.4	11556.9	14966.3	9853.74	40226.8	16589.4	29806
767	170.011	823.414	13.72	18126.5	14617.6	12198.4	41424.3	11849.9	43168.3	23343.7	9787.67	14502.9	14528.7	13275.7	15456.1	16276.2	19289.9	16230.3
768	170.045	440.031	7.33	4798.99	2147.18	7482.46	1253.38	7743.41	1712.47	3003.18	2095.63	2147.66	1608.59	51835.7	24463.2	8414.5	9043.84	8389.36
769	170.057	72.883	1.21	9559.15	2528.37	25509.9	12627	5033.38	5839.51	6166.25	5335.79	8479.39	5457.83	19665.5	10303	9379.52	10653.9	9237.71
770	170.057	307.2	5.12	14428.5	2817.47	5562.91	1111.02	7454.69	323.957	9178.38	484.678	8839.49	6330.83	4326.44	8692.5	5297.01	6421.73	5434.52
771	170.081	265.05	4.42	2172.01	6401.49	10668.2	1858.43	7669.78	6588.61	5449.63	515.611	15971.1	27014.7	9990.74	14361.9	5613.2	8386.88	1709.13
772	170.09	657.487	10.96	5420.91	3268.59	11454.9	1720.92	4342.26	830.649	6664.41	1858.37	3043.19	3146.09	3473.39	5240.4	2261.3	2533.73	2316.84
773	170.901	71.612	1.19	2176.03	1495.3	5290.61	7754.27	1821.42	553.221	1062.67	484.978	6073.21	1882.07	1038.01	4764.04	3386.59	1919.02	3298.17
774	170.979	76.318	1.27	2093.19	4643.26	7620.28	5393.52	4290.24	2723.79	3209.61	2669.38	1678.21	2865.45	1831.53	3440.77	3412.59	4353.31	3429.1
775	171.007	74.257	1.24	255361	331393	205000	184962	470726	65493.9	499256	69526.3	258992	520259	448409	392514	283175	344201	281772
776	171.006	94.2045	1.57	13834.7	16541.1	6723.07	4431.42	17836.3	2383.23	17481	2798.12	11184.2	15600.1	7166.52	8244.28	12939	9144.48	12772.9
777	171.03	270.422	4.51	18683.4	28596	83801.8	23035.6	31247.8	17585.7	30190.5	5476.75	48972.6	28458.2	22956.5	23063.8	26791.1	39445	21453.2
778	171.029	135.308	2.26	1290.94	2905.48	10768.4	3630.25	2836.09	4133.39	1223.42	2064.29	4120.56	4883	3550.97	1874.64	4202.02	3666.83	4462.89
[truncated: 20,361 more rows]
