# Supplementary material for: Manganese affects the growth and metabolism of Ganoderma lucidum based on LC-MS analysis
Source: PeerJ. 2019 May 1;7:e6846. doi: 10.7717/peerj.6846 (PMC6500383; doi:10.7717/peerj.6846)
Supplement: Supplemental Information 3 — The raw data were for the LC-MS analysis including PLS-DA analysis in both positive and negative ionization mode, significantly differential metabolites of Ganoderma lucidum between treatments, mutual promotion or inhibition relationships between differential metabolites, etc. [file peerj-07-6846-s003.zip › raw data/POS-metabolome 灵芝.xls]

## Sheet: raw
name	mz	rt	rtmin	Gck1	Gck2	Gck3	Gck4	Gck5	Gck6	Gmn1	Gmn2	Gmn3	Gmn4	Gmn5	Gmn6	QC-1	QC-2	QC-3
1	100.024	61.468	1.02	10685.9	6041.83	11055.2	3234.31	8460.22	3059.41	7693.06	891.874	8393.17	6946.82	8372.88	9732.9	10578.3	9330.68	7486.38
2	100.075	83.907	1.4	3748.83	3433.02	5163.6	3124.93	3228.11	1670.88	4224.55	2287.62	3475.97	3480.41	3160.33	5996.43	4964.02	4384.82	3545.43
3	100.075	282.551	4.71	3201.73	3628.8	2584.65	3936.15	3897.77	3837.63	3049.38	3204.07	8273.98	3105.47	1998.4	910.383	4125.27	5522.98	4404.35
4	100.112	300.848	5.01	2691.53	2458.92	5791.16	9687.12	7867.21	1767.43	3883.5	3273.65	4833.04	4284.92	2236.36	1094.94	3698.59	3448.48	4235.16
5	100.111	892.705	14.88	3207.38	2304.62	2634.46	3932.99	4199.08	4159.42	3219.57	4847.19	4403.06	5007.21	4235.36	5382.17	3125.53	3620.3	3421.61
6	100.956	900.651	15.01	11440.2	11617.9	12437.2	11256.7	13103.7	12764.5	12786.4	13113.1	13091	14538.8	8375.08	11048.5	14091.3	14196.2	9322.86
7	101.008	61.643	1.03	2634.6	1932.44	2599.26	2255.82	3093.95	1197.12	2226.57	500.176	3345.86	1168.18	2416.33	2777.44	2733.53	2847.83	2145.01
8	101.023	239.77	4	26184.3	21469.2	8710.23	582.622	37692.6	7375.52	34837.4	405.909	11721.1	30872.1	29145.3	24335.9	26834.6	21719.3	17519.1
9	101.023	231.631	3.86	21297.8	5094.55	25365.5	687.421	8790.14	1933.13	21698.4	5653.25	8727.52	6037.29	28792.9	22535.3	1779.54	19514.7	18095.7
10	101.058	133.957	2.23	8016.95	5269.98	4712.61	3024.66	7162.7	4590.69	14521.6	3104.76	4926.96	9416.41	10540.7	8763.04	6820	7238.39	5820.96
11	101.06	86.066	1.43	5890.15	4087.62	6440.13	1062.05	4230.6	7618.29	11799.4	6016.54	8399.5	10895.5	11132.6	12809.4	7743.9	8709.08	6287.04
12	101.058	566.853	9.45	4243.19	4061.38	1220.3	4584.69	1188.38	5835.75	2643.47	4502.81	2226.18	4648.47	2095.2	3166.36	5151.17	3259.52	3976.8
13	101.058	322.188	5.37	4476.38	2908.24	4482.48	3885.91	2832.5	3023.01	3902.37	3125.41	3801.09	4388.76	3827.06	3220.66	2446.78	4812.27	6666.51
14	101.071	73.9345	1.23	9873.02	6293.22	16277.9	23636.1	11434.6	4739.46	4639.06	3633.01	6157.67	4843.83	3904.47	3128.41	9937.94	7619.6	12677.2
15	101.092	5.2025	0.09	722.785	562.986	739.832	2025.95	1022.17	963.008	1224.99	1110.03	5126.58	802.21	273.975	1793.2	688.464	2389.17	1854.27
16	101.964	898.88	14.98	645.501	251.317	1812.76	2755.9	2064.03	2352.14	1901.33	2877.96	1797.06	2047.69	1459.14	1688.56	2576.85	2158.41	1728.9
17	102.021	61.8245	1.03	1895.17	960.946	1851.44	422.665	1143.36	511.668	1264.87	236.582	1499.59	1074.56	1213.31	983.4	1609.85	1128.63	1516.96
18	102.053	251.286	4.19	2737.51	8497.66	5399.42	4623.19	1291.17	1598.38	952.377	5751.49	2013.84	3190.6	6951.37	6895.17	3374.67	4292.79	2260.05
19	102.046	278.059	4.63	1387.95	1291.85	1315.71	916.785	2566.5	438.163	1038.29	1220.94	2392.51	1699.44	650.795	1042.64	3075.62	1854.55	1244.73
20	102.054	76.531	1.28	46565.9	37511.9	37195.1	65109	41849.2	34342.8	38149.1	36618	44368.4	37021.4	44381.4	36643.3	40651	42390.2	46787.4
21	102.055	121.75	2.03	2351.07	3177.81	1906.38	2198.12	1806.04	2606.02	3495.61	2116.55	16551.4	3274.68	2015.72	2161.87	2329.22	2128.02	10174.1
22	102.054	144.74	2.41	3465.96	1517.25	4951.77	4080.74	3296.18	5221.25	1439.39	4009.88	3654.4	2990.24	4294.75	4842.81	2563.72	3562.89	3446
23	102.089	937.291	15.62	1018.88	1197.07	1843.86	3559.37	466.301	2688.09	1168.22	3089.37	1948.34	1450.83	2275.57	361.522	1789.87	491.533	1142.48
24	102.09	924.091	15.4	294.476	1069.51	424.65	2043.51	566.631	3045.39	339.66	968.808	859.852	818.003	531.311	362.668	858.575	367	424.936
25	102.092	913.792	15.23	1684.64	1264.98	294.252	3091.22	852.657	4917.99	228.057	954.186	673.192	335.676	295.83	386.386	777.412	176.417	236.832
26	102.09	85.0245	1.42	6342.34	2403.89	18073.3	5580.7	8130.87	1046.95	6769.5	2599.74	4230.92	5231.15	4710.05	8629.47	7781.03	6777.95	10762.4
27	102.09	948.884	15.81	1950.27	1817.9	342.128	2487.14	3687.91	2037.13	994.453	1414.54	2319.43	1507.82	2874.43	1721.02	1586.65	422.36	334.664
28	102.091	957.35	15.96	2589.89	1725.75	1084.36	3135.21	1994.22	2159.25	562.083	795.543	1615.63	1206.17	2213.49	178.847	1313.24	435.541	481.88
29	102.091	883.264	14.72	24368.3	22408.9	13227	8118.1	1001.93	9998.17	6272.59	28182.9	2951.24	2654.14	30204.9	3219.84	21452.7	8375.06	22910.2
30	102.09	831.446	13.86	8876.83	7075.47	6847.55	6516.29	31427.6	10048.5	9336.16	17838.9	29970.3	7332.24	8860.37	9512.95	29632.3	8924.47	19764.1
31	102.09	810.168	13.5	22084.3	24300.8	18367.9	24440.1	21818.1	30859.8	1411.48	8291.89	4349.5	14223.2	5579.93	2493.95	17484.2	22111.1	10770.6
32	102.126	259.262	4.32	5857.47	7654.58	5632.95	4781.23	6875.67	7166.24	8001.47	4988.54	7813.63	12542.6	2762.25	6847.84	2621.34	5417.5	7850.31
33	102.124	917.73	15.3	1224.58	3498.88	510.406	1864.04	1007.99	2128.29	511.665	1541.3	242.366	655.882	228.901	437.824	258.37	404.829	356.773
34	102.127	343.859	5.73	22986	11609.8	20289.2	16925	21935.1	30162.6	24216.5	9201.77	18952.1	20360.5	19280.4	18488.8	20860.8	21527.4	33071.2
35	102.129	935.164	15.59	1443.9	177.684	2027.03	2924.15	1665.04	3430.63	764.857	2817.43	1148.89	1437.59	3986.28	836.216	469.605	834.618	1433.86
36	102.129	951.49	15.86	1868.81	1010.6	658.159	2018.99	1807.56	1424.02	1064.68	2276.43	372.932	1429.08	4983.71	1407.58	989.605	575.24	1321.96
37	102.126	884.947	14.75	18274.6	6129.54	44031.8	12959.4	39246	77823.9	21048.4	20406.2	4962.02	9672.98	27202.4	52361.4	7037.08	20642.7	30233.9
38	102.127	826.087	13.77	33988.1	24697.7	52228.5	74499.3	32314.2	146341	69155.9	84709	55796.1	31196.8	26574.2	39313.8	7589.42	7644.13	7119.01
39	102.126	87.87	1.46	3018.06	18294.9	1087.22	4769.23	5173.48	7231.85	3735.52	9880.04	5882.57	1109.75	6684.57	6571.2	6062.44	5177.49	2132.71
40	102.128	855.194	14.25	14000.3	6452.25	8252.6	19300	12330.5	21357.1	24083.4	19206.1	21160.1	5864.96	15620.3	18366.7	5480.74	7465.24	4933.02
41	102.124	766.617	12.78	12644	7038.24	8049.22	2012.21	6712.83	18924.3	16382.3	15419.6	8077.62	10607.8	15380.4	3770.54	11638.2	46992.5	11617.9
42	102.124	4.814	0.08	1458.81	147.476	1874.39	1176.36	266.714	1882.51	1515.26	1260.53	1693.37	1655.52	621.437	1650.97	727.734	2040.23	297.433
43	102.128	810.394	13.51	17269.4	40408.6	43858.3	2769.73	25991.6	35519	27048.5	33875.8	29556.2	22578	33722.7	27504.3	25373.2	24702.1	57060.1
44	102.954	898.779	14.98	493.17	466.685	2042.44	2002.45	1725.09	2180.8	1697.9	2379.85	1862.96	2302.14	1249.23	1649.2	2282.65	1807.17	1328.37
45	102.97	61.883	1.03	8037.92	8576.02	21721.1	17426.7	5685.12	18340.5	6637.41	10296.2	4684.31	5181.43	6550.02	7131.41	9760.64	8804.07	7329.34
46	103.038	78.645	1.31	2370.82	2578.33	7043.42	5598.5	3497.48	1912.39	3892.59	2876.92	3010.17	4628.01	3564.19	2856.67	3292.68	5472.25	4840.54
47	103.053	308.866	5.15	65880	32555.3	56308.9	13412.4	45721.7	34227.3	51793.7	15194.8	36978.5	65500.7	68108.9	62256.3	45412.4	48929.5	43467
48	103.054	278.198	4.64	38714.4	24192.7	70608.9	70516.8	38226.3	14526.4	30497	27478	57617.5	43182.5	16955.9	26984.5	45193.4	50567.7	37755.8
49	103.057	676.762	11.28	2626.1	4691.37	2100.32	1444.25	3074.55	2388.54	3120.65	3648.23	2994.09	2799.66	2338.68	1381.25	2224.91	2884.92	3709.36
50	103.086	72.484	1.21	1637.42	1351.38	3606.89	13707.6	1552.27	223.686	842.99	1038.86	1711.74	1051.82	998.286	1053.46	1613.4	2921.97	2272.92
51	103.13	826.597	13.78	3280.06	2052.1	2827.21	4602.84	1742.57	4744.47	3040.88	4349.39	3174.62	2857.03	4725.66	1228.39	2436.27	1715.85	3597.31
52	103.779	74	1.23	7027.83	10089.9	13749.7	6584.33	9423.42	7617.02	5777.88	7954.18	6424.61	9881.77	10262.6	7164.02	8183.22	7522.77	8357.54
53	103.952	899.77	15	1891.58	2142.15	5316.44	3427.21	2127.99	2624.37	1945.76	2707.67	1926.99	2225.75	1398.55	1364.09	1857.17	2417.67	1841.15
54	104.052	144.776	2.41	3191.87	4969.22	12403.7	2533.26	7993.02	2515.65	3022.83	1168.87	6816.56	5799.89	2410.87	5110.68	7028.1	4740.63	6202.69
55	104.057	308.866	5.15	6856.42	2985.41	4219.32	1516.36	3785.44	3359.91	4886.5	1545.91	3905.42	8206.77	5441.78	5379.81	4810.42	4776.66	4783.45
56	104.057	278.224	4.64	3762.17	3643.95	5058.48	6564.26	3524.94	1126.84	3712.5	2663.03	5196.71	3645.03	1894.92	2603.89	4547.36	3747.56	3431.64
57	104.07	78.454	1.31	14337.7	7246.78	20166	34824.7	15159.7	6536.15	12816.8	5222.73	13946.7	12389	15396.2	16839.2	20584.7	14348.4	19502.4
58	104.069	247.833	4.13	2874.9	2807.21	4538.89	1206.84	2604.77	1756.27	4765.6	1055.54	3989.98	3398.1	3678.57	2438.31	5097.06	2601.19	4616.46
59	104.107	73.788	1.23	1.28716e+06	1.11956e+06	2.07162e+06	1.27361e+06	1.39266e+06	1.17581e+06	1.15949e+06	1.27818e+06	1.01656e+06	1.52463e+06	1.71764e+06	1.39164e+06	1.79468e+06	1.46584e+06	1.3581e+06
60	104.106	214.228	3.57	10617	10606.4	30023.2	4927.55	17941.1	6464.3	7715.15	3971.64	4577.81	24108.8	19887.2	7174.46	20843.7	17379.9	5317.36
61	104.107	91.437	1.52	91399.6	127662	156158	155057	131806	206361	74620.6	158721	103575	121630	172498	149989	176632	136335	97374.5
62	104.105	236.679	3.94	5657.28	7356.66	4422.08	1849.64	8557.79	5248.28	6132.86	1131.37	2003.44	97.908	5341.11	6480.91	5659.79	5592.25	9864.29
63	104.106	124.672	2.08	1052.1	1850.3	47927.6	6464.12	10320.7	1559.09	5090.31	12448.7	2405.97	20886.8	7678.12	8971.42	6859.4	7038.49	11472.2
64	104.739	308.869	5.15	7660.41	1956.44	6567.1	1735.76	5086.06	5301.08	5132.88	1699.91	3101.9	7717.84	8576.01	6070.34	5655.6	4782.9	5954.29
65	104.777	73.787	1.23	740.2	1028.09	2110.55	509.215	2255.59	223.979	1225.97	1301.43	1155.94	2460.12	1459.42	1466.56	1396.62	1189.59	1015.88
66	105.003	61.818	1.03	21193.1	17522.9	24434.9	47776.2	24424.2	6276.52	19508	11280.8	24278.2	15648.7	23053.1	21613.9	20350	22548.8	19719.6
67	105.033	811.72	13.53	1507.24	1989.66	2763.07	3213.56	2536.38	2959.74	3303.64	2405.19	2278.61	2525.55	2051.61	2866.1	1750.39	2249.77	2818.97
68	105.036	75.7175	1.26	5810.52	1758.96	1670.03	2605.65	3127.45	11174.1	5299.67	5661.39	1997.04	5717.83	4276.69	6795.13	4225.79	3451.95	3454.34
69	105.069	308.866	5.15	1.37844e+06	898924	1.33331e+06	359368	999859	799177	1.30985e+06	457760	814384	1.71873e+06	1.75023e+06	1.42853e+06	937779	1.10931e+06	1.15062e+06
70	105.069	536.404	8.94	8556.52	4011.79	10133.1	5192.79	2814.17	8097.04	8783.58	2210.14	9272.57	2978.61	5824.2	5352.12	4672.72	4254.87	7164.66
71	105.07	578.31	9.64	3529.64	2906.7	2190.72	1711.8	2518.32	2363.56	1683.59	1736.52	3565.49	1342.37	2516.27	2484.5	1483.14	3501.49	2794.4
72	105.074	74.658	1.24	52022.1	60924.7	97247.8	2450.19	2885.55	1460.48	838.223	55357.3	1567.77	62207.1	1400.97	1206.37	71014.5	1705.85	1345.3
73	105.109	73.788	1.23	91584.2	88880.1	156366	89036.8	106973	87163.9	90781.3	93014.4	74034.5	127832	132633	116520	123978	121635	111451
74	105.363	73.039	1.22	236.201	834.185	1162.22	992.763	1624.96	195.561	803.79	1402.66	801.167	928.56	532.946	833.268	1609.47	1785.36	632.2
75	105.737	308.867	5.15	1171.69	776.08	1504.94	552.44	1122.71	488.615	778.279	631.961	978.043	2512.41	1560.5	2247.15	1089.29	1901.96	1248.42
76	105.933	14.157	0.24	5042.67	1656	3766.1	562.62	1737.11	735.111	763.011	941.235	507.242	363.623	850.245	958.005	1033.13	1259.06	637.348
77	105.934	1.6855	0.03	1040.67	2201.18	971.191	794.511	449.589	1620	586.1	785.409	204.907	1138.26	1061.99	1140	4789.56	1927.26	2719.9
78	105.935	38.7495	0.65	1890.37	623.506	386.465	1761.64	641.248	1288.95	855.644	723.263	847.268	473.57	956.216	618.283	1264.89	754.916	1420.2
79	105.935	26.591	0.44	890.628	1250.7	450.151	392.938	800.185	1189.65	841.718	629.78	1098.13	855.031	903.424	2139.74	793.1	1565.89	632.738
80	105.934	952.202	15.87	720.924	360.435	1827.21	779.436	526.218	971.1	830.48	996.284	1115.2	1005.86	1039.63	733.15	2851.82	1218.01	409.766
81	105.933	53.512	0.89	2384.26	8376.34	4291.18	5074.31	1706.43	2138.28	3381.84	2198.63	1735.6	2187.78	2911.7	3323.58	871.05	1094.87	4575.45
82	105.935	936.564	15.61	506.586	315.228	757.159	734.755	604.657	679.136	433.62	690.219	562.584	718.29	858.808	317.57	742.035	911.751	506.071
83	106.003	61.818	1.03	3755.57	1567.65	2717.45	6122.73	4071.38	1262.37	3201.02	1571.48	3650.03	2440.4	2552.5	2932.36	2838.03	2941.58	2633
84	106.049	72.271	1.2	10403.3	9694.75	5285.29	9623.35	9143.52	7855.35	5903.87	12218.9	8885.5	7733.98	6080.08	5858.92	7816.3	10508.7	8547.64
85	106.064	916.336	15.27	434.162	2856.65	280.629	1238.81	408.61	1539.03	241.179	327.45	278.85	234.057	162.97	148.74	435.273	506.025	109.765
86	106.064	953.365	15.89	803.849	755.801	1062.61	1508.3	465.511	1310.4	749.26	1768.2	795.917	447.193	1182.35	398.819	100.233	917.383	728.192
87	106.065	827.413	13.79	15399.5	16240.3	15463.4	9691.21	9314.78	25587.7	21071.2	11880.1	6730.44	12296.3	13638.8	15114.5	23838.2	22196.5	12304.1
88	106.065	768.57	12.81	7375.22	3972.76	3930.26	5401.67	4531.81	8345.57	6856.67	5335.19	2479.19	7284.18	5611.18	4084.61	4746.54	4263.63	3364.58
89	106.065	811.995	13.53	9392.15	9341.8	8957.85	15227.4	9404.57	11973.9	12731.2	15164.3	19104.4	10867.4	14377.3	7448.2	8934.24	10184.7	9272.66
90	106.072	308.866	5.15	157635	77205	133992	38501.1	93576.3	85264.2	153449	46405.8	77894.4	186128	165640	173553	109654	106994	134707
91	106.068	189.454	3.16	34155.5	12107.9	26442.5	4858.24	15066	7775.22	19879.4	4897.18	18683	32417.6	62648.7	29386.3	30026.4	28817.6	22110.5
92	106.064	932.171	15.54	550.076	585.476	296.186	834.476	946.325	3446.97	843.955	3904.18	945.362	2567.48	1061.14	793.915	621.816	1222.99	519.835
93	106.064	939.751	15.66	744.332	504.801	1039.84	1766.56	764.546	1054.53	711.285	910.533	714.467	635.946	1293.58	275.865	967.999	922.769	615.475
94	106.064	876.901	14.62	6379.71	7985.68	6837.33	5050.41	4449.35	7093.56	6540.54	9367.99	2441.82	1798.72	9726.84	19786.8	3413.9	3870.76	4482.54
95	106.065	859.586	14.33	5301.49	3649.72	3175.38	6048.77	6262.53	5332.18	11719.4	5598.75	8755.14	14495.9	6628.18	5174.98	4349.33	6661.94	5238.26
96	106.112	73.858	1.23	6797.57	6139.75	12059.2	6377.04	7156.68	6738.22	5262.13	5725.07	5136.21	7177.93	9422.5	4320.42	7622.99	5590.51	5934.47
97	106.942	218.021	3.63	1041.01	790.983	839.989	1664.74	1143.49	974.28	984.963	1356.92	1005.39	404.393	821.132	810.845	1242.24	4279.06	801.492
98	107	61.468	1.02	3574.9	3023.16	3711.22	6388.32	1808.22	1264.66	3978.32	1904.51	4941.87	2470.93	3328.7	4593.02	3858.67	3363.69	3362.66
99	107.049	676.089	11.27	67858.7	59531.1	60727.6	56526.5	74520	66367.4	56749.2	51286.8	65223.9	63634	57530.6	54374.2	61586.9	65753.8	63662.3
100	107.049	545.34	9.09	3200.84	3315.74	4506	3723.13	4086.8	3924.29	3480.8	2964.29	6164.01	3661.73	2901.93	4101.98	4407.16	4456.95	3987.49
101	107.049	749.672	12.49	21823	20046.9	25339.3	19863.7	26745.5	19067.9	20647.2	21584.9	24564.5	22306	20891.6	26364	20270.1	19347.1	24594.4
102	107.049	278.189	4.64	10911	9248.87	16792.7	25117.4	16424.6	6391.96	12731.5	8675.16	17428	11718.1	5107.39	7433.44	14907.4	12754.5	12071.6
103	107.049	508.237	8.47	2354.04	1660.3	5024.81	2861.16	161.994	4829.86	5645.52	178.752	6038.01	281.745	2770.24	2585.94	2043.68	1705.5	1037.98
104	107.049	775.053	12.92	2124.28	1702.81	2888.71	1866.26	3494.52	1861.99	3051.37	3617.45	3521.61	2162.75	1791.23	3684.6	4332.05	2851.48	2798.15
105	107.049	569.39	9.49	3847.61	906.834	4769.34	2173.49	467.401	2413.26	3388.92	346.429	5416.69	564.226	2820.79	2053.93	1035.53	521.7	767.673
106	107.049	819.458	13.66	1654.95	1122.2	3539.13	1048.68	2680.97	1678	2249.75	1250.32	1816.89	3020.36	2566.25	1985.43	2576.03	3028.03	1601.28
107	107.07	888.025	14.8	4135.51	4237.94	1846.4	2202.39	2943.48	3494.83	2572.72	1738.7	4239.58	1697.17	2586.17	1298.33	1158.64	3639.61	2211.8
108	107.075	308.869	5.15	4991.69	3796.35	14137.9	1539.64	4841.53	5292.37	5731.41	2132.28	3573.4	7311.35	8884.63	5616.98	5804.72	4419.74	7238.68
109	107.08	5.442	0.09	2629	3172.51	2584.9	2672.79	3172.14	1250.2	2051.74	3128.24	1383.68	1758.21	2904.53	2105.9	2936.01	2355.2	669.598
110	108.052	749.668	12.49	1802.15	1962.87	1332.82	1479.66	1958.46	1261.36	1125.73	977.107	1403.72	2152.44	1770.45	1924.78	1265.82	1756.49	2431.03
111	108.052	675.817	11.26	3702.38	1825.22	4588.43	3517.65	2489.07	4812.02	2987.94	3331.47	5482.99	4586.93	3045.02	3543.32	7811.49	6422.83	6549.01
112	108.076	5.827	0.1	2194.79	1176.63	2286.16	1756.3	3203.73	2208.14	1257.75	2100.78	3928.79	4515.79	678.583	3790.22	984.546	2171.48	717.516
113	108.078	830.659	13.84	44488.9	9923.42	41108.4	53887.8	6203.45	24343.6	20289.5	43240.3	109378	85222	126889	13250.3	34463.2	16984	49555
114	108.078	815.089	13.58	54335.1	1258.36	40408.8	112411	5163.44	49164.8	34033.2	137820	86190.1	86897.3	54270	3365.58	21318.5	27869.2	48066.4
115	108.079	886.8	14.78	159672	43414.1	40803.5	29167.8	68947.9	6636.34	26343.6	56551.2	61837.7	96227.8	92489.9	14485.9	38066.4	66312.7	51100.9
116	108.081	921.341	15.36	1362.71	760.964	1133.13	2090.8	1583.12	1910.72	1258.02	960.451	1594.94	2084.44	910.857	911.011	1741.47	1275.85	273.884
117	108.083	930.414	15.51	1153.39	276.165	2816.63	3702.99	2147.42	3448.65	498.254	1292.09	2747.12	1924.35	3454.88	1931.7	1991.12	3515.14	1167.92
118	108.081	953.241	15.89	5988.38	353.92	3642.61	5174.98	3910.96	4458.42	1168.28	1533.83	4315.91	2778.93	5514.6	3444.37	2825.89	3480.32	2279.64
119	108.081	941.686	15.69	4156.7	2151.53	4304.15	4430.18	4408.88	3811.23	1150.47	1831.98	4666.91	3681.64	5840.37	3401.98	3281.81	2517	2547.47
120	108.082	793.032	13.22	34457.8	23567.6	40974.6	29365.8	22576.5	31378	19574.2	2684.64	4579	87247.2	4203.11	24354.6	22095.9	22956	17717
121	109.028	132.567	2.21	3586.88	2374.63	4230.99	3899.23	3519.1	3010.42	3928.84	3642.42	5052.73	3440.78	3590.06	2493.1	2731.43	3710.38	4965.13
122	109.028	78.986	1.32	5981.76	2521.76	3385.65	3316.75	5829.38	3519.93	5348.17	5815.48	2124.23	4613.32	4947.79	2374.67	2893.05	2831.86	4141.25
123	109.063	298.733	4.98	2255.41	1872.36	5431.3	2647.5	1611.08	2133.01	1980.77	1728.19	2354.66	3308.77	1217.52	2018.11	3125.83	2256.08	2688.61
124	109.064	468.159	7.8	1643.62	1486.65	11722.3	1516.4	9183.98	2489.87	1411.21	1885.73	10538.5	2340.66	5163.98	3326.93	2423.3	2284.47	11840
125	109.064	493.944	8.23	3602.07	2523.27	2346.36	1340.37	2294.02	1420.46	2158.01	2369.07	3786.45	2394.25	822.49	3459.4	1958.57	2499.11	1963.26
126	109.063	72.054	1.2	1209.62	768.533	884.79	1095.75	1170.07	1743.79	1146.42	1188.08	1247.47	1813.29	1481.01	1266.12	1034.68	1664.6	1243.18
127	109.075	211.321	3.52	928.536	4289.55	8902.04	4586.17	720.72	4008.65	3451.67	3058.39	4380.34	291.326	6089.66	31958.2	2215.58	4359.25	1421.31
128	109.084	821.444	13.69	12977.1	5469.73	3573.98	6199.43	16767.5	14079.6	7361.53	9692.04	3127.15	6652.19	4805.16	1820.77	4686.67	2214.73	7919.77
129	109.084	888.677	14.81	5444.63	2800.49	2648.06	3545.04	3340.93	4727.2	3334.8	3098.73	2746.69	2795.18	4410.11	2692.97	2554.7	2464.91	2865.44
130	109.1	472.194	7.87	17673.6	20019.7	20593.8	16434.7	19499.3	20009.2	17732.8	18753.5	18585.6	17441.3	14857	16196	19734.6	19898.5	21451
131	109.101	548	9.13	18956.2	9730.49	26401.2	2363.69	14843.8	6051.48	15528.7	7902.44	14656.4	31044.3	11308.2	24013.3	13390.9	15956.8	29719.5
132	109.1	446.728	7.45	6733.02	3401.42	9254	3002.02	6390.01	3330.68	5808.78	4576.64	3162.82	6397.83	5887.51	11436.9	5493.95	8334.97	1694.35
133	109.1	409.602	6.83	22253.3	6161.81	6184.83	2906.6	9042.65	3015.84	18888.5	2542.22	3958.12	17473.6	18539.1	27114.9	14663.7	12409.8	12223.6
134	109.101	529.801	8.83	10034.2	5418.24	11276.6	3043.29	7496.45	3262.16	8923.34	2878.55	6149.27	5582.58	7459.86	11227.3	6426.46	5215.33	5522.84
135	109.1	634.132	10.57	5020.05	6207.48	20778.4	8269.77	5344.7	4571.88	5107.66	2451.75	8877.37	13702.6	5383.73	8028.37	5859.21	8664.96	8425.71
136	109.1	427.598	7.13	15370.5	4019.26	4219.7	3243.46	4672.23	2889.32	11342.9	2846.28	2361.6	15150.9	10900.9	19990	8055.27	8077.99	8788.65
137	109.097	5.8985	0.1	1175.05	2933.91	566.69	416.141	2346.15	675.116	1146.84	1188.07	1523.97	1263.07	343.508	1318.08	458.172	1425.2	1208.14
138	109.1	668.485	11.14	1998.24	7103.74	10325.7	10261.2	7170.24	10955.6	3523.33	13382.6	5459.89	7747.28	8706.3	7558.11	9690.65	8896.2	15534.3
139	109.101	755.913	12.6	2249.76	4420.81	6908.94	7975.81	2979.2	2798.72	2682.07	3196.45	3177.87	9394	5749.69	6310.53	3441.4	4988.26	4742.22
140	109.661	61.818	1.03	1315.12	806.227	1126.32	405.644	1006.09	274.514	672.664	242.543	922.17	1136.02	906.398	1082.96	809.36	927.486	1016.62
141	110.009	61.468	1.02	311124	208296	337459	194329	280746	74933.8	254676	50855.6	257728	242881	254087	312225	302199	310731	274714
142	110.034	250.761	4.18	1391.63	967.838	1030.94	202.934	677.496	305.182	1398.94	37.3904	1658.59	649.332	1204.95	2400.66	1964.86	1046.53	1545.46
143	110.071	70.534	1.18	9098.56	8655.17	13759.6	23161.8	10040	8626.63	5189.46	5097.7	7174.43	9600.52	14881.4	10279.1	12172.8	10681.5	10387.7
144	110.071	134.184	2.24	1254.25	1491.46	1146.07	571.674	897.332	700.619	711.635	377.15	1122.53	969.918	1421.64	1074.48	1313.93	863.192	1124.88
145	110.07	247.403	4.12	5884.36	2106.75	5876.35	1790.76	3094.24	1305.47	4937.03	1036.35	3428.13	3339.13	6006.26	4252.49	4093.75	4336.17	5484.35
146	110.071	85.859	1.43	4036.19	4183.81	2721.13	4600.35	2853.98	541.883	3228.61	2098.11	4638.78	3362.13	4009.67	3150.67	3119.5	2481.63	3314.34
147	110.071	312.397	5.21	2059.51	2393.29	2108.45	1235.62	1507.73	815.079	1189.84	659.717	1394.85	2656.55	2631.31	1034.5	2266.8	1604.84	1936.81
148	110.104	472.194	7.87	1508.91	1061.23	1314.65	1345.02	1243.45	1544.52	1414.03	1937.91	1806.43	1401.24	1006.56	1944.08	995.278	2198.95	1545.48
149	111.007	144.74	2.41	81484.3	1981.89	29287.3	19625.4	32880.1	25972.9	40366.7	1338.29	56609.2	26219.1	61175.2	52000.7	47260.9	42186	35256
150	111.007	214.981	3.58	2567.91	2617.66	2919.17	4552.39	640.748	3019.1	2110.71	2769.15	683.713	2368.43	9339.18	4789.04	3330.36	2261.57	848.455
151	111.007	179.248	2.99	132396	87124.3	43566.3	34497.8	29127.9	47881.1	75364.5	45222.1	83487.7	46500	107513	78787.5	72819.7	79244	66242.1
152	111.009	61.468	1.02	46316.1	31990.2	48223.7	27183.3	42094.2	9935.23	37388.3	7262.52	45827	33872.4	39061.8	42776.7	43264.3	40019.2	37472.7
153	111.02	899.842	15	1934.47	2768.83	2421.6	1271.69	1968.42	3324.44	2236.34	2838.25	1846.22	3161.93	1248.65	2435.24	3136.05	2561.86	2422.27
154	111.043	265.827	4.43	1139.82	1893.5	13405	1921.74	3865.53	1723.2	1400	1016.51	1645.96	2643.72	1196.04	852.795	4536.09	3624.17	4814.25
155	111.055	80.469	1.34	6356.41	2988.82	10974.8	15570.4	5698.33	2879.26	4758.54	3870.66	4586.24	5890.39	2935.54	10651.9	7367.13	7217.99	4650.01
156	111.08	567.455	9.46	5955.32	1842.17	3037.71	4742.48	2355.46	5735.29	3790.68	4489.64	2274.81	6179.59	3124.39	4262.27	3609.54	3022.8	2872.64
157	111.076	71.117	1.19	910.415	1287.18	929.948	916.465	837.776	578.073	966.757	889.77	1418.29	1825.63	1005.38	1163.51	1132.42	574.158	650.665
158	111.114	3.143	0.05	1822.78	4744.34	5100.48	2811.67	1029.53	1177.11	482.332	696.155	2356.84	2627.28	1629.08	2510.65	878.751	707.009	807.478
159	111.116	402.224	6.7	14134.8	11647.7	6772.03	7460.02	14580.4	13071.2	9155.25	9108.46	7921.47	12526	7411.23	4813.1	7553.56	5410.92	6407.98
160	111.116	766.548	12.78	15017.3	19180.7	11226.1	12189.1	14867.3	14121.4	18672.4	13073.4	14326.9	13554.1	33113.4	11041.7	10778.8	14797.8	18223.1
161	111.116	877.848	14.63	13308	10829.8	12845.3	11895.7	11054.9	13244.1	11989.1	23843.7	11467.3	11539.5	11243.8	9101.86	9399.47	12091.1	14637.1
162	111.116	54.127	0.9	2226.93	11907.9	6891.1	9820.01	6957.84	5936.66	4780.02	5040.64	7546.4	4481.95	10134.2	5323.69	4127.03	7807.8	4846.63
163	111.115	36.03	0.6	591.87	1341.67	2197.44	2806.66	9533.03	1538.87	1111.23	1519.31	2063.58	2188.58	1374.7	1425.18	865.558	486.972	1217.75
164	112.005	61.883	1.03	47750.5	28834.8	48512	23533.7	34049.1	9926.95	32678.9	7160.21	42449.9	31414.8	30770.9	38042.9	38476.1	41902.6	34017.3
165	112.012	144.743	2.41	4769.79	19843	2186.14	9552.41	1883.38	9207.67	2216.36	939.518	3031.22	1837.57	2941.23	2722.44	2403.87	2149.05	2008.88
166	112.01	179.966	3	6831.49	2535.98	2490.13	1052.83	1607.5	2061.89	2069.63	2860.82	3797.41	2579.55	5543.21	1630.15	3045.91	2517.19	3186.38
167	112.05	138.357	2.31	65606.2	49190.5	58918.8	3966.77	30445.8	16465.3	43836.3	579.308	43775.7	49638.1	43187.8	54553.3	45328	45191.4	43235.2
168	112.049	245.611	4.09	9200.82	7669.05	7847.82	1049.48	7573.43	2649.72	6484.93	608.509	9156.86	8031.18	4247.91	8742.93	7890.53	7240.57	7180.57
169	112.05	85.357	1.42	62416.6	41371.7	50541.8	38818.1	30968.9	17900.3	43332.6	14198.7	51827.4	51649.6	57957.2	53422.9	46237.8	45455.9	41314.3
170	112.05	167.516	2.79	8581.52	1742.49	15920.8	29064.4	1240.03	1642.09	2165.48	8710.33	3348.7	11659.4	6144.7	2908.33	5906.02	7540.78	5484.11
171	112.05	200.146	3.34	2573.55	1183.67	1649.97	2288.29	2554.14	982.13	1882.6	916.492	786.583	1083.17	2943.56	989.362	977.886	1681.88	1138.46
172	112.05	113.615	1.89	8342.27	7698.73	10394.7	9462.35	2901.02	1158.53	5040.99	841.815	10390.1	8441.47	3537.23	4337.86	3794	3999.07	6558.79
173	112.075	261.569	4.36	2578.98	3074.85	9691.83	1325.71	3940.68	2532.19	3568.16	709.983	3780.92	6481.41	2085.95	3752.55	3387.29	4275.64	4170.06
174	112.075	249.752	4.16	3529.09	910.307	4123.79	7994.34	1086.58	939.761	3335.14	4651.47	3635.06	4349.38	1455.84	1857.96	2325.5	1152.44	1803.87
175	112.085	85.257	1.42	2403.98	1578.68	6175.67	2606.89	3335.12	1302.6	21907.5	6955.94	1008.5	3324.68	2840.51	3824	3126.4	2561.25	2707.56
176	112.085	136.447	2.27	26135.3	21974.5	4774.61	2762.25	1695.87	2886.81	1358.11	506.989	1577.94	3123.93	15878.1	1870.17	2076.46	2258.4	1908.86
177	112.965	899.475	14.99	482.449	430.082	1435.8	1295.27	876.078	2289.29	1500.44	2226.33	1516.25	773.926	844.335	983.296	2076.92	1798.82	788.864
178	112.999	78.117	1.3	24079.7	27683.4	13006.4	7059.63	40094.1	40708	33629.5	38014.3	37479	21322	14038.1	22118	17914.7	17324.8	18915.1
179	113.008	61.4545	1.02	1227.97	1466.17	1676.55	1249.48	2377.18	606.415	1326.06	460.125	1838	1157.39	1763.41	1500.47	1855.46	2423.2	1297.17
180	113.024	157.018	2.62	1954.46	1283.05	2420.95	3266.2	1147.81	625.273	1436.08	1268.58	1124.81	1300.35	1748.94	1297.25	2390.94	3627.59	901.009
181	113.034	246.063	4.1	74466.3	36381.6	28561.9	594.189	29972.4	18116.7	56448.8	797.888	57751.8	39339.6	69161.7	70790.6	38748.6	35386.9	38689.6
182	113.034	137.387	2.29	17626.7	17904.4	23979.7	12421.9	19329	3548.51	24458.5	859.931	10973.2	24106.3	51910	31771.7	21383	21016.8	19930.3
183	113.034	104.781	1.75	8592.99	2145.82	8209.15	4820.13	1086.73	1957.91	13829.9	2276.51	5071.92	15955.5	33899	13700.1	10925.6	10073.3	11269
184	113.034	222.171	3.7	7720.69	515.274	5184.04	18592.3	1865.63	10119.8	11112	35859.9	5600.45	1503.67	6224.98	9386.96	13592.1	29452.5	4280.11
185	113.055	138.517	2.31	2658.41	2059.27	3129.11	1267.54	1399.33	1734.07	1578.57	938.811	2130.14	1966.96	785.587	2381.32	1325.44	1975.99	1797.08
186	113.059	777.658	12.96	6235.74	8447.93	6623.53	6124.06	5216.58	6145.01	4055.21	5515.58	13547.6	7257.89	13027	8831.06	4835.58	4860.68	4574.59
187	113.059	724.597	12.08	6251.06	4168.14	4420.53	6070.99	3309.15	3586.36	5101.01	3426.89	3759.48	3308.03	4428.3	4131.62	3581.32	3015.96	2918.85
188	113.056	85.2565	1.42	2833.78	2329.4	1543	4100.67	2211.6	2294.89	2000.31	1348.97	2404.24	3140.62	4176.14	2481.37	3467.96	2159.16	2602.23
189	113.059	351.349	5.86	2363.45	1517.71	1527.09	1772.6	1354.68	2350.61	1517.68	1401.37	1586.91	1462.38	1754.74	2026.28	1983.7	1859.65	2222.42
190	113.06	814.042	13.57	2274.9	7145.45	1526.66	3352.72	664.737	6033.16	7575.54	1640.14	10932.3	5356.47	7955.47	6084.22	3014.97	1530.7	2230.95
191	113.096	372.694	6.21	3306.6	2540.82	4737.48	3494.04	3791.94	3999.9	4276.91	3624.67	2997.09	3466.41	1959.41	3320.17	2662.7	4095.47	2945.38
192	113.132	823.039	13.72	9690.42	9210.3	9809.14	7868.55	1680.09	6426.57	5900.84	3297.31	4709.9	8004.39	9876.69	8085.42	6210.86	7032.15	6799.38
193	113.132	815.753	13.6	5153.14	7475.84	6017.2	7112.35	8654.6	11229.3	10541.4	4688.73	11893.8	10945.8	9654.22	8733.82	7548.54	10880.1	11049.4
194	113.946	900.085	15	1124.39	1238.01	8731.68	4379.62	9162.55	1790.07	8490.39	9147.74	8282.6	8972.73	4628.54	6935.05	1498.58	9749.79	7411.18
195	113.962	938.805	15.65	2096.01	1004.4	3117	6536.79	13815.2	6662.33	1732.02	4602.87	1690.43	2408.76	4349.85	1063.71	2228.26	7019.74	7920.19
196	113.962	917.243	15.29	699.313	11002.2	539.158	17080	336.595	1768.14	883.611	3765.02	654.502	910.851	353.565	111.589	3633.97	2438.76	924.327
197	113.962	955.088	15.92	2223.58	724.245	3553.9	2971.09	3413.16	3917.78	2518.07	2910.62	3336.13	1809.5	2483.82	2300.21	3497.38	3517.51	2773.69
198	113.962	927.542	15.46	799.166	655.559	904.706	1338.72	1282	5591.91	870.535	1069.86	2659.7	5394.23	645.075	625.147	4387.3	1562.92	546.294
199	113.962	947.249	15.79	17575.8	1311.11	4995.89	10298	2144.34	5057.17	3495.3	1917.04	4690.43	1494.55	1529.44	3543.09	5347.94	1969.39	2320.27
200	113.963	1.791	0.03	964.444	187.697	1330.05	397.849	448.057	1056.89	1598.67	245.082	1673.67	928.488	853.681	877.491	1276.03	319.904	725.329
201	114.037	244.819	4.08	4523.18	1089.11	1624.49	6142.63	1496.35	1900.46	2038.03	7017.64	3456.64	1191.71	2892.78	3914.41	2187.35	1807.61	2045.71
202	114.054	83.1825	1.39	5240.31	5859.07	20173.5	11506.4	5810.33	6296.26	5606.91	6736.69	5139.2	6256.51	9230.03	6198.31	6917.76	5326.11	6317.12
203	114.091	346.045	5.77	21392.3	15788.1	14230.2	4829.45	19257.3	14908.1	11901	12608.6	13585.6	17443.3	9432.9	12204.5	14457.9	13900.4	22987.9
204	114.087	4.814	0.08	1061.88	1714.53	2359.55	2119.84	4102.56	2983.75	2702.86	2837.45	1901.42	1623.9	2440.83	4100.02	1140.71	2152.58	789.038
205	114.092	913.452	15.22	6013.65	2007.63	488.187	1553.51	6936.3	2386.93	306.313	1539.05	691.613	331.409	3545.33	410.511	2825.68	171.209	690.399
206	114.092	923.87	15.4	798.687	6085.01	944.156	3187.11	1652.22	1609.68	1053.19	570.18	997.006	1935.05	584.8	661.268	1040.54	258.866	784.056
207	114.092	932.88	15.55	1065.12	968.639	909.899	2689.73	3431.28	2732.71	968.957	2414.79	2442.67	2035.15	2550.59	1900.75	674.594	1383.11	1479.04
208	114.089	953.787	15.9	3721.78	2930.85	1228.3	2363.86	1687.92	2422.54	1451.71	1931.23	2925.67	1736.22	2418.55	2107.82	1912.07	1570.67	3863
209	114.088	941.098	15.68	9219.17	12411.1	3199.89	4544.5	1460.3	10530.6	1515.44	1682.36	8956.93	508.955	8447.14	375.333	1659.05	3387.29	12514.7
210	114.089	883.182	14.72	10801.2	13709.1	7511.53	6812.5	9070.92	11726	8693.93	9693.14	16322.5	6332.35	2998.58	8197.09	3179.09	2905.21	8389.67
211	114.092	829.989	13.83	21315.6	29633.3	1779.64	32347.1	17885.2	22603.4	17020	38114.5	35889.8	18607.2	19649.8	1583.31	34357.3	20288	9650.6
212	114.093	867.344	14.46	1209.8	22875.3	8839.18	25156.4	22294.4	8987.62	7689.24	4732.88	12972.5	4539.47	3493.58	1414.83	4139.89	2825.81	10524
213	114.09	818.181	13.64	14715.2	46185.2	24304.8	20988.7	26796.8	9747.36	32157.1	27415.2	19878.8	13365	25098.9	20823.4	18207.2	53350.9	6679.55
214	114.092	843.464	14.06	11187.1	11998.8	10579.8	15787.8	6732.75	14515.3	7194.95	5478.94	16608.4	7807.35	11741.2	10672.8	5843.31	11034.8	21646.6
215	114.127	85.513	1.43	2284.63	1368.22	8307.23	9121.89	3041.78	2241.93	1173.73	886.144	2915.05	4263.19	6227.03	3568.42	4133.8	4747.73	4065.21
216	114.128	135.536	2.26	3325.84	4906.88	5001.44	3543.19	1641.16	4350.44	3216.55	3874.26	1985.88	2270.32	3464	1435.94	2407.23	2126.19	2032.9
217	114.955	900.977	15.02	4690.09	5324.56	4514.47	5298.86	5186.47	5298.08	5267.07	6861.61	4401.07	5016.91	3484.13	3822.39	5691.67	4566.69	3998.29
218	114.979	900.325	15.01	1632.11	1853.09	1717.94	2237.92	1810.17	2130.05	1650.81	2317.81	638.676	1985.51	875.662	1388.9	2141.57	1919.72	1458.37
219	114.988	61.468	1.02	57369.2	38958	58310.6	58502.4	50609.4	14736.4	41747.4	14237.1	62341.7	35162.2	52724.2	53905.3	53524	44420	42920.4
220	115.023	61.4515	1.02	4996.84	4144.58	4952.66	7719.16	11962.5	1598.52	3841.7	2327.98	5674.81	3049.04	4582.79	5246.65	5118.05	4758.98	4217.7
221	115.038	292.127	4.87	2589.64	2378.35	5617.25	5208.06	2058.76	2024.23	2150.41	2207.18	3690.26	2276.21	950.467	1137.43	2729.43	2336.84	3609.9
222	115.038	128.889	2.15	4420.86	9984.78	10089.2	7296.65	10885.7	10898.5	6962.58	11886.1	5829.77	7620.38	6184.05	4990.32	10198.1	5974.27	10709.4
223	115.038	83.8355	1.4	8180.44	2269.33	7657.11	6548.65	6319.75	2786.94	2831.48	6466.34	11927	2133.26	1730.43	6647.38	5763.7	4493.45	5694.82
224	115.04	206.372	3.44	5459.84	1627.4	23850.8	16168	1678.76	4079.72	14370.8	9060.43	3642.97	387.03	8831.03	1470.31	4573.99	5118.44	6277.7
225	115.053	348.582	5.81	3107.19	1871.54	1755	1151.65	1767.29	2863.27	2836.83	706.647	1714.07	5218.51	5527.17	2673.51	2888.15	2573.93	1762.26
226	115.053	321.37	5.36	2131.62	919.645	1733.6	3491.48	1180.08	1475.66	1581.02	1080.07	1815.22	2214.07	2336.61	1772.13	1544.92	1128.51	880.728
227	115.075	567.45	9.46	3772.21	1870.34	1870.96	2053.04	2005.56	2565.99	2492.89	1687.67	2327.68	4941.42	2651.6	3687.79	3379.71	3945.57	1862.17
228	115.076	371.794	6.2	2633.75	1065.14	2213.47	1877.17	1361.62	2382.81	1328.22	1434.71	1448.83	1592.8	859.547	2266.87	1393.59	1346.96	1604.14
229	115.086	64.987	1.08	5475.36	3684.16	15385.2	4380.75	8147.04	5599.91	3993.55	2934.43	3683.68	9906.9	2225.32	3402.72	7092.17	6325.06	5224.64
230	115.086	317.8	5.3	1728.37	986.902	1178.67	1545.65	1824.01	1879.77	1670.46	823.277	1141.97	2935.4	1939.15	2290.5	1359.7	1840.69	1909.17
231	115.086	255.901	4.27	2649.33	1979.52	3280.54	1303.41	2364.33	1481.57	1772.81	875.028	1852.94	1687.29	2665.03	2959.04	2313.62	1314.9	1038.78
232	115.086	83.16	1.39	3462.26	2936.43	3269.95	2955.11	2204.06	2815.32	1898.14	1942.8	2167.74	2968.98	3352.99	2882.1	2205.46	1516.37	2323.02
233	115.942	898.343	14.97	513.24	228.676	2987.35	3234.18	2662.47	2507	2733.96	3264.16	2406.2	2408.7	2182.63	2469.01	2616.91	2686.18	1904.84
234	115.963	954.823	15.91	543.127	654.434	397.194	2368.61	499.569	708.694	491.622	603.827	205.498	445.833	531.679	337.281	422.066	538.173	411.093
235	115.964	928.389	15.47	524.174	1418.26	2870.92	1237.8	293.729	872.022	673.301	1977.77	303.248	695.309	1459.88	346.463	1144.87	700.148	395.572
236	115.963	940.07	15.67	548.846	403.088	899.172	620.623	1496.85	6094.16	202.109	1538.98	363.825	883.278	1228.36	182.335	3446.51	278.902	471.868
237	115.964	916.33	15.27	18695.7	22726.3	382.966	1466.38	794.071	1141.35	179.463	899.862	342.661	332.473	174.749	282.265	2192.37	250.055	304.03
238	115.963	899.093	14.98	1033.79	334.356	18693.8	21948.9	20587.8	24720.5	19625.4	24883.4	20897	22607.5	15319.1	17308.5	22979.6	22235.8	17179.3
239	115.987	61.818	1.03	9641.23	5338.78	7156.1	7151.49	7109.88	1875.85	5762.61	2513.26	10187.2	6141.11	6994.26	7486.75	7692.73	6262	5819.19
240	116.034	72.938	1.22	11968.7	8928.9	3466.5	1552.29	9272.44	14960.5	5537.1	10214.2	9074.6	9867.86	10224.4	8616.01	8786.28	10338	8787.71
241	116.069	338.026	5.63	27449.3	15135.7	16200	7007.61	12629.7	7973.57	21397	3617	30504.6	24868.5	39000.7	28979.4	13137.8	16219.6	23160.5
242	116.071	249.911	4.17	71825.4	39861.1	28379.3	12437.7	29149.2	16006.6	34287.9	7477.97	54211.3	57057.4	67599.8	37956.8	49980.5	30485.6	47796.9
243	116.07	84.507	1.41	94709.8	46668.9	97441	97829.1	76647	55544	83198.1	53102.8	86537.5	140419	77345.4	146651	83918.5	86960.8	109952
244	116.071	65.115	1.09	39271.9	23472.3	103025	15916.8	44229.5	32465.1	31958.1	19295.2	22082.3	32406.1	15533.8	23298.6	41414.8	48024.8	43114.4
245	116.071	312.376	5.21	15412.9	4609.14	25443.4	11587.3	17730.2	5819.99	25072.1	6407.92	16308.3	14802.4	5346.08	23258.9	29870.8	12587.6	9659.28
246	116.07	290.035	4.83	46585.5	11553.7	24024	10555.8	24526.2	5736.42	33494.5	4187.53	34404.9	33672.2	54562.1	17635	16471.5	15721.6	30037.9
247	116.106	85.357	1.42	2858.42	5112.37	15475.9	18137	6523.48	8222.1	3057.41	6505.13	6671.74	10684.5	3739.83	11813.1	9470.64	9928.12	8338.68
248	116.95	900.085	15	1482.32	252.467	1262.62	2151.28	2228.43	2381.45	1839.94	2200.69	1935.01	1375.84	1559.52	1148.13	1438.16	1331.48	1276.21
249	116.971	899.604	14.99	1848.03	578.671	10021.3	9467.82	10770.7	12863.3	9166.32	13364.7	9827.17	11876	7016.44	8347.53	10576.4	10820.7	8068.4
250	116.985	61.468	1.02	8211.62	5813.21	10024.5	8539.06	8934.26	3178.67	7053.95	2500.65	7568.87	6474.67	6541.95	9061.04	7777.58	7355.76	6375.35
251	117.017	205.983	3.43	5500.42	3636.21	3083.38	4702.54	8273.43	2978.1	8768.94	5872.02	6370.57	2138.5	12171.5	3737.33	3086.1	5212.51	6778.04
252	117.021	61.3655	1.02	4386.74	879.314	1206.04	985.743	1032.62	2263.47	3326.68	1920.6	1253.87	4047.35	3911.95	955.562	1159.49	882.339	4178.38
253	117.057	321.26	5.35	1255.87	1333.48	1082.78	4671.22	1452.59	558.026	1249.06	581.33	2070.4	1303.53	1552.41	1148.96	661.1	2119	1074.86
254	117.071	348.362	5.81	2492.45	1468.03	1814.07	964.367	1216.57	1391.91	1539.12	1038.38	1032.84	1780.18	2960.57	1442.07	1778.85	1636.57	1036.42
255	117.073	65.115	1.09	1821.3	1305.08	7008.29	927.102	2397.12	1338.75	1652.38	1345.26	1164.24	4169.01	876.477	1424.51	1998.2	1896.88	2372.29
256	117.073	249.292	4.15	2879.21	559.24	1983.33	2140.33	967.43	1447.11	2254.86	788.065	1867.19	1318.08	2746.94	1312.73	1379.92	2110.44	1037.65
257	117.074	84.35	1.41	5550.93	3351.84	7280.24	1871.44	5456.28	3957.83	3891.53	1592.92	5989.81	4053.93	5296.46	8182.36	3051.47	6038.3	1400.77
258	117.091	468.797	7.81	1572.03	3024.35	1241.75	1220.35	1173.86	1265.45	1118.28	2615.09	1284.45	1191.42	1475.67	1180.32	1269.66	2780.96	1686.88
259	117.959	899.484	14.99	1171.45	495.769	8707.99	7987.03	8727.65	9515.96	7991.22	11274.7	8838.53	8360.14	5795.77	6932.66	10795.4	9666.25	7425.75
260	118.064	321.252	5.35	4916.91	4948.48	6172.58	15581.2	8050.85	1761.46	3582.23	3271.03	8234.27	4462.62	5552.87	4398.62	7015.15	5637.9	6125.43
261	118.065	278.193	4.64	933.854	1770.78	3433.57	2266.46	1444.2	3819.08	1263.07	772.209	1683.87	3741.66	3594.8	1200.92	5218	901.066	1408.29
262	118.086	129.175	2.15	82102.9	59241.1	99199.6	92917.2	55955.8	48436.1	95322.1	95241	59425.9	73524.6	103822	103522	75769.5	70470.9	72177.3
263	118.086	78.194	1.3	406586	342651	1.56503e+06	326813	111390	33552.7	362550	72674.7	36827.5	121951	38591.5	105223	422125	394331	373384
264	118.082	6.3115	0.11	450.018	2189.62	2102.41	4364.2	1239.08	2292.54	2170.57	3731.23	3937.44	5839.15	3321.11	6200.69	6259.31	3363.81	615.001
265	118.085	87.679	1.46	66837.6	65570.9	128304	125225	58221.2	47991.2	6105.41	33444.3	70716.4	77830.3	180843	92259.6	71205.3	83531.3	53433.2
266	118.086	891.102	14.85	36938.1	8620.02	35891.6	37157.8	35192.9	38199	52880.7	33369.8	33397.6	38588.4	46551.5	23288.4	36182.9	34054.7	42592.9
267	118.122	82.069	1.37	18778.3	23582.5	138749	91719.2	50597.5	28535.6	20308.8	14883.4	22853.6	45727.2	22101.1	59613.8	49674.4	62127.1	53112.5
268	118.966	900.67	15.01	3990.17	3854.97	3216.88	3609.17	4114.9	5146.6	3337.71	5359.97	4092.33	4200.13	2861.58	3479.09	4875.25	4147.1	3122.06
269	119.048	247.351	4.12	16193.7	9563.94	15787.9	604.482	10742.9	8841.81	13215.8	445.756	13936.1	11275	1683.45	6581.12	13130.7	12296.6	12163.5
270	119.049	505.906	8.43	831.633	1659.75	1467.34	1216.17	1491.82	2665.27	1694.95	1988.44	1842.08	1561.01	972.947	1424.82	2643.91	1992.51	1249.49
271	119.085	743.582	12.39	14653.9	5909.54	10376.8	6371.55	3937.12	11164.2	13480.1	9792.64	10219	13571.8	10148.7	9717.7	5384.16	3858.35	6932.22
272	119.085	530.53	8.84	6333.41	4055.52	4089.06	722.713	4893.59	1577.52	3871.8	4708.2	3451.52	4796.51	4417.6	9571.88	10004.5	4542.28	3781.07
273	119.087	128.27	2.14	5234.09	9647.6	7539.06	13024.7	5890.91	4081.34	6152.5	3235.6	7178.42	5726.18	10917.5	8411.52	6843.79	6089.4	5097.58
274	119.089	78.3255	1.31	26786.5	21355	102057	21012.3	10432.8	2910.25	20346.4	7808.92	3929.69	8051.13	2989.1	5977.12	28393.5	26657.2	25061.3
275	119.085	2.95	0.05	617.113	586.313	1013.15	273.6	607.853	496.136	462.004	777.037	1667.92	1301.41	521.843	248.752	686.171	426.232	365.601
276	119.089	87.44	1.46	6412.83	5992.46	10508.2	8031.75	3543.75	4797.75	4426.39	3515.63	4679.05	4392.36	6165.9	7064.4	5593.02	5534.89	4240.84
277	119.089	890.736	14.85	1895.85	1452.32	3160.2	2096	808.987	1487.16	1600.14	2414.56	2441.36	2817.82	1409.99	1950.03	1848.99	2633.89	2005.48
278	119.124	81.944	1.37	16738.4	1669.15	9672.89	9277.13	1856.4	2087.28	1330.96	2111.09	1285.26	1932.26	1226.22	1840.12	5035.61	3114.34	4180.94
279	119.702	278.396	4.64	2961.43	1407.35	4251.54	4385.91	1443.75	906.979	3535.19	1551.98	3102.54	2334.63	954.395	1642.5	3043.97	2102.84	3021.3
280	119.957	899.671	14.99	232.863	329.749	680.715	677.037	1260.37	1233.95	778.047	1583.86	1210.74	991.204	1090	750.734	1150.79	1156.01	538.382
281	120.065	76.257	1.27	27418.2	32025.1	25106.3	32949.9	35447	35971	26652.8	28492	34415	33827.3	33612.6	35673.8	33825.2	29529.7	34580.9
282	120.08	348.345	5.81	16360.5	11767.1	21797	12889	15191.1	10387.5	10490.8	9515.16	11016.5	16570.5	14429.6	6646.89	10658.7	19142.6	14084.4
283	120.08	262.459	4.37	23162.1	19423.2	21973	429797	14384	9466.68	17738.8	12405.4	16537.4	18437.6	39943.7	20539.2	18907	22610.4	19207.5
284	120.08	278.189	4.64	437856	365979	763678	972090	535123	227172	421237	358597	656624	445350	200271	323307	468946	555801	498536
285	120.08	321.216	5.35	45249.6	19840.6	69487.5	22104.6	22448.4	19989.7	33124	9697.21	19532.7	29462.6	56265.7	25032.6	47238.7	23099.4	40121.1
286	120.08	250.046	4.17	7666.59	4869.25	6903.37	14120.9	5948.74	4063.81	5755.5	1936.57	4218.99	6277.69	7958.02	8145.15	5123.33	5090	4391.63
287	120.08	384.056	6.4	15999	9222.18	50797.8	10054.5	8253.66	11919.2	6555.08	4760.6	2608.15	35066.6	16752.3	25455.6	29179.4	11179.9	13246.8
288	120.081	369.079	6.15	15772.7	7147.18	8412.8	4526.67	5463.73	3038.76	7614.79	2566.76	7406.3	7146.89	13795	6516.3	5935.07	6209.31	5116.61
289	120.08	408.714	6.81	3417.53	4274.29	4864.24	1934.83	4669.8	2861.21	3678.96	2981.86	3351.87	3798.76	4156.92	4091.78	5277.73	3046.8	5002.29
290	120.079	824.756	13.75	5502.41	2909.41	4182.81	2090.85	1831.1	3387.07	2899.76	2563.76	4464.2	4182.08	3966.54	2945.34	3294.75	3785.65	1997.46
291	120.09	78.291	1.3	2798.26	2176.61	9469.19	3566.13	11239	680.893	2356.41	6486.81	9791.77	9177.81	1165.95	18117.1	4487.28	2662.54	2834.74
292	121.013	777.17	12.95	3119.09	1817.6	3169.82	1474.22	2029.69	3171.62	2662.38	2095.39	2897.09	3151.89	2869.35	6067.95	645.99	2777.98	3655.04
293	121.028	762.933	12.72	15520.8	10071.4	17418.3	14085.6	17491.6	16308.4	24310	13283.6	15506.2	18782.4	15919.2	16486.9	26270.7	19507.4	20821.9
294	121.027	825.642	13.76	4793.28	6577.38	2859.03	5766.4	5986.39	10569	5860.89	4196.43	6695.56	6206.59	5734.57	3176.31	8137.8	6157.87	5505.41
295	121.064	749.639	12.49	8212.74	6526.92	8016.1	6738.67	7311.47	5851.2	7687.58	6283.56	9521.97	8445.21	6647.56	8650.95	7976.33	7199.64	7925.23
296	121.064	466.393	7.77	4670.38	5466.69	4794.52	4300.37	4074.51	2755.58	3255.99	3230.28	2145.95	4793.81	7140.85	6410.2	4486.18	5237.36	4268.48
297	121.064	250.021	4.17	87988.9	19006.6	38533	1951.84	23211.9	97552.2	81397.1	1532.75	21841.6	72942.4	22622.2	46281.5	48395	44134.3	36757.5
298	121.065	494.191	8.24	2116.36	1212.88	727.357	1106.27	821.782	1591.01	1853.61	1372.03	1834.37	2540.02	853.382	2127.59	1159.27	2222.32	1279.78
299	121.067	77.3335	1.29	4708.14	4029.54	4188.84	2816.88	4109.53	2812.07	4304.69	3813.84	1740.14	2467.38	3081.53	4991.57	2483.17	5249.28	3605.77
300	121.065	536.197	8.94	1190.37	1101.85	2207.19	2699.44	1780.19	761.269	3118.49	3090.47	3326.48	3102.16	3056.31	2914.47	3715.47	2937.98	2863.14
301	121.083	278.263	4.64	64566.2	32729.5	104167	95139.1	53811.3	22033.3	55873.4	35888.8	65392.8	44430.8	23081.5	33954.6	44450.6	55224.6	49338.5
302	121.1	578.377	9.64	121523	60758.4	21139.7	5236.14	61109.1	4974.66	96431.3	18224.3	110993	74096.5	35006.7	66291.6	57286.7	53007.4	57884.8
303	121.1	428.729	7.15	42431.1	22850.9	8161.8	2965.44	22108	2775.7	23644	3468.18	20506.5	24889.4	14379.3	27950.2	18380.7	22248.2	17820.9
304	121.1	551.559	9.19	5798.86	3844.16	6535.65	5146.49	9794.87	1633.27	6929.55	1868.18	4098.16	5954.8	9626.32	9746.16	6293.56	5299.14	5734.75
305	121.101	505.983	8.43	887.864	1061.46	2909.35	2103.22	1575.26	2338.92	2444.32	1712.17	1673.43	1623.93	2241.42	3407.92	3722.85	2178.51	1469.41
306	121.615	84.92	1.42	8871.89	5356.57	14110.1	8978.23	6692.56	5847.98	7019.29	3256.97	5514.34	7600.03	9412.51	5753.96	7392.55	8291.65	7265.34
307	121.614	124.275	2.07	1529.43	1026.31	795.947	1577.46	1962.21	1110.64	1000.21	105.532	895.376	1417.39	1210.09	492.499	1452.3	1608.94	1629.62
308	121.712	308.867	5.15	1329.28	604.31	1403.02	604.825	1272.37	963.462	1909.4	579.952	975.412	1372.79	2851.54	1572.52	1033.08	1795.47	920.544
309	121.966	899.455	14.99	253.682	413.625	1924.74	1832.85	1829.14	2092.41	1782.37	1168.11	1460.21	1415.7	879.479	1102.93	2094.07	1768.83	629.757
310	122.032	763.023	12.72	1383.1	1398.49	1987.79	957.973	1986.45	1517.61	1231.14	837.21	1720.4	1237.79	1016.23	1451.18	1352.85	1635.12	2647.53
311	122.067	250.046	4.17	6173.04	1765.23	4119.63	1835.81	1918.84	8577.67	8294.98	1475.35	1979.67	6669.65	2707.04	3462.76	3719.62	4387.23	3714.72
312	122.072	83.973	1.4	4803.04	1273.59	5918.6	8004.52	2877.29	3034.42	1863.05	907.359	4539.7	2586.32	3164.82	2373.06	2738.45	4176.11	3337.02
313	122.086	278.276	4.64	2039.62	1619.68	3404.96	3954.5	2666.55	2210.07	1497.5	1804.75	2725.55	1806.24	2166.91	1857.89	2943.7	1872.33	2434.66
314	122.096	308.866	5.15	268216	153281	268785	81472.2	190288	146231	248365	93873.6	171420	325784	308939	262011	184380	224126	232552
315	122.095	935.62	15.59	1201.34	669.869	3296.11	2276.39	564.229	3015.04	581.961	2737.67	1949.73	1620.68	2863.81	1475.85	1750.55	1489.09	1211.34
316	122.094	949.5	15.82	928.363	1590.58	1888.16	2046.59	1195.86	2681.88	864.605	2219.89	1870.65	1417.17	2602.18	1601.07	800.744	1349.21	840.8
317	122.094	885.705	14.76	12820.9	11254.9	27281.2	35587.8	32617.4	38519.8	9149.09	20408.2	70728	11935.2	2568.63	14399.4	12482.2	9987.92	16568
318	122.092	859.148	14.32	13487.1	11485	2665.45	7296.52	11663.2	14600.6	14033.2	11817.1	14557.8	9015.74	6932.57	12087.2	9723.71	5113.63	14147.9
319	122.097	825.141	13.75	36037.2	17381.8	85041.3	101186	7120.51	20413.8	36782.6	103036	68632.2	38956.1	54229.7	21180.5	81897.7	49239.9	32015.9
320	122.096	769.893	12.83	2525.81	5039.13	6003.51	9501.2	7124.53	4017.01	7648.23	9676.96	15402.7	6333.66	12623	7031.63	7255.23	13411.7	5202.9
321	122.096	796.836	13.28	4035.01	17033.9	8201.48	12967	3500.22	4826.75	9657.58	5457.8	23177.2	12117.8	36621.7	10483.2	8474.73	9135.01	7014.53
322	122.103	578.391	9.64	11175.6	6390.84	3830.84	3795.49	7472.08	5773.1	10846.6	1454.64	11896.8	9208.55	5386.54	10752.7	7523.52	7066.06	6671.88
323	122.105	430.149	7.17	3418.14	5073.85	3372.44	3998.68	3474.86	4294.88	2607.13	4589.17	912.757	3003.24	1128.66	1727.72	952.874	1290.59	1826.53
324	122.117	83.677	1.39	1068.84	2272.03	1877.82	1030.24	1249.26	3698.19	1324.47	1318.83	3868.8	1316.41	992.796	2369.01	2853.62	1037.68	602.48
325	122.924	67.854	1.13	14425.4	15414.6	10217.8	13930.4	12334.1	13186.5	14624.2	20370	17832.7	13423.7	14083.7	12525.3	16213.8	16511.5	13712.8
326	122.963	897.312	14.96	2036.59	643.886	11759.7	6822.99	3876.75	9437.98	9876.1	6602.39	7436.83	9430.68	5757.15	6821.21	17789.3	11830.7	7338.76
327	122.964	915.326	15.26	783.311	8187.12	571.834	4714.77	781.661	4726.32	242.758	1737.4	491.989	1101.9	250.011	502.402	1927.3	3203.31	561.924
328	122.964	938.133	15.64	175.401	3188.63	2637.96	11833.2	2238.05	4980.25	584.636	2895.05	1549.38	1043.97	6765.59	730.312	3494.64	624.492	3556.05
329	122.964	926.419	15.44	922.153	1213.34	2729.99	1247.94	1243.06	2640.06	553.042	1683.95	1472.59	719.32	522.387	571.264	6316.73	1114.43	501.102
330	122.963	947.413	15.79	4890.18	2798.39	1215.09	1099.29	2463.8	1935.22	875.009	1817.03	504.441	1042.26	736.56	1645.63	2091.36	686.855	595.695
331	122.964	956.592	15.94	758.169	745.62	642.177	657.813	799.539	828.236	1162.68	921.133	2963	778.469	653.375	415.166	1243.76	386.014	1979.06
332	123.044	247.287	4.12	31889.2	22996.5	33813.6	2000.72	25669.4	20284.8	34282.8	1538.07	30781.2	26725	2851.96	14645.3	31532.2	33768.2	29383.3
333	123.041	61.191	1.02	3039.63	2486.93	3437.45	874.604	3559.5	1394.95	1790.11	1087.67	3066.19	2147.81	2412.94	3078.85	2176.32	3208.62	2286.78
334	123.055	132.367	2.21	42313.1	16942.2	35859.4	34834.6	18232.8	14409.9	28741.7	21135.3	36031.3	14595.8	31083.4	18243	28828.1	29197.6	27010.2
335	123.054	172.88	2.88	13026.8	6456.35	26857.6	46584.3	5790.74	5196.84	9541.95	3674.62	11365.3	9395.79	9069.44	93462.7	24405.5	23557	22779.5
336	123.055	85.05	1.42	122276	49382.2	114433	59506.1	53753.3	42759.1	80526.9	56496.6	125353	50114	94943	65322.8	79301	76985.9	76752.8
337	123.055	115.218	1.92	9181.01	7034.05	7570.3	7978.06	7367.15	2994.22	7201.33	1694.4	8151.04	6509.99	9462.81	6527.94	7773.42	7280.2	4307.16
338	123.08	762.992	12.72	11175.4	8910.78	14856.8	9349.2	13600.4	11614.5	11508	8537.55	12665.3	13005.3	7478.13	11816.2	17078.9	12369.3	15598.6
339	123.079	543.624	9.06	34134.7	16108.6	8753.19	3631.72	20449.4	2854.29	28522.5	3353.67	29843.5	25949.3	15659.8	19972	15355	12082.7	14582.7
340	123.078	81.647	1.36	2245.63	1193.86	1644.76	35742.1	1878.08	1647.46	41668.3	23924.2	2158.84	701.737	42943.1	30396.2	862.067	814.4	863.147
341	123.091	883.306	14.72	3060.05	2552.71	1608.88	3629.42	2770.27	5010.67	1744.04	2082.02	3219.12	1981.01	7574	1765.37	2369.23	3184.3	3741.58
342	123.091	826.179	13.77	4402.33	5434.74	7885.66	5664.71	7720.4	3401.58	2368.77	3325.56	7930.94	7511.65	6432.85	10348.9	8309.83	15821.1	5030.24
343	123.099	308.866	5.15	22833.5	13698.8	21936.9	7036.45	15871.8	18647.4	23120.9	8130.94	17517.8	30584.2	29545.9	26941.9	22176.1	19922.9	18898.8
344	123.116	669.24	11.15	3632.16	5671.83	7272.51	5679.08	6459.2	6335.9	3154.58	6317.98	4830.81	8351.47	7043.78	6858.75	6293.04	7149.3	4759.92
345	124.023	61.8505	1.03	6652.21	4621.55	7021.61	1542.04	6432.84	1362.16	5583.13	462.939	6839.55	4849.42	6284.06	5543.76	6558.28	6390.93	4845.02
346	124.038	133.716	2.23	6946.96	10355.9	36799.8	3613.98	7334.35	5501.54	13497.2	4562.28	35010.9	20608.6	7307.21	11767.5	14910.8	34290.6	16779.7
347	124.039	85.357	1.42	20807.6	23536.7	106086	100449	24716.2	26142.6	22213.4	27772.1	47884.6	29559.4	14506.5	35118.8	43298.9	55259	45037.4
348	124.039	123.475	2.06	5123.41	4123.78	21689.3	24278.9	7043.93	1558.39	2852.16	1264.74	4649.83	3733.3	3704.31	7919.65	8334.75	5972.74	9689.3
349	124.039	146.405	2.44	1712.18	2077.58	17529.1	61963.9	1980.69	2082.46	1319.52	3311.44	4017.86	1740.38	2435.75	22051.5	10386.6	6052.98	9983.73
350	124.047	247.351	4.12	2283.6	1425.07	2841.77	5608.3	2041.63	2039.56	2150.28	381.447	2485.97	2058.67	299.117	1133.39	1918.23	1556.42	2005.54
351	124.06	84.681	1.41	7998.61	3076.73	3938.68	2261.12	4068.82	2682.46	2946.57	1701.86	2666.76	3171.04	2116.8	2843.54	4553.53	4229.98	3749.23
352	124.059	132.334	2.21	2344.07	983.899	904.211	2219.93	1137.63	1140.39	1896.84	1503.98	1475.38	727.985	1944.38	898.874	1936.95	1366.66	1599.02
353	124.086	71.316	1.19	4928.35	5760.9	11745.6	6940.04	4598.88	1961.27	4515.22	3819.85	3265.3	5555.59	2255.75	2324.95	3646.89	3905.4	5000.95
354	124.086	863.763	14.4	60017.2	57496	94171.6	69929.4	43445.6	104848	310279	21343.6	38415	106787	144781	107517	39814.7	75179	373817
355	124.082	541.096	9.02	2946.58	1899.36	1436.25	901.86	1165.89	1005.07	1385.86	1287.53	1653.8	1635.47	952.427	1893.25	2509.07	1055.35	1259.25
356	124.086	826.062	13.77	20054.2	12410.8	43572.5	13932.7	29834.4	25564.3	26877.7	12465.8	16861.7	47353.3	64037	29814.7	48968.6	14191	42449
357	124.085	815.104	13.59	27276.9	10926.9	14236.6	5787.65	61033	9399.51	13917.4	8384.74	28394.6	13564.6	13054.5	12738.5	12339.7	16173.2	18961.7
358	124.922	67.7175	1.13	2764.93	1592.12	617.852	1947.12	2023.12	1663.6	2138.9	2349.15	2515.65	1514.6	2096.49	1826.61	1696.06	2182.85	1931.15
359	124.963	919.667	15.33	1155.62	38478.2	570.925	643.863	3406.72	1119.47	276.248	1029.56	193.517	385.051	169.944	217.585	1303.74	334.306	229.107
360	124.963	931.438	15.52	781.118	328.668	739.259	1412.65	603.705	1027.02	485.229	529.959	472.689	500.08	459.194	267.732	1067.39	876.374	348.151
361	124.963	954.528	15.91	698.386	480.521	407.133	591.435	421.212	288.522	419.086	480.616	451.222	330.504	518.658	381.286	805.205	456.101	405.518
362	124.964	898.779	14.98	1985.17	673.809	31780.8	35870.8	38512.6	34318.9	37265.4	38924.3	37448.9	38829.8	22280.8	30734.9	44165.8	37258.2	33324.4
363	124.963	945.75	15.76	1054.42	831.494	329.552	1531.16	453.559	776.777	387.101	519.946	456.492	440.077	351.133	361.732	993.509	91.256	392.04
364	125.026	62.419	1.04	1195.27	838.135	774.941	282.291	1160.7	372.533	1067.55	212.365	1063.03	577.156	1120.15	981.316	1154.88	913.867	810.63
365	125.042	84.55	1.41	604.098	1548.45	6727.27	6291.45	2442	1653.89	1573.61	3124.41	3418.84	1845.26	1580.43	1369.71	3422.83	3589.38	2569.32
366	125.059	372.234	6.2	1424.06	1671.64	3349.67	2313.38	1081.92	1244.77	1887.13	1418.09	1068.73	1564.89	1273.11	2188.92	1803.62	1006.06	1567.9
367	125.069	133.611	2.23	1217.38	1246.53	1809.11	2881.01	1208.52	1089.73	1061.99	970.966	938.893	1621.33	1003.87	1669.04	1488.35	1338.53	1074.15
368	125.07	84.635	1.41	2279.71	2173.33	4503.15	3689.37	1989.79	1543.14	1426.63	937.913	1689.64	2601.14	3993.56	1506.71	1890.6	2669.95	1863.55
369	125.096	492.347	8.21	5199.93	4006.43	5615.81	5505.73	5211.22	3724.66	4854.23	2735.84	2908.95	4299.33	4253.54	5905.3	4489.82	4158.47	3290.23
370	125.095	297.592	4.96	11744.4	4517.75	2565.36	1830.32	2541.71	1737.43	8183.2	1364.08	2786.89	5360.52	5242.38	8132.94	3701.98	4243.2	4680.46
371	125.096	564.168	9.4	2350.77	2543.03	4519.81	8480.17	4339.89	8343.34	2008.38	3423.92	1889.27	2458.14	2718.79	2621.55	5230.8	4408.1	3598.72
372	125.096	441.12	7.35	4971.32	1512.93	2897.45	1301.36	2141.54	1524.66	1998.36	1065.75	1449.22	3178.11	2919.22	2508.42	2786.14	1444.13	2853.87
373	125.096	389.431	6.49	5463.77	1881.14	1885.71	1495.25	2155.47	2196.22	3422.95	1390.11	1190.84	2429.17	1525.29	3022.76	2493.47	1013.38	2283.29
374	125.106	245.651	4.09	6432.39	12198.8	12114.9	948.814	9796.56	7348.96	5655.47	733.163	7915.44	13332.2	6018.86	14562.8	9451.82	9754.81	7846.1
375	125.107	92.0335	1.53	5899	1764.97	12826.3	1044.19	8874.97	8109.25	6159.02	953.445	6620.06	16534.4	8015.57	11910	12099.2	11527.3	9620.26
376	125.96	899.145	14.99	3664.02	142.719	5304.56	4111.81	4196.68	3988.14	4974.87	4131.25	4147.48	4252.96	4000.69	3909.32	5336.31	4217.3	3989.52
377	125.985	899.604	14.99	1509.48	203.437	2149.03	2038.2	1481.51	2706.82	1676.53	3287.43	1846.17	1493.84	1231.62	1177.49	2293.65	1864.68	1360.93
378	125.985	62.22	1.04	11207.3	12230	28790.4	9393.67	6912.13	21793.1	8979.68	4942.95	7045.48	6504.53	8867.86	9310.05	15970.1	12003.9	9411.33
379	126.055	83.073	1.38	4094.99	3742.49	3301.76	2374.97	2481.04	1942.86	2385.6	3354.15	3857.29	2706.33	2642.96	2562.74	2060.22	4512.85	3434.76
380	126.055	257.334	4.29	611.397	1327.87	4527.22	696.764	1150.21	1428.25	735.296	433.997	518.859	2047.94	1141.47	1139.79	2817.84	2975.25	1315.79
381	126.967	921.693	15.36	169.088	28855.2	257.828	786.218	2152.62	624.53	268.161	396.884	194.94	222.507	163.467	209.632	1031.24	485.365	189.866
382	126.967	944.174	15.74	884.104	625.702	231.409	518.656	554.33	571.998	308.869	828.043	514.432	785.657	845.357	412.957	424.403	274.496	390.779
383	126.967	955.548	15.93	562.422	350.221	360.017	360.869	362.308	358.546	157.959	395.143	210.859	178.33	406.598	250.422	502.894	641.223	304.684
384	126.966	898.779	14.98	1879.19	460.736	26896.3	25812.7	26332.7	28980.8	26463.3	29530.8	25213.6	29783.2	20364.2	23243.4	31677.5	28493.1	24268.3
385	126.972	61.29	1.02	1694.37	1465.62	1959.14	1220.75	1881.36	1413.88	1165.97	1444.7	2264.41	1735.51	1584.06	2546.15	2178.25	1627.54	2800.21
386	127.024	61.379	1.02	6534.3	2915.42	6037.69	8376.33	5538.54	1628.7	5677.89	2268.55	5960.51	4844.14	4927.93	6788.51	5071.54	5262.74	3428.62
387	127.032	619.91	10.33	2161.59	1503.91	2649.21	862.41	883.603	710.167	1864.83	1092.99	1828.16	1977.08	1964.02	1622.45	1424.75	1092.54	1109.17
388	127.037	132.797	2.21	8366.1	7174	16037.4	11416.1	12591.7	6891.55	8285.81	7779.63	7343.84	11663.1	8135.03	7159.5	10388.3	8285.14	8887.76
389	127.038	252.569	4.21	3416.21	2402.56	14412.5	1204.96	5765.83	9586.34	4534.7	1081.72	2731.37	5524.98	5177.51	3966.79	6135.64	7298.48	5601.2
390	127.037	82.495	1.37	21235	7425.07	20363.5	10452	10022.3	12472.2	17107.1	19821	9893.85	14538.4	9316.41	12696.9	9377.51	12473.4	24410.3
391	127.038	110.959	1.85	11073.5	6031.91	4640.52	5969.11	5509.64	4134.27	9361.53	2980.25	8709.33	11856.6	10920.2	7701.08	3513.36	9820.14	4668.88
392	127.049	272.152	4.54	2674.96	886.587	1105.88	1112.83	2036.03	3576.1	1065.49	832.198	970.367	1353.24	1067.43	836.907	958.441	762.554	975.85
393	127.11	472.369	7.87	3215.42	3363.8	2857.75	820.548	2592.37	3694.26	2457.22	2540.79	3379.22	2514.98	2355.46	1943.24	2858.8	2811.55	2362.1
394	127.109	5.114	0.09	634.208	1561.59	889.141	367.829	143.038	788.163	405.513	1473.11	1349.74	695.879	764.602	336.995	558.48	1299.52	670.569
395	127.122	66.123	1.1	18840.8	12138.5	12412.7	1316.8	7468.47	3845.45	4738.72	1008.94	3025.62	3099.05	84688.5	20121.5	23813.2	17683.6	22566.3
396	127.963	900.651	15.01	1870.75	3243.84	1944.56	2664.29	2548.22	2520.32	2155.03	2246.72	2122.26	2121.29	1962.73	1689.86	2887.48	2011.04	1888.77
397	128.019	61.468	1.02	40277.4	30159.8	49736.1	31868	39619	9112.25	30966.1	7641.3	43007.5	29539.1	40872.1	41374.4	45380.3	36497	34750.4
398	128.035	86.454	1.44	1338.01	668.39	4401.06	3111.5	1675.03	1202.31	1499.64	795.438	1520.27	1729.38	2001.25	1554.63	1226.43	2337.79	1572.58
399	128.069	277.361	4.62	1187.1	5100.56	2654.95	4705.08	4356.47	4870.26	2311.36	5725.06	5404.96	4959.64	1374.15	3104.45	4224.99	3636.47	3656.25
400	128.07	134.594	2.24	2015.69	1017.67	2978.17	946.97	2433.25	1684.07	1113.53	597.709	10214.4	2470.58	9294.09	8478.17	3652.36	3718.85	2323.8
401	128.07	112.093	1.87	15888.7	8722.42	28432.1	1387.03	19339.9	5477.79	10893.2	5997.55	5232.08	7953.5	73981.1	59601.2	18730.2	23536.6	18568.5
402	128.07	85.463	1.42	29633	20348.5	47408	6113.58	38604.9	15038	19236.2	7971.5	24892.1	18807.1	97214.1	74727.5	38469.6	37110.3	36287.8
403	128.107	417.447	6.96	974.56	1373.49	829.95	1290.52	1430.19	2759.22	768.89	2832.65	1480.91	1501.05	1178.42	1556.48	1115.45	617.864	1114.58
404	128.95	1.9335	0.03	4018.14	837.798	1065.36	810.15	1559.58	304.634	1117.5	695.583	832.372	4831.6	704.654	1072	8289.26	587.836	2032.19
405	128.95	14.261	0.24	2123.34	6738.98	1130.32	368.926	695.651	3011.81	1686.82	510.109	1507.22	1272.97	2230.39	3119.63	2242.05	2359.88	1206.19
406	128.95	956.301	15.94	2570.7	6540.73	3864.45	5369.41	1943.24	3303.45	1143.1	6000.93	2486.76	452.053	5574.89	953.912	905.161	2991.27	2444.81
407	128.95	35.717	0.6	2951.57	2120.79	3657.2	450.495	2043.08	1086.75	972.992	453.388	748.061	1659.47	2074.5	6111.39	4314.29	1048.28	1418.94
408	128.95	23.104	0.39	2353.48	2079.83	1645.67	418.706	7349.89	2812.17	2449.66	406.712	740.391	717.395	1067.18	2111.71	1272.76	5006.81	1222.75
409	128.95	945.993	15.77	1406.76	1774.73	5045.99	4395.49	2075.87	1233.25	1504.68	2567.25	2228.85	1031.72	866.55	3879.82	1508.34	723.276	1669.28
410	128.95	937.266	15.62	868.262	729.582	963.038	1730.7	1382.89	5158.59	780.141	2471.68	1446.73	1038.72	2140.46	809.001	3107.76	1226.83	3488.2
411	128.95	54.22	0.9	6057.64	7736.66	13318.7	20984.5	7234.52	3960.59	7531.5	7651.98	1258.77	2581.98	2645.08	1951.61	8332.58	7653.68	4057.76
412	128.963	899.034	14.98	1373.21	490.033	9338.56	11411.5	9213.07	10520.9	10991.1	12354.7	10639.8	11955.2	6543.01	8962.8	11495.9	11272.2	9722.8
413	128.952	917.047	15.28	254.1	11394.2	143.474	396.261	405.684	1299.34	116.235	154.171	304.725	269.008	82.4289	107.994	245.367	190.663	129.519
414	129.019	179.625	2.99	251577	108858	62975.4	28578.7	52922.1	58992.6	90582.5	67023.4	96142.5	71805.3	120171	87054.8	86666.4	90647.8	101144
415	129.018	144.326	2.41	156030	1260.07	44819.9	3152.86	48813.4	11764.9	52419.4	741.738	56698.3	43304.3	81886.9	56702.7	60680	55690.3	59728
416	129.018	62.375	1.04	5165.57	2610.44	3720.29	26388.8	20821.3	884.539	4800.48	13578.7	43914.4	2664.94	4216.95	5457.23	37576.7	20651.4	3835.65
417	129.04	61.468	1.02	69208.4	46134.5	64385.6	80615.3	65176.9	17417.7	55719.2	23840	76083.9	47042.1	65880.7	68767.2	66377.2	60007.5	55422.6
418	129.053	322.204	5.37	6216.71	909.788	3180.96	2847.03	1561.38	2007.16	1498.26	1327.38	1824.81	4744.95	1816.86	1295.99	1013.4	3390.37	2263.21
419	129.054	254.329	4.24	2720.49	2852.53	11692.3	4795.43	3582.76	3476.18	14623.5	2413.79	13397.4	4596.33	35417.4	3381.51	5818.65	5021.42	5237.87
420	129.052	879.112	14.65	1569.42	1293.04	962.758	1828.48	1988.51	1993.15	2025.54	1637.1	815.597	1293.55	1606.51	480.573	1206.26	1157.96	951.397
421	129.065	132.802	2.21	1514.88	1996.49	8796.41	5558.86	2237.07	966.422	1577.57	1415.65	1598.17	1387.17	1931.09	1117.53	2362.63	2938.27	1855.88
422	129.066	307.102	5.12	1038.99	781.626	2119.27	1520.47	1905.26	1454.17	3241.49	1093.57	779.346	3551.61	4346.12	3094.5	831.179	3462.18	3066.79
423	129.065	80.962	1.35	8590.01	4641.02	31472.2	17070.9	16691.8	5652.4	9329.31	5914.66	18308.9	15321.3	7730.69	11633.5	13281.3	13650.4	13400.1
424	129.091	567.373	9.46	1904.58	1890.41	2072.58	2095.15	1733.9	3360.79	1421.84	1900.82	1285.78	2481.63	1588.87	2619.56	1754.92	1774.96	1237.16
425	129.101	85.8675	1.43	11778.1	6628.09	9088.62	3221.94	4594.82	2981.17	6321.71	1846.18	7449.33	6781.08	16460.4	5987.98	5805.32	5856.99	6229.4
426	129.101	254.48	4.24	61817.8	21364.3	69533.4	8718.77	18870.7	18280.5	34000.2	4270.39	29921.9	61062.2	105500	48549.5	47039.7	50850.7	44225.4
427	129.102	363.751	6.06	2429.87	2674.29	3844.32	2168.08	8174.28	2803.5	4697.39	1535.04	2622.49	4904.88	6922.29	3617.58	2248.3	2303.03	2300.29
428	129.101	294.108	4.9	32711.3	9128.56	39824.8	6237.26	14231	12271.2	12147.3	2225.94	15377.4	10730.3	25566.7	9876.6	19180.2	12443	11792.5
429	129.102	326.854	5.45	12130.1	5274.02	6081.39	3400.21	6100.09	2307.47	6852.99	629.1	5601.58	11372	43701.8	4181.05	6538.25	5949.6	10352.5
430	129.102	64.471	1.07	3952.48	1795.46	2871.65	2837.64	2349.32	1347.83	1458.62	934.84	946.88	2346.45	2208.17	2281.83	3278.48	1767.67	2220.58
431	129.128	756.856	12.61	6287.6	4654.48	5757.53	6832.64	4492.7	7316.18	5981.15	7182.29	5652.62	5683.26	10193.3	6407.4	5708.53	4415.96	6027.41
432	129.126	1.105	0.02	371.953	337.23	199.52	423.594	516.736	438.475	1361.95	365.359	1738.08	856.677	277.775	320.599	342.963	358.732	369.058
433	129.533	61.4515	1.02	3576.54	4128.64	3046.51	1633.88	5261.79	2128.25	3136.34	627.266	4695.08	2933.17	3360.84	4314.79	4471.13	4785.13	2831.79
434	129.64	74.3	1.24	2323.2	2333.71	3963.02	6233.88	3273.75	846.932	2584	1359.11	3235.87	954.529	1265.82	3537.61	2510.8	1560.9	2113.1
435	129.962	901.526	15.03	1417.07	1305.53	915.981	1503.85	1035.88	1711.29	631.407	1362.5	878.35	1092	1260.88	652.05	1191.35	815.98	1004.81
436	130.016	61.883	1.03	7066.43	4380.68	8903.37	3918.74	7272.55	1489.57	5909.98	836.648	4840.26	6055.42	6196.34	8006.25	7984.26	4900.14	5467.2
437	130.02	178.475	2.97	10814.3	4875.09	3495.51	2258.6	4690.72	1489.34	5059.03	3050	6104.77	3896.84	6448.87	3637.48	5591.29	2850.75	3974.85
438	130.021	144.627	2.41	6709.45	1719.38	2493	4103.23	2540.57	1706.81	2858.27	1243.77	4484.26	2246.92	4640.17	3732.86	3624.31	2531.17	3007.42
439	130.04	61.4545	1.02	9304.26	8783.67	9996.74	11632.7	8900.98	3366.78	8184.56	4469.66	12485.1	8824.09	10572.1	6389.72	10641.8	12397.9	8250.1
440	130.049	74.658	1.24	449426	389736	771834	1.18361e+06	536028	268209	368123	191196	425044	301910	460242	395295	630973	563104	581084
441	130.049	205.462	3.42	16500.6	10566.3	42007.1	80819.5	18523.7	5130.7	14905.8	13750.5	10312.4	8101.73	17679.9	15832.4	5849.07	28489.7	23808.7
442	130.049	171.259	2.85	8598.74	2707.42	27389.3	39200.2	10831.3	3208.62	8900.96	1776.03	14408	7909.78	11416	17132.2	21472.4	15349.4	15070.9
443	130.049	93.4495	1.56	25658.9	13257.4	79730	193106	47615.5	38630.7	32469.7	11876.5	38252.5	22046.1	39509.9	2148.3	24498.3	50833.2	38376.2
444	130.049	247.381	4.12	12035.8	6092.34	7998.34	3268.27	9676.03	3555.48	10104.4	1499.17	9770.88	10331.3	14358.1	7895.48	1237.02	8137.45	7903.34
445	130.06	915.804	15.26	3848.74	3322.94	619.768	3913.04	4132.5	7602.23	1307.78	4072.04	196.373	487.211	1084.15	319.062	8056.68	1826.74	887.455
446	130.062	883.376	14.72	125891	7979.15	121673	38128.1	32483.9	145923	23986.2	5873.8	22708.9	98362.8	9821.61	27218.9	11052.8	26281.9	77406.5
447	130.062	953.008	15.88	5301.98	708.587	1775.79	1378.5	1108.53	8281.22	1004.08	5508.21	340.746	584.817	1898.63	1418.35	1096.48	1121.12	1105.66
448	130.065	931.58	15.53	678.374	262.007	2077.48	11881.1	2621.25	16495.2	888.713	20621.6	1238.52	3644.4	5410.74	533.585	5050.53	2076.77	935.235
449	130.065	813.601	13.56	192787	16040.6	73488.4	38475.6	22405.2	353585	89190.5	58879.5	38762.4	16519	59441.2	35456.2	5625.9	33491.3	73586.3
450	130.065	824.758	13.75	49329	35708.3	41442.9	70157	28365.2	54238.7	42146.9	145232	81496.9	49431.9	54946.4	30135.1	74374.6	33771.7	58766.9
451	130.07	770.984	12.85	18349.3	4978.36	11491.4	5780.86	9634.07	19866.9	15147	69975.6	21122.3	16228	37220.2	15323.3	14086.8	5470.69	9296.67
452	130.085	358.752	5.98	21776.9	9606.89	20652.9	7023.37	16821.2	2901.43	12835.2	3112.31	10974.9	13652.3	11257.1	7586.76	14743.4	13913.5	13451.7
453	130.086	289.132	4.82	30410.1	15634.7	37701.9	17647.4	18528.4	5662.18	23402.2	8382.98	16180.6	22551.7	23543.9	20803.9	21370.7	21536.9	20729.9
454	130.086	249.911	4.17	11198.6	14333.5	47065.2	13895.3	22709.9	12781	12665.9	6009.1	17026.3	30546.3	7087.17	30245.6	31588.2	24985.1	22152
455	130.086	86.066	1.43	14378.2	7069.76	16329.7	9102.19	8410.87	3126.37	5753.47	9655.29	18326.9	14652.1	11512.4	13643.1	11051.5	12624.7	11754.2
456	130.086	402.498	6.71	12312.2	6243.49	13138.5	7384.58	13609.8	3458.82	12255.8	3171.96	2914.76	9569.32	4973.99	4672.77	6298.57	3131.02	18029.3
457	130.086	65.115	1.09	36031.1	34947.2	64387.9	84309.5	42972	28103.1	31511.3	17500.3	23582.2	36748.6	16297	24960.7	39602	49016.9	33068.8
458	130.086	332.076	5.53	8723.34	4693.61	6617.7	5488.18	5388.99	1547.19	6105.98	1571.27	5443.33	5186.5	16068.4	5296.25	6213.66	4764.39	5635.9
459	130.086	322.21	5.37	10927.8	3442.03	6896.65	8738.96	4476.31	5902.72	5556.16	5047.14	7401.42	15147.2	7093.39	13925.4	5268.07	4955.03	4257.92
460	130.086	261.781	4.36	6296.96	7234.3	19159.2	4863.45	9500.89	4688.23	7347.79	2407.45	6250.42	15519.6	5403.52	6062.01	14576.4	10848.6	11142.5
461	130.09	135.419	2.26	5136.61	3922.65	11712.8	4874.24	5310.81	3945.53	4360.19	3247.95	11567.8	10824	4197.53	8613.6	9806.34	5450.01	5432.28
462	130.086	269.619	4.49	18395.4	7483.76	5522.88	3654.49	6984.94	2493.62	10421.2	2568.24	7954.86	10491.9	7835.22	3916.97	11880.3	7037.3	4043.68
463	130.107	254.161	4.24	3249.59	2164.67	2270.47	9565.63	1816.7	9964.26	2210.56	5159.03	9956.5	2528.91	1561.51	10389.6	15755.8	1353.98	13343
464	130.123	929.983	15.5	861.674	451.879	1107.07	2141.67	2368.95	10264	3438.65	5515.62	2938.4	761.432	1492.02	1039.68	2724.48	2229.34	1389.79
465	130.119	916.336	15.27	3875.99	2698.05	1310.1	2792.81	2036.97	2728.27	608.149	1048.79	1395.43	401.632	88.2175	194.374	1946.57	1246.37	271.091
466	130.12	949.99	15.83	8816.01	4811.53	730.684	2363.3	4846.15	3665.25	2923.96	5504.04	4151.34	595.147	1998.14	1207.13	3115	3401.71	2066.95
467	130.119	958.79	15.98	0	768.391	411.07	1154.35	0	0	77.934	0	0	240.426	2162.94	213.055	0	647.369	0
468	130.12	832.439	13.87	19543.1	17905.1	8597.5	19156.2	19073.5	10001	18726.7	22992	10023.1	7718.26	7190.8	8010.5	15543.1	4522.74	15310.1
469	130.119	858.669	14.31	19024.6	15078.7	5222.78	9632.91	3848.05	10306.9	16051.2	10789.6	21899.1	7484.9	3988.58	8840.97	5358.02	16392.5	15645.3
470	130.118	5.114	0.09	558.039	2419.78	1469.78	1643.64	249.751	2650.96	912.025	1412.49	3275.9	2329.82	1865.54	684.442	1050.45	489.968	2026.84
471	130.119	869.106	14.49	11059.1	5028.68	4676.71	6282.28	5796.78	16172.3	13292.6	8430.11	17872.8	15421.7	3359.08	13565.7	2583.73	6732.7	15708.3
472	130.119	888.966	14.82	33725.1	26561.7	9140.73	11403.3	29144.7	12569.9	3395	11413.9	21683.2	17461.8	9942.32	3851.15	19818.7	21466.5	12350
473	130.122	78.3255	1.31	187802	1036.37	7109.97	6412.58	6079.25	5694.28	3370.09	3053.65	3840.62	5062.89	2597.84	6480.96	2621.04	2296.67	3655.34
474	130.158	361	6.02	16072	28819.5	20791.8	23136.3	29080.7	34314.8	25385.4	28417.4	24482.1	24914.6	16518.5	14648.7	29869.7	32112.9	30294.3
475	130.157	817.606	13.63	5538.36	6645.39	3510.08	3525.03	4445.04	11726.2	5204.34	1747.56	6511.66	4672.7	5252.06	3069.64	3982.96	7895.35	4467.45
476	130.158	882.685	14.71	2172.04	3255.77	2051.35	3027.61	924.336	1595.83	1679.98	2363.98	1316.82	1358.72	1058.56	2468.45	1115.22	1815.27	2493.74
477	130.965	61.659	1.03	2488.69	3198.1	6556.98	7394.01	1986.79	6921.73	2469.43	3882.35	2638.33	1823.7	1335.39	3026.69	3957.73	2824.12	1972.42
478	130.958	901.16	15.02	833.478	348.83	13587.3	2783.67	2309.55	3105.11	2593.8	3414.24	4003.27	2593.98	1624.78	1944.38	3032.88	2559.63	2271.39
479	131.037	61.818	1.03	10120.5	6783.93	9607.93	12013.8	9970.34	2793.11	8398.95	3351.93	9733.33	7772.44	9450.9	11011.2	9018.05	9170.14	8019.32
480	131.033	149.517	2.49	11202.7	9373.23	22056.1	5359.86	9140.45	2594.11	8274.16	2229.43	12350.6	6604.16	11144.8	11190.2	11519.1	10554.8	13461.6
481	131.049	278.198	4.64	13658.5	13897.6	33087.7	35653.7	21596.4	6536.54	15110.1	10419.8	27378.6	17069.9	5700.13	13279.2	16453	17317.8	16736.2
482	131.053	74.658	1.24	24664.3	21944	41082.2	78120.2	34511	15820.9	21564.8	12843.6	28917.6	20127.8	33711.2	20455.5	35730.8	32028.4	35003.1
483	131.068	828.987	13.82	4995.75	797.625	4429.59	7174.22	4010.63	10615.6	4648.06	15378.7	13624.3	7435.76	12111.1	878.274	4631.89	3936.22	1491.89
484	131.068	878.562	14.64	3989.64	1843.43	1089.2	2501.04	1323.65	3695.49	3429.37	2729.56	2139.21	3140.29	2563.6	1826.1	2057.92	1770.21	1917.17
485	131.084	470.88	7.85	5469.6	4530.99	4272	2845.04	5733.86	5485.96	4112.49	7082.48	5365.62	3885.97	4230.16	5309.11	5467.37	5052.27	4726.01
486	131.084	578.377	9.64	7663.25	3291.66	1906.67	1455.57	4208	1752.48	5390.46	1345.75	6632.05	5133.41	2778.69	4704.43	3824.42	3926.3	4182.34
487	131.081	260.75	4.35	5210.2	1499.33	8348.57	1347.48	2244.04	1414.66	2632.69	1319.06	2433.47	3057.69	2644.7	5149.33	5250.97	3523.5	2593.43
488	131.081	307.918	5.13	3525.23	1062.06	2863.94	1382.85	1130.01	1141.05	1479.9	697.892	971.424	2538.01	2583.52	1143.57	2172.49	1547.9	1068.69
489	131.084	429.103	7.15	9088.63	5415.18	2160.91	1691.12	5488.48	1719.1	3931.04	1511.17	5136.4	4116.81	2295.45	6472.94	2648.78	4287.33	3895.91
490	131.089	65.115	1.09	2572.24	2197.06	3194.98	6747.01	3737.96	2004.97	2159.01	952.365	1993.7	2435.24	1537.74	1087.27	3230.29	12073.9	1982.48
491	131.084	249.285	4.15	2256.05	1324.81	3337.21	2988.47	2236.88	2196.07	2461.29	642.242	2781.81	3091.99	2455.82	2935.62	3899.74	2809.89	4268.79
492	131.084	85.643	1.43	864.862	1433.97	947.831	4305.7	1063.45	7219.15	1603.03	1240.18	3141.72	2256.53	1397.17	3752.96	3564.98	1469.35	2807.75
493	131.107	470.297	7.84	2794.53	5985.95	2509.19	5683.89	4567.92	3923.9	3050.96	4704.58	2785.2	2085.25	3894	3776.65	2171.11	2763.13	2713.7
494	131.162	361	6.02	1510.22	2682.74	2681.63	1521.05	2912.23	3998.58	2256.56	3093.82	2485.14	2011.07	1131.3	1489.97	2845.28	1618.65	1785.33
495	132.054	74.6575	1.24	2196.01	2943.08	5657.83	8084.7	5066.72	3125.28	2361.66	2510.57	2732.62	2465.12	3521.78	3143	4418.17	4448.79	4102.87
496	132.051	278.019	4.63	2217.47	1260.93	2193.82	4464.58	2994.25	628.6	2218.43	895.568	3247.24	1986.31	1357.32	950.4	1765.1	1121.54	3066.5
497	132.08	321.216	5.35	4744.33	4350.22	5444.56	17709.9	6544.93	998.825	1271.02	1817.78	7413.7	3259.81	4266.98	3470.49	7521.2	6313.82	2363.02
498	132.08	348.512	5.81	3212.3	1852.37	3009.17	1455.39	1885.34	2557.56	2599.09	819.173	1779.61	4612.15	5937.17	4673.89	1065.81	2459.62	2842.02
499	132.101	316.913	5.28	19519.1	6621.65	18520.3	5439.53	21780.1	6181.25	11584.1	5908.93	8987.89	19839.7	20219.6	13071.3	10491.3	16208.5	8190.2
500	132.101	295.415	4.92	63316.2	20902.5	51353.2	24096.5	42262.2	29082.1	29335.1	18252.5	27222.5	65269.2	52191	40178.1	50393.3	31448.6	34816.1
501	132.101	397.886	6.63	13175.7	6567.75	17622.8	7834.09	8407.69	7319.26	8281.85	3830.6	7535.81	10929.3	11309.4	13468.2	8170.76	8957.58	9935.8
502	132.102	249.911	4.17	174681	201230	343964	4835.78	365332	216268	179113	2255.39	280825	287551	128292	253688	261890	227497	200557
503	132.101	83.073	1.38	2298.4	3285.75	6633.9	3507.97	2834.14	2476.02	4485.6	1745.76	3061.56	2175.61	3544.45	3294.09	2483.59	2671.96	2542.56
504	132.101	284.15	4.74	24482	9572.06	22037.5	11654.2	8819.25	9705.67	12059.2	8315.34	13910.1	10399.4	23190.3	19044.9	8347.3	16205.1	12671
505	132.998	61.468	1.02	21807.7	13693.6	25181.1	27045.7	20360.2	6624.79	18230.7	6299.55	19978.1	13994.7	16335.9	20445.4	20447.5	19692.9	16906.8
506	133.031	144.81	2.41	8716.03	13984.8	37272.2	10281.3	25015.7	10605.7	9701.06	3548.18	28239.6	20949	9046.9	10995.9	19689.5	19494.3	15826
507	133.032	61.438	1.02	2117.88	1881.1	1692.7	2843.07	1854.08	1360.49	1323.18	4179.49	1792.39	1194.74	1774.27	1585.11	1345.31	1461.22	1115.99
508	133.031	251.682	4.19	1309.91	901.723	1251.88	573.647	963.027	1378.25	1256.18	478.05	852.338	659.362	887.004	1322.35	999.715	549.949	822.38
509	133.065	536.215	8.94	24092.2	8550.26	44321.6	26089.4	1556.28	35876.3	47310.8	1211.7	52014.1	824.727	27468.2	23283.8	13632.8	13316.9	12650.2
510	133.065	561.32	9.36	8480.21	2177.16	17021.9	9334.93	695.083	14790.5	17855.7	1119.23	20074.6	1059.29	10545.3	8592.04	4132.5	5340.55	4696.9
511	133.06	72.271	1.2	10186.4	10503.9	9953.55	22029.2	10462.4	12945.4	7816.23	12811.9	8499.28	6317.45	15143	7479.94	11966.8	11938.2	13003.6
512	133.061	264.192	4.4	4452.22	1160.75	2265.44	1154.13	3379.4	1201.05	2345.52	1063.39	1455.05	4603.33	13351.1	1743.67	2194.96	1952.96	3287.64
513	133.096	65.051	1.08	13774.5	8506.01	40465.4	9984.78	19579.1	10727.3	10457.7	9635.96	7681.53	22668.8	4787.35	8905.96	14320.3	13533.8	14047.2
514	133.101	387.037	6.45	5778.16	1250.84	6058.68	1088.91	1793.15	1085.44	7634.51	1039.19	872.837	7814.28	7756.14	8555.87	4076.82	3828.34	3931.81
515	133.105	249.888	4.16	10833.6	13803.1	29753.1	1089.41	27908.6	13856.3	13250.4	836.813	21999.7	21221.1	8898.06	15982.3	17392.2	15218	14296.6
516	133.104	294.958	4.92	2572.1	2725.26	3715.44	1732.5	2527.49	3969.44	2335.38	1143.06	1680.44	2402.7	3395.68	3209.35	2562.18	2311.17	2340.14
517	133.929	901.457	15.02	354.771	269.437	1666.89	1764.18	2157.96	2227.12	1589.98	3812.46	1303.03	1992.9	1104.3	1462.5	2584.79	2155.08	1706.16
518	133.999	61.818	1.03	3239.05	2230.26	3091.03	4238.77	3358.25	1107.5	3108.75	1216.8	3609	2549.33	1816.37	3586.53	3455.52	3073.44	2449.64
519	134.045	73.161	1.22	47918.5	34635.4	16283.9	9379.23	28858.3	52480.8	22721.2	41163.6	37697.8	38337.1	42919.6	30344.7	34214.3	29091.9	29689.6
520	134.044	92.523	1.54	7182.63	2082.78	3665	1502.41	3436.25	4026.87	5299.06	4956.58	5545.29	3441.17	2443.8	3469.24	5174.51	2591.42	3961.22
521	134.045	250.409	4.17	937.783	821.915	1634.04	525.424	1327.87	1033.27	2586.66	238.723	627.971	1051.88	2728.35	3545.09	1301.06	813.588	1689.76
522	134.068	536.18	8.94	2383.09	967.181	4372.15	1779.46	395.827	3498.52	3673.85	405.859	4992.28	758.466	2020.96	2269.31	846.264	1085.63	1481.35
523	134.081	291.158	4.85	3615.73	2452.64	4348.46	2307.01	3368.48	2876.97	2911.87	1402.97	2358.64	4409.63	1573.31	2713.2	3161.98	3526.59	3312.14
524	134.08	81.502	1.36	20497.5	9953.82	12012.1	9119.81	9306.38	2551.33	8486.51	5027.72	10217.7	4851.27	7679.15	10179	13522.9	7912.51	9152.52
525	134.08	251.31	4.19	1512.46	1067.11	1775.53	447.72	1448.18	823.166	1212.06	247.07	1454.53	1885.71	1141.92	1988.64	1264.4	2200.59	1406.66
526	134.106	250.402	4.17	1371.51	1466.15	2066.5	382.138	2322.01	1607.56	1607.19	190.85	2525.03	1849.73	840.031	1892.72	1509.38	2220.26	1907.31
527	134.995	61.2405	1.02	3359.41	2295.43	1774.04	4715.44	3192.41	815.043	1916.02	1250.36	3422.26	2810.46	3089.96	1660.71	4037.52	2895	2260.65
528	135.028	109.338	1.82	2203.29	4387.31	2145.12	1004.95	1163.57	3346.64	2123.27	2332.53	3710.23	3151.39	2946.35	1152.92	1331.8	3189.02	1276.91
529	135.029	250.343	4.17	3098.09	714.67	2811.82	2059.36	1709.69	2486.41	5834.46	1517.74	2968.99	3057.06	3023.66	3534.35	3090.67	3678.68	2481.83
530	135.04	4.906	0.08	1618.43	2023.38	1048.21	1614.97	1217.59	2077.21	1098.94	1406.66	1556.28	985.22	120.932	2829	1698.28	2458.77	789.489
531	135.049	73.788	1.23	3149.94	2709.11	1173.37	2565.53	876.36	2278.31	1873.19	2391.84	2212.26	3077.1	2864.39	1960.7	1324.93	2755.92	2433.57
532	135.064	78.4005	1.31	2717.15	2893.23	2865.62	72180.1	2163.75	2880.13	2017.81	3524.95	1501.89	1555.01	2116.69	2543.95	13390.5	15491.9	18143.2
533	135.08	676.145	11.27	62545.3	51379.8	60391.6	54199.2	69828.5	66521	81398.5	52203.4	59370.5	63793	51040	52927.2	65093.3	68202.8	58397.1
534	135.08	749.69	12.49	29044	28660.9	36845.4	25298.9	40488.8	25378.9	32960.2	29372.5	31643.1	41919.3	26053.4	32985.3	33707.1	33754.8	28109.8
535	135.08	775.062	12.92	7218	4274.57	7149.29	4179.76	6339.71	6181.75	6926.21	6670.66	8581.99	7662.39	5461.75	6917.13	11935.7	7412.48	6723.87
536	135.08	545.542	9.09	2305.82	3046.63	3846.83	2356.74	1415.11	2688.42	1887.32	2475.03	2252.81	2028.75	2972.44	4839.53	1745.07	5631.17	2307.89
537	135.081	569.713	9.5	8312.73	2470.76	10790.2	9036.77	14813	11221.8	10779.2	1733.82	14153.2	31312.7	7749.87	6368	5226.61	4144.42	2888.82
538	135.08	819.886	13.66	4436.6	3734.46	5883.65	3083.53	4192.07	5485.63	6249.12	4109.38	5625.82	6349.86	4661.03	4699.4	5005.96	7148.33	2333.15
539	135.116	668.35	11.14	9085.38	23175.5	34652	38004.4	22420.5	33490	7337.28	28499.1	11396.5	37295.2	39919.5	25752	23965.4	26056.5	33606.8
540	135.116	567.293	9.45	64166.2	14740.6	18711.1	6649.35	26396.2	6831.7	36803.1	1892.5	16744.8	56847	39973.5	62603	33015	30907.1	30517.9
541	135.117	478.094	7.97	2641.39	2015.43	1763.58	1594.22	2439.65	1812.95	2442.01	1496.78	1595.85	2492.43	721.461	2435.33	2265.96	1217.52	1674.21
542	136.02	948.727	15.81	897.791	428.419	430.914	3015.95	539.531	1428.41	432.681	538.368	670.533	382.035	574.866	177.869	389.332	1117.15	763.689
543	136.023	879.204	14.65	7093.39	5139.66	5413.82	3892.9	3870.59	4640.1	5910.54	3382.77	3060.15	4538.28	3562.03	5033.5	6092.81	6657.53	6541.45
544	136.02	822.988	13.72	8173.44	15192	8118.57	5740.63	11170.6	13328.4	8224.38	5404.19	2294.35	5112.52	7942.48	8139.74	12816.1	8396.5	5209.63
545	136.038	263.015	4.38	895.216	1002.38	2514.43	1025.22	1165.45	947.762	1035.2	687.896	2011.07	2105.77	857.836	1355.59	1320.6	1339.79	1396.66
546	136.061	84.7	1.41	3887.57	2618.99	23514.9	38750	15357.7	3385.03	5026.65	5009.06	7962.88	7965.84	1996.54	3893.83	11760.1	13064.8	14384.7
547	136.062	134.184	2.24	4172.28	1606.38	130074	31355.2	48105.1	5225.72	9625.72	650.211	23230	22022	6966.01	14002.8	36942.5	36642.6	34069.9
548	136.059	106.549	1.78	1184.89	1494.47	48151.6	35293.2	12345.8	1519.95	2105.1	1481.67	3467.01	3308.49	1431.97	2890.45	2947.91	15017.1	12153.1
549	136.073	248.066	4.13	95981.4	34658.4	112766	2597.72	68120.2	59286.8	96571	1698.07	76162.2	45870.3	33807.4	50793	95091.4	85268.6	102127
550	136.061	310.621	5.18	1946.58	915.948	2322.91	1524.78	1182.16	2133.42	2192.85	1227.28	2418.19	2077.46	4077.91	1989.15	1604.42	1424.85	1923.11
551	136.076	288.737	4.81	6504.47	3660.3	9051.81	5375.03	3315.04	3579.56	5742.2	2844.35	4978.81	5797.35	2986.34	5418.65	5479.63	3943.92	5575.96
552	136.083	676.061	11.27	6237.64	3943.12	4311.88	5094.98	7872.6	7141.08	5341.88	3603.9	8288.6	5693.28	2383.74	7930.82	9001.12	5420.75	3761.01
553	136.084	749.672	12.49	3234.4	2734.93	4094	3212.35	3358.87	2525.38	5127.47	2514.61	3707.78	4101.56	2723.78	3165.2	3407.9	3408.44	2877.83
554	136.082	246.811	4.11	52754.3	62314.2	7097.32	2400.42	9503.41	7417.37	53734.6	2448.28	56320.5	91129.7	813.919	6924.96	26112.8	52041.9	49989
555	136.11	812.585	13.54	9290.44	8129.3	12063	20975.5	7530.03	35575.8	7907.72	6766.24	12819.4	8740.4	32833.9	9068.15	7359.31	9236.68	25696.4
556	136.111	281.498	4.69	2617.76	2843.78	1810.97	1448.62	4311.78	7238.73	2889.53	2331.61	2967.6	4108.19	1936.6	2561.32	978.775	2639.93	2733.94
557	136.112	885.85	14.76	9597.24	9674.4	31683.9	10343.7	8916.73	11491.4	17682.3	6757.51	18094.1	4748	18513	16601	8287.3	7970.59	19389.1
558	136.112	829.726	13.83	79048.7	93277.8	23886.6	34961.8	21692.1	25076.4	12383.7	12500.3	25389.2	24862.1	23497.6	60779.6	39596.5	15396.8	25521.9
559	136.112	772.688	12.88	4557.69	3138.36	3927.57	5847.31	4133.7	2663.55	4581.83	1695	9811.37	4707.53	11694.9	18599.6	3839.56	4291.72	6165.09
560	136.111	862.431	14.37	14755.7	8827.25	4349.14	4714.4	5838.58	7898.66	5751.05	7565.68	7193.01	3106.49	10987.1	11239.2	6509.93	5385.32	4918.82
561	136.119	567.454	9.46	7490.47	2454.12	3756.8	2607.61	3318.94	4093.28	4243.86	2122.83	2600.63	6640.49	6085.08	7560.24	3287.74	5147.96	4238.39
562	136.119	668.417	11.14	4868.34	5281.59	6277.01	5916.97	2565.8	5358.5	2776.28	3363.93	3960.41	5958.64	6190.59	1655.98	4161.07	4832.96	3117.22
563	136.612	251.611	4.19	1631.11	884.297	1902.18	173.757	1291.31	863.935	1807.01	55.111	1752.46	1964.1	883.406	2813.5	1576.2	1320	740.225
564	137.023	540.284	9	3730.26	1796.49	1649.64	4108.74	1464.73	4045.47	970.043	2321.41	1142.25	1485.71	1632.89	2293.15	3304.69	2710.81	1846.7
565	137.044	250.599	4.18	509332	266878	229247	4658.74	243711	46757	510684	44393.3	406677	437848	351661	523982	362655	342885	337565
566	137.045	201.57	3.36	90212.7	64520.2	256973	30659.4	135311	22152.1	123092	10977.5	84031.8	176773	568817	298743	94294.8	163179	166416
567	137.045	266.839	4.45	24123.3	7605.4	4173.35	3360.06	40593.5	2496.69	29531.6	1185.87	26125.1	36103.5	13797	59138.8	48915.8	39966	25002.5
568	137.045	165.789	2.76	45207.7	1003.51	25364.1	1808.34	8588.64	2658.07	38330.8	593.958	33867	64762	168396	91787.7	42458.7	52027.5	59177.7
569	137.057	2.502	0.04	1375.82	1486.72	589.743	3617.09	5148.76	3168.54	1739.15	2881.04	884.434	1288.95	1436.63	574.791	291.312	521.207	1170.4
570	137.077	248.066	4.13	6921.9	4208.81	7536.16	4159.6	5930.07	7256.61	7829.55	4225.62	7365.61	5329.07	1557.57	2945.82	5768.15	8293.94	6559.28
571	137.08	84.593	1.41	1252.75	4757.09	5216.92	5600.92	1802.63	1223.92	1686.76	760.714	3996.97	2659.65	4821.66	1670.83	985.898	4075.44	1069.92
572	137.097	530.479	8.84	16794.7	9711.14	12582.8	3288.72	14956.9	1894.31	12849.8	2318.43	9826.72	19615	16272.2	33324.8	12646.8	14532.1	11737.8
573	137.097	573.987	9.57	999.139	755.136	5877.42	6758.74	1461.03	6729.19	1513.26	6265.89	2686.36	1896.4	5178.31	1332.17	1768	5751.89	1194.55
574	137.127	5.219	0.09	845.328	2065.29	2922.9	2541.48	110.702	2512	1472.8	4318.93	4962.86	3498.05	3189.14	2746.83	1827.93	4251.79	3326.38
575	138.049	250.737	4.18	36541	17986.4	15376.6	501.651	15098.6	3607.91	33955.1	392.646	27106	28368.6	26815.3	29291.7	19232	18117.1	19299.7
576	138.051	204.143	3.4	1813.12	7106.33	4094.48	5165.5	7496.39	1287.54	481.544	1473.64	1184.06	858.3	53016.8	26124.9	4190.16	3223.06	4177.41
577	138.054	82.26	1.37	15536.5	14711.2	26425	9658	21556.2	9667.94	13762.1	11006.3	28432.4	24171	9716.35	14073.5	19541.5	15611.2	12845.9
578	138.052	185.416	3.09	37267	15026.2	31950.6	11165.8	7545.92	4515.92	18822.7	4333.99	8541.14	28021.6	17370.6	13452.7	19903.9	12292.5	12559.7
579	138.054	114.575	1.91	13641.8	2166.4	12185.5	1977.3	5504.62	2576.33	8636.56	2085.38	7737.1	7504.92	9962.16	5627.69	9520.53	8003.86	7957.22
580	138.09	250.749	4.18	5015.18	6736.8	3691.75	754.768	2390.22	9301.03	8668.09	652.836	8171.57	5510.22	1743.96	3361	3721.32	2734.63	2915.73
581	138.099	530.183	8.84	1491.43	1092.33	1848.58	710.48	1765.32	655.95	918.445	972.567	995.057	1103.6	1566.2	2801.65	1539.79	1432.07	1152.67
582	138.979	899.475	14.99	1265.83	515.617	3159.47	4261.81	3804.61	3472.32	3731.26	4310.92	4004.15	4141.6	4059.76	2728.95	5068.32	3423.74	3797.02
583	139.002	178.628	2.98	225834	100616	77593.6	46173	92178.9	79376.6	111773	75991.6	113930	89685.2	181132	134510	174472	132726	127698
584	139.002	144.577	2.41	126277	1388.27	50483.9	3175.71	57830	38636.5	62930.8	948.548	73691	57044.2	111916	81042.2	103117	69757.7	67445.5
585	139.002	214.523	3.58	4582.82	2217.25	4851.79	6711.2	1396.62	1630.55	4178.3	1411	5338.25	1463.07	16986.9	10039.5	10353.7	5506.89	3639.69
586	139.002	271.436	4.52	1583.83	1820.42	2973.63	6177.19	1162.44	4645.59	1017.35	2971.12	1464.79	1415.85	432.193	556.997	1647.08	1597.99	1965.27
587	139.038	762.994	12.72	11347.6	6276.42	11005.9	9463.51	14258.2	7470.67	8845.2	8466.8	12506.1	11147.8	8212.16	10582.6	16433.5	11057.4	17256.9
588	139.038	359.001	5.98	1258.61	1279.85	1696.31	702.341	1816.48	214.004	1010.02	218.149	992.852	893.085	400.065	927.941	849.864	1260.53	534.926
589	139.038	268.486	4.47	2125.17	2625.39	30320	21272.9	7756.67	3145.02	1233.15	2657	4268.8	3734.37	712.932	1444.36	9613.95	6745.58	8472.77
590	139.037	184.637	3.08	3540.76	1456.25	7095.69	973.071	4721.94	28490.4	3278.52	54083.5	1511.48	9244.39	57934.2	4780.96	9033.62	1019.94	2952.55
591	139.039	122.379	2.04	5450.99	809.901	2538.73	937.64	3417.78	1015.62	3946.38	707.044	3978.5	9537.11	986.903	5687.27	3225.75	2437.18	3257.72
592	139.056	83.432	1.39	1796.35	1743.02	4466.81	872.061	1177.28	1953.96	1255.13	4066.93	2712	2692.69	912.135	1916	1672.36	1890.17	1860.18
593	139.05	248.435	4.14	2052.86	1805.43	4696.25	3315.5	1183.54	1415.37	2633.31	2499.56	2703.4	2154.02	1938.96	3320.51	2479.25	1475.99	2037.16
594	139.11	578.395	9.64	79669.9	46809.2	18222.2	11356.5	45670.1	9135.7	65358.3	13583	109914	59825.3	29662.2	48053	39740.1	53034.8	54397.6
595	139.111	551.47	9.19	15260.1	16059.8	25269.5	9173.2	20416.8	6704.69	19419	4007.54	17150.3	22709.4	24142.2	26293.5	17794.5	18728.4	19199.3
596	139.108	3.323	0.06	1539.24	2890.98	1519.96	315.636	1374.56	1786.37	965.755	2620.13	447.298	1367.11	815.939	307.679	1763.31	423.223	2520.83
597	139.112	505.476	8.42	7227.15	3187.04	23520	5171.45	4493.01	5728.81	14141.5	4885.6	1079.33	8715.74	4648.17	8745.22	23895.9	4723.34	14221.9
598	139.988	898.624	14.98	900.129	219.038	10090.1	9499.78	10170.6	12887.8	7869.97	17982.5	10158	11274	6916.36	7132.16	12990.3	9984.38	8199.31
599	140.006	179.065	2.98	16048	6142.34	4943.89	4315.94	4752.21	5287.99	6945.68	4824.3	9977.81	5914.08	9603.29	9141.6	9115.21	9423.71	5960.18
600	140.006	145.067	2.42	10024.9	501.115	3793.47	1990.81	3777.78	2882.45	4493.64	737.118	5830.61	3399.8	7556.87	5919.63	5095.81	4454.56	5305.39
601	140.034	256.844	4.28	631.399	687.455	3640.3	1849.21	769.559	1015.21	944.673	166.109	2209.45	564.3	981	2665.79	11450	12528.5	12748
602	140.042	762.961	12.72	750.68	558.608	1042.65	625.136	1318.52	608.42	1340.02	567.285	1201.24	1478.23	801.918	770.686	1424.06	1359.54	1968.94
603	140.067	871.077	14.52	2919.95	4102.2	7912.41	11163.9	9495.81	9304.87	5466.8	7760.7	7608.9	6763.81	6788.29	9048.74	5447.35	5906.74	9382.04
604	140.068	889.885	14.83	8735.7	9229.02	10651.1	5006.97	7432.45	5894.66	8106.19	6844.11	2274.42	2558.18	7492.42	7059.08	9880.37	8239.43	7036.56
605	140.068	814.973	13.58	6599.62	4486.77	5947.64	3656.51	2958.96	8802.6	5535.91	6466.46	6798.36	1618.04	5384.46	4081.04	31550.3	7555.47	5263.92
606	140.067	832.557	13.88	3128.29	3852.54	3247.1	4359.43	4288.3	4611.05	2024.36	10097.6	2950.13	7826.94	3500.98	5943.5	4002.38	3492.16	4539.26
607	140.114	578.343	9.64	9274.9	4655.51	2044.89	869.999	4947.36	1267.96	6698.7	1397.08	7505.45	5399.3	3783.71	4837.07	5224.4	3699.84	4757.35
608	140.115	551.711	9.2	1192.22	1725.82	1889.85	1037.33	1852.91	1099.97	1723.67	993.439	1241.14	1587.27	2606.48	3193.77	1644.2	1775.59	1631.74
609	140.142	311.503	5.19	1721.79	656.812	1624.44	846.278	1508.11	1675.51	943.236	791.406	817.787	1466.77	1137.21	973.327	840.651	1270.68	1123.94
610	140.95	930.892	15.51	44.9313	385.197	467.831	1271.45	351.508	373.909	375.655	479.358	405.014	3254.74	1233.66	256.076	1080.21	1554.11	188.575
611	140.951	915.2	15.25	2843.13	3467.62	229.344	849.377	828.371	1662.54	347.197	1252.3	188.319	399.64	186.406	1611.52	8089.53	517.319	228.017
612	140.95	956.421	15.94	348.168	405.597	197.969	903.54	251.207	261.527	231.523	178.901	357.173	398.518	255.45	129.312	462.486	136.323	163.284
613	140.95	949.066	15.82	3022.27	897.384	743.026	1170.27	359.109	467.742	408.739	394.268	882.933	431.833	178.049	295.691	1207.07	392.698	256.609
614	140.95	940.311	15.67	694.588	357.24	933.634	637.819	670.715	3424.3	602.4	4070.14	539.099	812.886	570.074	532.893	888.486	841.738	585.202
615	140.959	901.857	15.03	1133.96	642.73	2020.17	2406.95	2338.69	4167.91	2278.18	3878.17	2225.61	3618.08	1731.87	1512.88	2663.06	1764.86	1703.65
616	140.995	898.779	14.98	530.871	497.165	2357.74	2098.67	2555.33	2513.23	2045.36	2996.06	2193.56	2254.69	1919.72	1569.85	2316.1	2123.97	1997.93
617	141.039	61.468	1.02	4418.4	3628.38	5050.53	6091.19	4848.36	1183.19	3746.18	2198.51	5617.75	3163	4475.3	4988.87	5113.42	4366.79	3865.23
618	141.054	351.042	5.85	4071.12	1158.45	1133.33	826.69	1791.77	796.737	2600.99	547.436	1597.58	2190.07	1589.64	1310.09	1146.3	1036.47	2066.55
619	141.065	85.05	1.42	704.637	2751.18	4084.05	1972.03	2197.83	746.419	1991.34	707.47	757.35	2071.57	1697.49	1151.56	2071.15	1593.61	934.362
620	141.09	777.605	12.96	3674.12	3256.6	3776.86	2376.54	1714.4	1850.66	2134.46	2771.79	4684.87	2643.21	4091.4	2988.43	1491.95	1568.03	2490.97
621	141.091	428.416	7.14	24416.4	10504.9	3558.47	1236.4	7494.04	1674.77	7756.17	1994.49	8650.44	10020.1	3456.09	8916.19	5536.8	7128.27	8705.62
622	141.09	543.851	9.06	88299	33401.2	15794.4	2695.38	35170.7	2704.6	40586.5	4890.55	51801.6	72824.2	28369.9	35286.9	23945.1	51122.6	30482
623	141.1	288.282	4.8	1013.71	1134.92	1958.08	1438.24	1256.09	1459.54	866.626	584.888	1186.66	1535.5	1950.2	1744.48	1374.38	1283.33	922.166
624	141.102	85.41	1.42	2208.4	2974.8	2407.43	3112.89	2040.77	1139.95	1360.8	1172.66	1527.29	3518.22	1477.16	1720.97	1933.44	1273.03	2635.59
625	141.956	1.733	0.03	1313.56	1179.86	1167.15	850.81	722.522	2229.31	1040.74	331.363	1123.24	5660.16	1231.23	750.201	3465.8	2067.38	977.155
626	141.957	40.587	0.68	1635.67	936.805	3748.73	5126.94	1648.8	2745.64	3156.68	2121.81	853.904	2204.56	817.006	871	2898.44	2857.11	1664.94
627	141.957	24.8645	0.41	1256.32	1859.56	6284.87	1809.83	1606.61	3623.65	2643.46	574.103	2469.61	899.141	1315.94	3823.78	982.473	10075	2800.32
628	141.956	53.7485	0.9	1270.31	7215.01	8421.99	23252.5	1955.3	3526.08	4434.26	10769.4	5818.35	6330.04	7340.57	4038.12	8901.71	6657.92	9750.62
629	141.957	12.316	0.21	1467.62	1332.29	7757.55	4632.48	4445.11	3345.59	1648.01	702.158	2732.45	2785.88	1162.92	1195.05	1525.25	1577.02	1972.33
630	141.958	953.148	15.89	11074.4	5997.98	4505.34	2641.44	3828.85	3639.79	1392.73	1678.68	2554.47	2142.25	7190.18	2862.34	2666.71	3190.64	2662.18
631	141.958	939.326	15.66	1334.22	3876.75	2113.83	2071.78	1776.53	4759.06	1157.43	7167.55	3280.05	1497.79	1399.98	512.551	1269.54	1691.14	2376.98
632	141.957	917.847	15.3	3468.74	4210.58	346.155	553.538	204.375	1855.05	225.491	706.311	309.276	396.31	102.989	178.827	597.96	573.679	143.954
633	141.958	926.645	15.44	248.751	341.626	780.255	593.981	508.587	2545.45	518.373	597.935	562.119	1104.25	434.914	502.087	1041	611.095	267.769
634	141.958	898.102	14.97	894.912	257.043	4315.6	2755.06	3376.18	4365.66	2997.92	4293.29	2810.46	2673.16	2490.67	2213.94	4706.72	3059.44	2614.12
635	141.982	899.014	14.98	1182.94	396.629	4120.08	4178.18	3999.88	4592.89	3969.7	4958.59	4068.12	4655.44	2727.76	3097.32	4332.62	4645.68	3432.25
636	142.034	61.438	1.02	2413.17	1957.58	2283.67	1633.43	3239.67	564.906	2186.72	2210.87	3212.71	1518.05	1453.76	2942.85	2278.92	2246.58	1531.18
637	142.049	82.837	1.38	6289.27	4771.15	3902.13	2197.51	3847.74	6461.48	4296	3455.55	4416.88	5581.61	16227.8	10622.4	5395.9	5109.58	4530.33
638	142.049	292.358	4.87	1197.87	1359.89	1869.52	4859.1	898.37	559.26	906.192	1408.49	1723.15	1390.85	468.739	866.209	807.008	1904.56	1118.72
639	142.086	85.61	1.43	3053.74	1349.14	7637.1	3447.69	1977.73	1488.44	2798.78	1834.67	3258.84	2328.61	2619.94	2075.95	2538.13	1858.13	2997.41
640	142.086	277.809	4.63	456.988	847.602	2749.17	1294.48	2608.97	1805.05	698.61	1314.99	1730.17	1901.23	252.294	1074.21	946.884	2704.24	815.12
641	142.094	542.952	9.05	5911.48	2544.49	1709.36	1370.42	4132.51	1842.64	5651.3	1739.84	5569.17	6658.64	2029.93	3314.03	3685.73	3234.13	3324.85
642	142.159	314.192	5.24	5882.13	3187.64	4607.62	3394.64	4298.67	3340.08	3974.24	3273.37	4105.8	7307.26	1700.43	3108.11	4236.99	3274.64	2271.1
643	143.033	252.444	4.21	1801.34	1844.32	4585.39	1380.67	2330.82	8054.16	2372.67	497.422	1479.97	2619.77	3793.09	1653.96	2886.1	5511.92	3697.58
644	143.032	140.517	2.34	1028.29	4329.15	5147.52	1514.21	4033.2	2590.14	1860.81	1371.03	3952.12	1882.14	1552.64	1559	2807.24	2294.37	1290.38
645	143.054	61.468	1.02	17963	12689.2	17254.8	25418.6	17966.8	4262.94	14211.6	6107.04	19272.3	14420	16438.5	17192.1	17087.5	17224.4	14060.5
646	143.072	348.353	5.81	3659.39	2381.73	3725.6	1668.96	2478.53	4491.9	4346.51	1477.64	2271.72	5762.37	9001.43	6892.8	4206.03	4155.05	4612.45
647	143.081	317.777	5.3	8980.32	5798.45	9746.77	4858.17	10261	4922.33	7431.85	2677.21	6005.24	9600.19	9554.22	8629.81	6087.38	7608.73	7164.33
648	143.082	133.611	2.23	4092.16	2972.68	4741.98	4032.53	3111.64	909.477	2822.97	681.579	3687.68	4096.35	4560.11	4475.48	2645.83	2348.24	3850.74
649	143.081	85.22	1.42	6798.09	5837.65	6875.73	4524.12	6174.37	2380.57	5261.4	3338.32	6843.22	8122.6	6053.67	6117.78	5079.55	6154.73	5666.82
650	143.081	266.115	4.44	2342.03	1260.57	7015.02	1569.7	3075.55	978.496	2376.9	852.246	1921.32	2534.6	2117.53	5692.94	2489.56	2564.15	1556.31
651	143.081	255.591	4.26	4378.19	2073.37	4549.57	2338.77	3306.36	1523.4	3562.95	647.769	1883.89	4324.72	1657.8	4126.69	1079.17	2746.08	2235.6
652	143.106	563.92	9.4	1337.92	3271.96	3945.05	6796.36	2121.74	7664.54	1169.73	2445.19	1400.7	2326.82	1955.47	2636.55	3081.48	2426.54	4728.78
653	143.107	327.264	5.45	1530.5	2527.87	2625.11	3590.7	2017.23	2747.18	1753.62	1995.04	2355.05	3044.92	2512.97	1699.51	3496.57	2394.23	2244.1
654	143.106	441.38	7.36	2710.88	1318.81	1832.13	1282.98	1250.82	1542.44	1358.53	990.278	1350.33	2858.51	1647.54	1585.81	3088.88	1242.57	1278.93
655	143.117	401.499	6.69	4804.57	1905.45	6361.73	4309.45	6964.16	3040.82	4515.12	2800.66	2193.6	3822.55	5415.85	6809.95	4454.33	2866.71	3881.04
656	143.118	365.401	6.09	7190.96	1479.4	10030.8	5502.07	6749.84	5027.8	4205.33	2469.32	4407.96	8271.98	5711.24	7118.44	4211.39	8645.45	7855.95
657	143.118	295.568	4.93	23984	6101.07	17205.2	13512.1	13436	11873.2	10997.6	4958.35	8202.69	16728.1	13974.1	18320.4	7691.61	10124.2	8277.58
658	143.118	252.266	4.2	9391.19	5440.35	9125.14	2275.49	6665.23	3004.7	6708.49	1642.47	3862.7	8996.47	7887.87	5515.65	8006.49	9289.79	10005.9
659	143.117	313.121	5.22	10379.3	3518.19	11488.3	3488.02	7794.55	4454.93	6628.54	2917.37	7056.74	12515.5	6476.4	1092.72	8353.54	3413.35	5073.42
660	143.117	285.668	4.76	4542.1	4457.87	11476.4	3680.78	6838.29	3639.21	9859.72	1670.42	5780.18	11005	8361.75	4990.49	7431.39	6404.29	5781.86
661	143.624	348.582	5.81	2445.76	1059.99	1649.7	455.151	700.654	1574.38	1747.6	575.92	590.205	2497.85	4669.46	2157.39	2047.99	1673.47	1421.25
662	143.715	339.604	5.66	876.588	1230.18	935.974	1453.03	1121.74	1028.94	1630.48	2036.72	694.594	563.529	769.406	768.26	1354.86	857.145	857.399
663	143.958	900.325	15.01	6512.83	8212.34	7189.12	6789.81	7152.04	7587.62	6461.47	8485.98	7693.83	7679.22	4614.52	6190.87	9480.18	7668.64	6426.12
664	144.057	61.818	1.03	3325.48	2085.02	4093.86	3471.12	2942.4	1110.74	1511.39	1130.42	3553.51	2735.17	1591	2667.83	3333.75	2883.37	1890.27
665	144.065	133.736	2.23	3744.53	3337.07	6258.84	9951.57	3725.61	3602.82	3523.34	1630.98	5151.93	10257.5	2879.28	3969.44	4420	5138.99	4430.91
666	144.065	259.034	4.32	7843.64	3965.19	8879.03	9309.02	5282.35	4268.29	4609.03	1047.91	2538.93	5552.67	6458.45	6692.09	4852.8	4532.99	9466.98
667	144.065	84.1615	1.4	28159.9	15652.4	17040.2	11151.7	15360.8	19387.9	20733.5	13928.2	25406.2	21790.5	14072.1	23660.6	18076.1	19144.4	20245
668	144.067	186.261	3.1	3370.47	2266.1	1604.55	3629.88	1162.66	2096.22	5154.38	1820.17	5035.02	3032.39	3176.88	2155.64	4141.21	3095.34	2564.74
669	144.08	348.335	5.81	472936	294676	456979	132148	349421	360837	377771	111667	230292	588801	883898	877681	454152	482180	438179
670	144.081	516.326	8.61	4476.44	2802.11	5079.07	2364.24	4939.18	4691.94	5276.18	2734.57	4384.62	8437.69	5086.74	5473.7	7464.14	4610.09	5612.34
671	144.081	830.456	13.84	18880.5	13844.9	17785.1	5083.13	4682.55	23709.8	29258.2	15856.6	12532.9	12502.2	19072.4	8865.29	19007.6	25435.2	12092.1
672	144.08	767.047	12.78	11990.3	11827.5	5606.51	2381.99	4395.28	4431.45	3808.83	4994.21	11424.5	4046.43	5964.58	3057.12	3863.67	4057	3574.56
673	144.08	886.269	14.77	33053	8262.67	9131.26	42344.6	25849.2	9801.34	21743	7793.18	20140.7	9495.49	13793.5	25736	9803.05	9187.84	19507
674	144.1	134.837	2.25	3825.42	2564.5	6682.36	4297.31	3763.51	1217.24	4548.61	1648.16	4252.66	4848.07	3413.75	4126.86	4407.53	6322.39	3058.7
675	144.101	273.476	4.56	4487.56	3586.72	11005.7	15563.2	5225.03	1878.24	8548.52	2966.91	3915.64	4691.69	1263.36	2080.48	6575.83	5272.14	4988.3
676	144.101	85.22	1.42	7194.97	4878.86	11857	8725.01	4565.4	3337.92	8473.5	4357.22	5328.81	5822.47	2231.17	8162.58	7351.1	6934.21	6641.58
677	144.101	251.781	4.2	4905.33	3514.92	11058.4	4315.27	4264.88	3212.92	3518.32	1782.39	5287.52	2703.48	5755.4	5555.3	1515.55	2522.59	4586.89
678	144.138	616.057	10.27	2825.89	2918.83	3745.5	3489.17	4534.6	6174.27	5222.48	2733.5	4514.89	4375.41	4813.71	3251.01	3761.97	2895.35	5225.63
679	144.175	339.942	5.67	270820	302406	237676	593993	289750	347161	277008	546745	290400	372339	269443	273741	293267	393462	341011
680	144.173	885.206	14.75	1.09572e+06	78431.4	215354	1.78119e+06	850415	677905	212162	718052	112102	190941	287918	511834	869416	480999	167146
681	144.173	695.061	11.58	210399	86366.5	82688.5	247066	32767.1	88389.3	56328.6	119485	79825.2	138603	148190	23793.5	59593.4	64913.7	89690.7
682	144.175	812.65	13.54	1.04429e+06	527942	1.94103e+06	653459	461688	593966	437545	3.10496e+06	736851	915934	2.20357e+06	324761	427670	855945	266551
683	144.175	748.812	12.48	130585	134572	298613	529493	119105	195836	247057	105859	119289	430919	332416	61853.9	119067	115480	129513
684	144.173	725.294	12.09	517690	131413	90082.9	281001	83386.3	68697.1	119724	364032	132583	215040	190429	39304.7	166314	104598	144671
685	144.17	916.634	15.28	7646.76	25426.6	14660.5	14019.6	3363.63	48862.2	9354.16	21874.7	16447.5	9760.81	2559.66	1187.74	19090.6	11652.1	6726.56
686	144.173	766.965	12.78	547723	146401	112832	385612	178917	185015	205334	190883	108618	122229	256261	30153.7	125566	120736	86751.3
687	144.173	824.31	13.74	851050	118710	646444	2.05585e+06	1.19208e+06	1.21747e+06	1.56259e+06	1.00517e+06	907374	699972	1.11161e+06	369448	1.88179e+06	396186	674725
688	144.172	657.699	10.96	135039	84769	57107	156420	64933.7	18937.1	50756.6	159640	100054	90009.6	78887.8	57127.6	46352.4	61134.8	76301.2
689	144.172	623.399	10.39	101188	73632.7	42044.3	111663	53924.9	58754.8	145853	61972.4	86812.1	44264.6	58558.8	88079.8	61841.5	91303.5	12929.8
690	144.616	81.142	1.35	2806.34	1466.85	40862	38460.8	5828.08	19573	6861.73	7747.15	6219.86	5728.42	1777.46	7401.09	14194.2	16537.9	14524.7
691	144.982	61.7145	1.03	1574.78	1769.28	1221.26	1512.57	1282.6	756.042	1176.45	5143.34	4378.03	1221.8	3246.94	1502.66	1444.52	906.225	1003.88
692	145.017	62.347	1.04	6590.76	11056.5	16476	15628.4	4594.24	13973.5	4925.51	8703.16	4804.88	4443.59	5266.41	5428.52	9689.59	8367.37	7201.11
693	145.049	132.801	2.21	12533.3	10329.3	15419.8	14388.9	11637.5	11006.9	12312.1	8987.11	11718.3	15498.5	8696.16	9079.27	13623.9	9742.96	10886.1
694	145.04	61.223	1.02	2721.48	1564.08	3141.39	3154.82	1426.95	7931.33	2676.92	781.293	4355.67	3085.51	1365.23	3575.89	1590.26	4328.85	1256.77
695	145.049	110.955	1.85	15315.4	11209.4	15958.9	16458.5	2041.08	10058.6	9148.83	12051.8	10150.8	10717.1	11870.9	5831.29	12166.2	9341.66	8002.6
696	145.049	82.042	1.37	29606	7204.66	17594.7	15012.5	25031.5	22334.9	27755.3	13918.6	21657.3	29053.7	28693	17459.5	17580.7	11373.3	18988.5
697	145.064	536.61	8.94	1584.61	1059.78	2267.87	2688.11	920.039	2440.6	2761.2	1227.33	3525.28	1088.18	2065.92	1281.72	753.83	986.916	1494.08
698	145.061	290.309	4.84	1166.87	1820.15	1279.75	1370.93	626.149	1163.25	1274	790.506	986.226	1287.73	1716.66	893.013	1950.08	1333.68	1114.32
699	145.083	348.352	5.81	58874.9	35283.6	48621	14458.5	26874.2	46121.5	43644.5	16707.5	35736	73580.9	119283	69872.2	48032.4	43639.5	67839.7
700	145.1	454.677	7.58	1177.84	1669.91	3044.62	3693.81	1591.92	1795.94	989.691	1401	1355.51	1827.83	701.926	1853.68	1263.62	1727.3	1240.71
701	145.097	318.617	5.31	1452.08	870.692	1291.48	661.5	1536.79	716.9	893.75	627.213	1015.57	1360.48	1300.73	2282.66	997.46	1219.35	1173.29
702	145.098	84.507	1.41	1344.17	3948.89	1894.92	808.797	1242.43	6083.59	2514.56	6903.68	4264.04	1585.52	2094.88	1577.98	1434.27	1011.59	1485.55
703	145.119	81.522	1.36	10203.4	2726.22	7480.17	7775.74	1002.01	3904.54	5904.02	1371.26	1076.24	6592.83	6811.05	1972.51	1975.75	3813.96	3111.99
704	145.178	339.781	5.66	26057.2	44871.4	29056.8	63385.8	28449.3	50448.4	28430.9	44957.1	38571.1	43143.7	39647.6	27220.2	28397.2	35196.9	26682.9
705	145.174	881.236	14.69	26060.9	20514.4	11392.4	31937.3	23722.8	27654.1	19361	27700.6	21754.2	17456	29553.7	22672.4	1743.51	39517.8	23341.7
706	145.175	832.494	13.87	23360.5	18141.1	20381.7	48500.6	43389.1	18647.3	73094.2	38323	32810.8	22321.5	28876.9	18129.2	18888.1	21202.4	39896.7
707	145.181	823.42	13.72	159825	16679.8	24143	39012.9	26218.5	56535	27994.4	34574.8	7236.65	64851.8	40566.5	35610.8	27632.6	26212.8	25237.6
708	145.175	801.229	13.35	16848	18437.3	13171.8	24104.5	12517.6	46024.4	13744.8	22271.8	9535.88	16291.5	25795.1	23529.7	36060.3	30564.1	39396.7
709	145.178	859.965	14.33	15310.1	13330.7	5772.9	19234.9	13449.9	19837.3	11554.7	18333.5	6688.22	38327.1	13858.6	11234.5	11507	11943.8	25661.1
710	145.177	744.778	12.41	14251	15361.6	7668	13955.3	7020.89	6173.8	1562.43	10736.6	10417.7	17376.5	11078.4	8444.1	8204.73	7151.96	13555.4
711	145.928	1.838	0.03	264.286	515.546	845.823	719.344	229.474	337.559	2096.85	193.983	599.891	728.806	318.6	185.815	3262.51	283.384	1029.79
712	145.928	17.676	0.29	871.426	551.469	607.567	496.53	2158.54	354.197	3272.3	516.125	141.683	431.66	426.188	574.13	2008.51	448.027	1103.12
713	145.928	41.761	0.7	507.768	565.258	525.995	396.442	872.055	265.57	715.366	332.602	616.636	903.184	1135.75	360.504	2721.45	339.197	1145.74
714	145.928	32.259	0.54	1570.65	616.422	719.543	458.68	980.338	527.844	1195.05	388.243	698.907	2259.84	1141.29	470.094	959.379	603.583	1287
715	145.929	54.492	0.91	2268.78	770.813	1100.26	386.825	1534.01	449.726	2073.8	736.767	2192.79	1775.41	1679.63	779.04	3682.53	929.969	2858.83
716	145.928	953.455	15.89	1715.27	816.322	626.708	733.409	652.104	1588.57	844.379	737.809	551.57	525.874	658.95	433.252	451.416	344.908	1484.06
717	145.954	899.014	14.98	595.622	506.334	2549.8	2702.25	2892.5	3575.7	2774.62	3716.54	3302.78	2851.78	2280.49	3415.22	3023.09	2520.19	2280.59
718	146.045	85.634	1.43	1237.37	1451.75	7224.19	4054.99	2008.73	1294.44	3181.16	1416.41	1061.16	1129	1626.44	2049.89	1021.5	2534.49	1835.29
719	146.06	321.172	5.35	11557	13534.2	25226.2	34553.6	15037.5	8900.03	12590.6	5244.67	17119	9933.53	11372.1	13059.8	21883.2	17443	16540.9
720	146.059	411.23	6.85	3692.15	1507.3	4165.15	2851.49	1854.19	1303.95	2450.08	1317.97	2739.68	3021.17	2826.54	1120.41	2755.45	2573.7	2247.68
721	146.06	498.614	8.31	2598.25	383.004	616.527	539.844	532.776	481.111	2447.28	332.138	667.812	3662.08	2331.4	3040.89	1861.11	1998.99	1162.19
722	146.081	82.59	1.38	30102.7	12420.3	31881.9	18305.9	20295.7	9121.51	14844.5	12141.6	12099.3	12758.3	35922.8	26341	19019.3	26162.5	19680.3
723	146.08	112.695	1.88	4008.23	1013.52	12348.2	3298.63	7134.23	1623.64	2619.26	1685.67	1761.35	3624.77	9462.02	4650.25	4637.31	4145.22	5533.11
724	146.08	277.435	4.62	861.539	1101.9	1650.95	2129.71	2795.45	1598.42	1067.32	2859.01	3096.41	1223.42	772.346	1126.2	755.683	1159.35	1636.9
725	146.087	348.345	5.81	2936.77	1673.54	3308.57	1237.85	1916.52	2594.04	2662.63	723.516	1169.52	3769.05	6067.64	4110.08	2136.05	2787.88	3006.23
726	146.117	376.291	6.27	35368.5	11915.3	29657.5	13936.2	18030.2	17292.9	20609.7	16862.7	17057.7	31027.7	18379.1	29530.7	19700.9	20973.1	19273.3
727	146.117	318.779	5.31	39073.1	21431.4	48442.2	26078.7	27459.2	18540.5	26392.5	10561.5	24830.7	36330.3	23286.9	23521.3	26218.7	31377.1	26316.2
728	146.117	469.998	7.83	5868.54	6678.22	13760.1	4586.59	6262.11	14168.9	6600	7280.73	3539.76	10706.7	5173.05	9234.66	7170.83	10192.3	8665.56
729	146.118	434.979	7.25	8493.34	4609.94	7651.82	3135.57	6025.73	5295.42	5208.32	6175.52	2692.46	5758.04	1519.58	4080.58	6361.82	5737.93	7857.15
730	146.117	84.507	1.41	61838.3	24678.3	49840.3	29795.2	41144.1	7922.18	71296.7	25558.3	42809.9	93516.4	65313.9	61811.3	47652.8	43478.8	46670.6
731	146.117	420.649	7.01	4105.5	704.78	1730.74	1829.29	2369.21	3013.27	3897.55	2848.47	2702.46	4434.79	4177.95	2541.38	2615.51	2784.24	3998.21
732	146.117	390.216	6.5	6330.84	4900.1	11707.2	2562.42	5449.78	5726.39	3722.21	5174.94	4003.03	10291.8	4208.9	3525.69	7095.28	8820.63	6031.74
733	146.116	123.926	2.07	2501.67	3034.91	5382.8	4862.31	4403.45	1534.96	1867.68	1129.9	2169.56	3240.41	1995.18	2298.32	1953.09	2517.12	2229.22
734	146.129	248.879	4.15	2562.28	1006.51	2773.8	842.111	1537.56	1196.71	2339.75	684.854	1151.38	2141.43	7156.76	2243.38	1819.6	1618.12	1878.35
735	146.164	59.1665	0.99	19998.5	741.245	18335.3	3490.9	3608.25	290.327	2906.18	277.825	2515.88	4024.61	2330.71	2488.09	3534.93	4063.71	5819.71
736	146.182	339.573	5.66	793.32	1646.85	869.242	2593.24	1119.89	2508.21	1408.48	2820.39	1666.75	956.945	867.521	1040.68	1582.92	993.975	1065.91
737	147.028	144.775	2.41	37879.4	633.957	17442.3	1487.98	14624.4	9859.59	16799.4	433.003	22818.9	13027.5	37933.5	21812.2	26265.4	22968.4	16006.8
738	147.028	179.296	2.99	51652.6	28099	24290	13498	15832	18649.7	29144	24010	34334.9	19687.7	61807.1	24426.9	21373	39263.4	26540.7
739	147.043	247.287	4.12	19141.4	14735.5	17124.4	536.802	12525.9	8806.23	22845.2	399.931	17032.7	14491.4	1176.61	6066.82	25422.1	20218.1	15750.4
740	147.05	61.468	1.02	18608.5	11846.6	16882.4	24072.6	23753.8	4033.08	14052.1	8004.47	19018.1	12234.4	13540.8	14511.6	15909.7	14600.7	14286.9
741	147.063	320.494	5.34	2401.09	3324.69	6031.76	3672.67	2605.63	2470.05	2427.03	1825.49	2567.18	3775.89	2944.47	2985.75	3146.82	3556.86	3586.76
742	147.08	693.72	11.56	8714.74	3767.35	4885.71	5083.08	5902.98	5899.6	5548.14	2825.84	5878.45	6084.89	3831.75	5325.35	4957.4	4121.54	4886.54
743	147.076	73.788	1.23	204585	185345	433519	693257	239749	121349	167985	96938.1	210657	142503	233384	206780	328934	451176	294347
744	147.075	90.83	1.51	21379.2	13610.7	65559.9	137447	40983.9	18496.8	23530.3	12329.4	31714.3	12801.3	31802	16367.9	36691.3	64781.8	35381.3
745	147.075	257.777	4.3	12775.4	8589.16	14948.4	5064.96	3354.35	4310.9	5491.45	1608.58	10580.2	11150.2	17408.4	13888.7	4696.93	4686.82	9563.45
746	147.08	762.347	12.71	2100.22	1937.91	2542.16	2106.5	2160.11	1545.38	1981.92	1228.13	1999.42	2452.05	2072.62	1958.18	2038.59	1007.76	2023.49
747	147.113	65.115	1.09	33759.3	29269.2	68886.7	70664.4	43928.3	31120.4	22261.8	20121.8	30580	32140.7	16755.6	26678.9	39284.8	36898.1	36193.4
748	147.112	134.634	2.24	1835.51	1510.73	1459.14	4635.31	2547.84	1420.6	1697.46	1317.23	1954.17	1663.31	1176.71	1648.53	1174.68	1829.46	1456.14
749	147.119	319.408	5.32	2645.27	2819.03	5813.68	1047.6	2595.72	1881.16	1843.48	1074.12	2156.69	2414.01	2249.93	2404.42	2587.3	2734	2410.03
750	147.117	85.463	1.42	6219.86	3145.05	6517.42	3447.35	5411.33	26209.9	8358.43	2098.89	13654.5	8339.07	7867.02	5610.12	4707.28	4690.96	4172.29
751	147.113	245.899	4.1	2294.37	1466.24	1516.83	2405.16	2738.68	2057.68	2599.36	1565.42	2232.89	2822.86	1646.66	3439.46	2939.46	1110.58	930.113
752	147.12	376.281	6.27	1399.51	1373.42	2665.35	2697.28	1726.46	1454.64	892.572	1359.46	1500.62	2393.52	1494.63	2749.95	2112.71	1079.01	1747.91
753	148.051	61.438	1.02	2106.13	1769.06	2956.83	4167.83	2855.1	803.759	2094.63	1091.09	2798.18	2272.32	1876.97	3573.61	2563.12	2739.28	2412.62
754	148.06	77.257	1.29	220361	181310	168892	212155	169053	186137	154089	182509	239392	154049	228107	168766	192941	180031	191867
755	148.06	253.331	4.22	14087.1	5691.01	7999.43	2503.7	6171.51	5695.47	10307.6	1634.73	7071.8	12708.2	10565.4	16417.4	9094.88	13265	7243.97
756	148.06	134.071	2.23	2168.4	2022.11	2995.81	1796.38	3129.72	1666.84	1708.8	1463.19	2184.84	2542.56	7562.99	2300.19	3173.02	2243.43	2607.52
757	148.083	73.787	1.23	7904.69	3843.36	56511.1	27749.5	2375.59	6866.74	5186.46	9598.31	5892.05	6340.31	13403.7	69917.2	13095	7466.32	86208.1
758	148.096	110.872	1.85	28476.3	10002.2	19242.9	13641.6	11043.5	4136.85	20880.7	14860.1	21011.5	14242.6	17562.1	24392.1	19922.7	13220.6	15350.8
759	148.096	130.757	2.18	5877.03	3419.65	6686.08	2134.24	2274.37	1633.07	5128.17	2185.82	2572.2	3595.44	5030.52	3534.13	4701.54	4871.45	4298.97
760	148.096	85.41	1.42	44510.6	25134.5	46402.5	16550.2	27306.3	14065.3	50377.3	27487.8	45545.8	36509.1	57070.3	50572.2	46922	34523.1	35930.8
761	148.116	65.115	1.09	2806.8	1434.49	4356.26	5424.73	2910.52	2619.79	2142.03	1055.81	1950.69	2476.74	983.385	1854.51	3451.75	2489.14	2916.63
762	148.552	826.25	13.77	2032.36	4184.82	4268.72	2789.81	2855.48	1509.44	1879.13	1776.89	3248.7	3588.05	4121.64	1916.17	5055.21	2521.73	4683.27
763	149.015	917.487	15.29	488.581	2071.4	366.892	5691.93	13314.5	3365.63	10131	1470.63	12178.1	2789.33	606.086	8575.99	14375.5	13310.4	6440.29
764	149.023	825.629	13.76	575541	805666	759221	730124	731507	812162	557724	713377	584709	778484	774222	694346	589786	777441	569899
765	149.018	5.114	0.09	20927.9	11401	16960.5	14432.3	12078.4	22740.2	18974.1	16387	31174.7	30619.7	14978.4	39969.8	11317.6	26285	31140
766	149.015	935.354	15.59	770.76	606.084	1002.17	2744.32	34798.5	3864.03	21652	17312	25479.4	1183.54	8933.65	13659.7	25856.4	7237.46	19433.1
767	149.015	951.074	15.85	1460.71	1328.99	787.203	12807.8	11818.9	3587.91	33257.4	8254.24	35999.6	2309.42	11688.1	32840.5	37286.4	38366.7	33073.3
768	149.025	722.455	12.04	71083	81163.5	129481	77051.3	163725	92676.3	61952.4	25391.5	75120.5	57013.7	117504	67906.4	69700.7	73154.9	131358
769	149.016	885.896	14.76	52542.6	2738.42	248.16	10288.7	50849.1	60194.2	37936.6	9219.2	46456.4	43999	8865.57	1506.82	47826.3	45755.1	58610.3
770	149.043	485.184	8.09	2157.72	53884.1	9125.97	50014.5	2813.7	55824.3	4974.01	2859.23	2989.81	2012.15	48706.1	44664.2	2555.87	2169.46	2710.65
771	149.048	61.6755	1.03	3520.65	3374.28	4306.63	6877.86	2915.88	1047.5	3511.26	2938.38	3933.23	2626.16	4115.83	1251.35	11407.7	7058.7	3504.25
772	149.047	260.024	4.33	1290.42	25614.7	20477.6	24743.2	30938.8	30666.2	1083.7	25967.4	27843	3938.48	29772.6	17581.2	6659.01	5541.41	6327.31
773	149.059	762.992	12.72	36019.4	27280	42367.9	27435.5	57593.6	27542.8	32396.8	31868.7	51665.5	33344.2	27618.5	34509.8	47740.1	47241.1	53480.6
774	149.059	278.198	4.64	14183.5	12060.4	20321.3	30682.4	13471	9045.24	9478.58	12445.9	16094.2	17146.4	4051.09	10051.2	12931.6	13681.4	12633.6
775	149.063	77.258	1.29	14169.3	11374.4	13340.1	14023.4	10389.5	10388.6	9548.01	13441.2	12627.8	11360	12082.8	9863.49	17008	17510.1	11571.1
776	149.096	749.593	12.49	15920.1	14140.3	19373.2	21885.6	22407.5	15650.6	26129.3	16980.3	22549.8	21257.8	16951.1	20885.3	18881.1	22349.7	18072.1
777	149.096	578.343	9.64	20995.6	8645.59	3926.43	1746.79	11865	1439.51	14686	3533.58	20954.8	18142.5	8683.89	16577	11542.9	12201.2	13065.3
778	149.099	85.566	1.43	5404.62	2563.2	9786.5	1645.54	2926.59	10839.8	4924.66	2444.08	2865.33	3499.18	5794.16	3875.31	2076.27	3469.69	2801.69
779	149.092	262.078	4.37	2700.52	776.822	10906.2	767.153	2302.52	945.592	1653.19	733.262	1354.8	2589.77	5742.86	1379.33	2308.16	1775.7	2312.48
780	149.096	428.704	7.15	23866.6	16279	4695.83	1805.81	6174.66	1917.3	10648	1772.66	9301.54	15809.3	5618.64	11952.2	11868.4	10281.3	10588.1
781	149.095	819.886	13.66	1012	1397.03	2689.76	2156.74	1927.11	2270.08	2711.38	1874.32	1833.83	2676.89	1410.91	1562.68	1584	2024.39	2454.65
782	149.092	248.117	4.14	3341.62	1224.79	5754.6	1384.23	1492.63	1280.87	3403.16	553.014	2781.58	2498.39	1843.76	2116.31	3711.19	1984.06	1292.38
783	149.096	489.998	8.17	2703.48	1218.79	2572.88	2403.17	791.942	1653.8	3112.76	907.417	1401.65	1463.56	3395.04	3174.84	1411.58	1761.31	2134.42
784	149.133	635.564	10.59	4111.4	6147.19	17334.5	37468.3	7028.83	1778.86	4934.62	3093.16	4057.44	5133.88	3154.62	4718.69	13207.2	13022.4	14712.9
785	149.953	62.658	1.04	3315.22	1908.93	3653.34	1516.83	524.612	4977.9	3205.29	2914.47	1772.45	2021.04	2465.05	2994.57	3203.54	2737.41	1737.72
786	150.026	825.629	13.76	64539.1	97812.9	54419.7	40405.3	48433.2	49666.8	54640.4	55166.5	51665.5	58360.9	46134.6	48059.3	54938.3	64600.3	49229.4
787	150.022	4.966	0.08	428.309	2330.95	3168.5	1755.84	3366.76	1965.06	717.956	1228.63	4680.33	2694.06	2160.36	5168.57	2891.96	2530.31	1359.21
788	150.027	945.04	15.75	1455.15	1001.19	134.32	6528.26	1621.89	5847.41	703.849	727.379	1220.56	1354.1	1905.18	2985.17	977.65	1373.26	692.917
789	150.027	956.466	15.94	2037.56	782.221	860.176	2315.67	1667.31	4010.13	1254.39	2625.61	1941.22	1569.93	2416.3	1441.77	1653.56	3223.03	1248.47
790	150.057	144.81	2.41	20922.5	23641	59496	57852.6	56956.8	13544.4	19866.1	6751.9	50532.2	40124.6	13836.2	27068.1	35183.8	52092.1	51493.6
791	150.056	258.952	4.32	13143.7	2683.16	14952	4198.32	3182.05	5505.25	9403.29	4247.27	8398.19	6306.71	14046.8	9448.21	5214.6	4907.66	9730.73
792	150.053	87.213	1.45	4627.15	1312.39	1992.95	801.89	1146.89	1526.18	1678.4	3216.99	3066.97	1250.32	1567.21	770.429	1700	2570.34	2388.29
793	150.056	363.734	6.06	1794.44	1438	1629.48	864.552	1278.34	1138.14	1196.53	929.465	1315.94	1621.92	20107.8	5886.4	2589.74	2680.2	3388.47
794	150.057	312.849	5.21	2886.85	644.304	5517.25	2450.42	2518.26	959.852	1998.22	950.89	2151.33	3589.12	4382.33	2101.7	2321.91	2471.08	2631.25
795	150.054	170.095	2.83	5677.1	2571.52	5374.63	4448.17	1730.14	2218.69	4699.94	13828.2	5788.26	2734.57	2820.6	3351.79	3148	2809.75	2017.64
796	150.063	763.016	12.72	3502.12	3252.95	4935.55	4170.18	5579.55	3972.61	2481.45	3081.81	3640.76	4019.48	4372.07	4191.25	3708.36	7975.81	5224.06
797	150.074	78.895	1.31	5105.47	3328.93	5266.93	3062.46	2928.67	2054.23	2591.89	2711.05	839.255	2571.95	2516.91	2481.96	3244.62	2628.04	4076.5
798	150.077	282.226	4.7	1798.35	2665.65	4279.29	1888.92	2511.48	833.398	2852.82	854.914	2646.86	2640.43	1110.83	1414.09	2997.38	2654.85	2422.79
799	150.099	749.639	12.49	2989.98	2056.18	3017.98	2312.51	2181.99	1528.32	2809.74	1656.63	1969.97	2794.42	2519.03	2546.24	2239.25	3229.02	2427.5
800	150.128	821.275	13.69	12603.3	7456.38	7512.1	7220.79	4496.17	18014.4	27305.1	5204.78	34349.6	15579.2	10328.2	11206.1	7641.29	7264	5165.16
801	150.127	791.306	13.19	7117.6	3597.53	2674.47	4283.21	3044.29	7813.17	5609.68	6765.76	8209.67	3536.25	6096	3547.34	3097.37	2464.5	3318.46
802	150.127	334.187	5.57	1340.07	1638.25	2086.03	1226.27	2194.51	5321.71	1791.58	1889.7	2966.44	1654.08	1492.18	1697.68	631.352	3473.73	1735.11
803	150.128	883.806	14.73	6604.33	3567.43	5777.63	24834.9	16078.3	22538.5	8264.92	11590.5	5202.25	5029.78	22309.2	4863.17	3960.95	7625.55	1650.45
804	151.027	825.631	13.76	5413.3	9349.45	6128.8	7548.66	5743.61	5633.94	3744.84	9946.31	9005.12	4563.05	9775.09	4665.1	5530.92	6639.11	3128.7
805	151.035	61.468	1.02	11721.8	5588.65	11163.1	2899.88	8585.15	3041.91	8665.65	747.427	9156.26	10432	8919.03	12241.1	14451.1	12702.9	6592.3
806	151.061	145.375	2.42	1198.55	1362.85	4060.8	2138.91	2368.12	1262.19	1350.97	894.57	3373.55	4854.16	1142.76	2261.71	4490.95	3116.69	2369.52
807	151.075	732.311	12.21	2750.35	1957.18	3872.04	5224.17	2347.95	3141.04	2133.84	3935.43	3311.78	2891.3	4120.6	2243.6	4274.84	2839.12	3679.37
808	151.074	670.173	11.17	1311.81	3466.51	1550.56	5124.55	2941.36	2871.2	2633.84	3093.98	4298.57	4009.76	5706.17	3128.64	4243.75	2051.72	3517.58
809	151.075	468.851	7.81	713.137	820.307	2204.14	2458.1	1090.46	3684.38	877.267	1144.79	916.873	1581.03	1604.2	1188.08	1134.8	1305.05	1322.17
810	151.075	402.719	6.71	1497.67	1264.99	2148.58	1563.53	773.152	2416.99	1253.71	1349.53	1171.65	1827.75	1346.36	1704.52	1081.87	1139.13	1307.7
811	151.075	293.094	4.88	1044.61	1479.92	4747.55	5607.75	1554.95	3089.41	878.113	2465.2	1281.77	1868.51	1057.09	1423.25	1544.77	1293.93	1333.2
812	151.097	814.147	13.57	3821.98	1537.59	2394.96	5401.03	3736.41	5535.09	2964.46	4700.84	3668.11	2436.6	6880.55	4223.06	1881.36	1739.61	2429.33
813	151.112	762.933	12.72	5434.62	3800.52	5191.61	5268.32	6070.12	4112.48	4889.47	4134.18	3825.39	5598.14	3914.8	2854.67	3545.89	6472.63	4831.69
814	151.111	387.003	6.45	8969.82	2467.06	6171.35	1393.73	4805.66	1266.05	15326.2	783.643	1226.52	10074.2	14762.7	13675.7	10157	5511.95	9815.88
815	151.112	355.589	5.93	1355.72	2852.59	3389.48	5547.34	2408.45	1226.07	785.774	1173.82	1294.49	2226.51	1509.72	2064.45	2093.75	2000.17	2398.41
816	151.574	249.3	4.16	1230.7	829.48	1089.75	60.2825	1209.12	1320.51	867.916	43.1519	1319.64	1279.13	956.312	1495.47	772.028	781.356	893.328
817	151.949	63.0615	1.05	2669.55	944.172	1654.1	964.76	372.782	2935.59	1596.36	2021.99	696.058	1576.06	1951.09	2245.75	2450.82	1304.42	1524.41
818	152.037	61.831	1.03	2989.1	1237.37	2434.4	1073.08	550.874	1087.39	1606.58	747.004	1948.99	1337.91	1323.62	866.053	2761.62	1538.85	1481.58
819	152.056	134.837	2.25	22773.7	14680.6	75007.7	10082.8	23373.6	8129.02	41354.8	1177.11	20030.2	61888.2	94050.7	42207.1	31564.3	34223.6	28004.7
820	152.056	250.021	4.17	277995	217532	318222	5972.77	213000	109978	295938	3680.64	294909	284757	155797	249984	201138	187922	176514
821	152.056	85.463	1.42	2241.26	2135.64	5926.51	15775.3	2683	2405.72	4399.22	3345.08	1979.84	8827.99	10374.9	5996.99	6386.02	5576.96	4207.64
822	152.056	263.669	4.39	5856.59	14784.6	21129	19951	21351.8	6576.96	19863.3	8982.96	16535.3	25707.9	12298.4	11887.3	8923.69	17569.3	10568.5
823	152.07	183.799	3.06	27090.4	18959.9	13508.6	10231.7	20540.7	2664.14	11559.1	4655.42	18270.9	30180	2656.22	20607.4	15572.2	14526.7	13997.1
824	153.033	61.643	1.03	2773.94	1401.93	2437.09	1296.07	1751.92	537.326	1210.16	358.614	1446.32	1584.43	1935.4	2015.59	2373.36	1703.24	1237.74
825	153.039	224.751	3.75	1440.21	375.183	2751.68	13393.3	314.391	575.957	5048.33	1859.28	3069.88	1244.46	4359.85	5973.35	4939.11	9841.22	2396.88
826	153.037	244.491	4.07	2563.2	3233.2	5700.39	2269.83	6422.68	1442.3	7743.84	1298.22	2042	4072.61	10034.1	4278.43	7199.1	24581.2	18267.8
827	153.059	134.657	2.24	2081.31	1677.59	5798.07	3502.73	1592.81	3993.82	3103.7	3382.59	1152.07	3583.51	8782.25	3630.12	2847.01	3014.05	2342.32
828	153.059	250.737	4.18	15440.4	13493.8	19768	2959.57	13345.1	7145.28	18558.6	2868	23774	19488.6	15761.8	17606.2	18900.9	9857.76	16835.4
829	153.074	81.8065	1.36	3326.82	5372.03	6376.65	16355.7	3413.16	2691.12	4565.4	7068.89	3959.73	4375.27	5996.58	1669.21	29374.4	40752.2	30341.2
830	153.091	836.122	13.94	2716.57	1806.21	2714.59	1888.68	3433.29	2734.05	1650.76	1660.73	1162.48	1241.32	2973.86	2677.77	1487.89	1661.2	819.759
831	153.128	567.208	9.45	192996	55414.4	61667.7	15328	78310.1	4266.55	122594	10115.2	83800.1	179200	143060	204171	118290	132409	100706
832	153.122	5.274	0.09	1070.8	2589.72	2051.12	2491.69	3000	2406.85	2527.37	1893.34	2619.22	1008.89	1462.81	2333.62	3146.38	754.258	1730.38
833	153.127	693.936	11.57	13310.2	3020.74	6267.85	3218.19	5882.76	2725.7	9418.83	2981.93	2033.21	12656.3	3437.4	6588.2	3073.01	5005.9	4231.98
834	153.128	748.978	12.48	6798.39	1976.45	2519.07	3028.87	5311.78	3069.83	2567.68	990.362	2875.49	3249.16	2637.33	4356.1	3641.55	6365.11	4275
835	153.948	62.375	1.04	1423.8	280.857	583.872	498.455	197.072	1761.06	1068.4	1122.83	751.365	723.656	942.775	812.261	1111.4	591.39	918.285
836	154.049	262.827	4.38	505.362	1084.3	4794.33	133.926	2523.67	657.984	1074.48	84.8567	4532.87	4849.63	278.458	2501.1	3192.9	2826.44	2915.51
837	154.085	260.534	4.34	1247.97	1123.57	4391.55	780.104	799.352	1248.63	1008.56	1828.6	852.781	1893.47	1310.8	2078.81	2195.91	1985.65	2255.47
838	154.086	200.018	3.33	5017.64	1212.95	2350.62	1145.04	1596.97	1253.48	6626.59	935.227	1416.17	12741.4	4891.9	4233.72	3811.02	2160.12	1847.28
839	154.122	831.789	13.86	11568.2	17517.8	27094.8	10589.9	7539.89	18841.2	29725.1	8785.09	13097.9	20418.9	27283.4	18136.3	10309.2	18524.6	34248.1
840	154.122	861.681	14.36	7218.74	7306.37	9436.49	8064.08	9552.5	16278.4	7567.25	8732.1	19220.7	12843.7	8179.68	11554.5	7384	12938.5	7647.94
841	154.13	567.208	9.45	22016	4298	5845.18	986.644	9308.11	1012.25	19192.6	878.31	6184.14	21201.2	17284.5	20881	13308.8	10509.8	10574
842	154.122	873.88	14.56	7855.12	10887.5	7819.02	6662.57	7362.32	6776.29	26157	27737.6	5626.84	5863.84	3502.73	8083.59	3303.35	8359.32	31109.6
843	154.134	71.424	1.19	13786.5	3891.2	6838.97	11594.6	7771.93	4031.86	3705.67	3083.09	5179.47	10215	6092.66	7383.03	6701.73	7339.88	6468.5
844	154.159	891.379	14.86	207.403	107.252	513.947	938.264	492.873	1072.76	1281.04	1605.56	1333.82	350.245	1445.26	1475.54	721.923	1020.6	1396.18
845	154.967	61.435	1.02	4928.36	2410.62	2243.3	1540.01	2255.71	631.981	2559.02	408.236	4106.94	2575.97	2841.22	4558.24	2798.24	2492.27	2829.46
846	155.034	266.22	4.44	5633.13	6435.96	10421.1	9054.83	6438.28	2683.82	4361.89	1102.8	3800.41	4548.15	3473.59	3834.63	5642.12	4607.93	6251.78
847	155.033	371.79	6.2	10562.7	16329.5	10799.5	1623.36	13712	940.103	8792.1	4248.95	26832.1	10318.9	570.082	738.138	9376.57	11350.5	10634.5
848	155.047	795.19	13.25	3347.05	2762.18	1907.67	2574.4	4229.35	3531.32	3810.73	4018.13	2764.74	3400.57	2193.75	2192.36	4955.01	2659.81	3217.67
849	155.045	72.068	1.2	1574.53	922.944	2695.09	3142.5	2579.17	2047.45	2071.42	2559.87	1664.27	3382.75	3462.16	5090.17	3432.62	3173.9	2202.34
850	155.055	62.22	1.04	2826.66	1745.2	2549.82	1438.19	1965.41	1070.42	2693.16	974.797	2839.06	1791.56	1287.78	1520.49	1969.37	1351.58	1526.57
851	155.081	335.58	5.59	1801.51	1668.72	2247.26	2431.58	2456.29	1987.25	1345.06	1852.45	1102.22	2114.83	2136.32	2095.2	1568.54	1905.19	1848.85
852	155.081	209.778	3.5	5787.01	1463.25	9251.33	3195.2	8913.35	513.172	1852.64	1939.77	1392.73	4128.51	12014.4	41031.3	2531.7	12105.2	12883.7
853	155.105	446.914	7.45	5339.57	2597.31	3487.82	2628.99	4956.53	1975.51	6922.96	6672.37	2636.77	6150.96	1150.28	4576.61	3485.65	6034.65	3813.39
854	155.106	755.043	12.58	5105.09	10121.9	7499.1	6029.82	1820.59	1778.34	5621.66	5061.04	3646.74	9792.73	5817.8	9349.14	4025.86	5743.93	6956.89
855	155.106	530.145	8.84	9577.45	5924.65	12824.7	6518.01	18428.6	2240.08	13139.9	3458.17	13267.7	21423.9	17403.4	29615.2	14348.3	15235.7	10377.1
856	155.106	640.338	10.67	6586.17	12701.4	10944.4	4856.18	5625.43	2613.23	4485.05	7100.31	4297.25	4027.23	10700.1	4675.38	5017.71	8272.63	4802.98
857	155.105	437.8	7.3	1929.93	6745.82	1538.8	3296.79	4142.29	3985.82	1761.64	1919.42	5554.25	1714.86	1479.83	1467.17	3920.67	2948.65	3603.76
858	155.107	547.205	9.12	51557.5	22015.3	24459.6	4069.67	31773.7	4389.1	27647	6936.35	38224.1	38524.1	30356.9	44162.5	22860.1	25612.8	18416
859	155.107	574.303	9.57	8514.19	2173.48	7063.08	1886.73	4223.96	2959.96	4611.83	1253.92	3647.35	6733.41	3380.97	3536.05	3368.78	4009.02	1722
860	155.106	633.879	10.56	4062.7	3839.15	756.01	13061.2	4830.32	4334.81	6366.83	3377.23	3351.7	4284.83	5324.98	3663.69	6478.48	4275.54	10074
861	155.117	253.752	4.23	1796.04	2391.51	2684.84	2340.25	1585.98	1333.97	1641.46	1306.27	1678.97	2083.89	4913.61	4874.03	2592.16	3211.03	1577.67
862	155.142	697.543	11.63	3536.6	4497.21	4727.91	6405.85	2366.76	2013.49	564.63	2239.39	1845.73	4480.54	3413.45	7715.08	2739.45	3354.38	3475.08
863	155.155	824.99	13.75	2334.48	1593.17	1071.35	1608.89	1481.7	1569.53	1279.08	1622.07	1585.67	2487.7	1499.78	754.837	1468.44	850.408	1967.25
864	156.013	61.831	1.03	5838.61	2453.43	5461.17	3079.2	2135.23	1232.23	2930.92	769.829	5069.02	2871.22	4520.53	3247.61	3543.62	3989.04	3198.39
865	156.05	61.5395	1.03	2340.98	1218.82	1002.97	1470.81	1972.45	1031.65	1412.7	1220.17	1169.75	2157.04	1852.18	1362.94	1798.51	1875.98	1579.98
866	156.065	179.887	3	6191.02	3213.43	6496.05	9522.92	1834.79	1709.02	5304.92	1821.97	1634.35	2906.13	1585.87	1673.59	2413.2	4988.09	5775.15
867	156.076	134.364	2.24	3539.38	2409.83	3452.32	889.37	3159.83	875.757	2417.79	474.305	1348.02	2381.55	2422.2	2019.21	1635.83	3051.48	2949.98
868	156.077	70.534	1.18	19592	14203	28923.1	45539.8	23924.4	15135.1	12145.7	14668.4	13950.6	18052.7	26773.1	23425.8	21705.8	26595.4	19033.5
869	156.077	246.063	4.1	4280.9	4083.89	6000.53	1443.47	3847.98	2084.79	3417.69	2073.84	2357.73	3022.01	7881.65	4082.3	4988.24	3207.88	5803.45
870	156.076	86.1535	1.44	8475.79	5913.27	14607.2	13179.3	2259.83	3057.8	5718.24	2130.44	4381.13	6843.43	8665.48	7100	7052.85	7102.91	5283.33
871	156.111	545.63	9.09	5053.7	1215.47	2179.4	2581.81	2345.87	2758.46	3798.6	2647.42	1327.78	3142.32	1948.09	2548.72	530.145	1211.92	2850.36
872	156.138	251.611	4.19	11155.1	16337.2	10879.1	1404.59	10352.2	16995.8	13003	497.14	11641.1	13238.1	9081.7	12399.9	16220.1	12459.5	16008.5
873	156.138	830.536	13.84	114271	62702.3	63274	94371.6	131604	220419	143177	86075.5	75386.5	55232.6	53697.4	16215	51968.5	85164.8	88961.3
874	156.137	865.881	14.43	86982.7	14213.8	30511.9	48548.8	56587.9	11910.8	30059.7	49921.5	54393.3	99880.8	45994.7	44200.4	132924	32542.3	32798
875	156.138	811.291	13.52	155569	50512	95613.4	100226	145785	46141.9	106844	56512.5	54356.8	151039	41736.6	82747.9	93171.6	109209	251975
876	156.136	773.056	12.88	64989.8	20018.5	20865	21626.5	29903.5	21089.1	61603.4	48988	64116.3	21198.2	11496.8	10894.8	2958.14	114154	21419.2
877	156.137	879.582	14.66	31699.9	46865.7	131606	23237.9	54881.6	32339.5	134988	3832.61	18757.8	13770.2	45390.5	68516.8	19306.1	125473	161225
878	156.137	742.357	12.37	36714	10512.4	10397.2	19154.1	9424.18	9695.52	9367.81	12404.7	9998.81	14785.6	14080.7	8388.58	9998.73	14744.6	19131.3
879	156.965	61.3655	1.02	1035.85	1310.19	1412.78	1126.01	720.017	724.396	1212.38	1037.92	1800.97	2383.24	1175.59	1179.51	1109.48	1081.79	1681.24
880	157.013	144.74	2.41	44663.2	1280.2	16980	15853.2	20303	22373.4	31830.8	747.343	45605.9	26367.3	45451.7	34867.9	26707.9	28415.4	33608.6
881	157.013	179.738	3	68592.5	63779.5	27956.3	22796.4	35950.3	34869.9	46845.6	42493.2	66758.6	36083.3	80230.7	54489.2	43051.9	55177.8	41695.9
882	157.013	271.93	4.53	1197.21	1492.68	3141.31	9348.36	2478.02	8385.58	1085.56	3808.77	1237.76	1828.48	711.717	801.836	2555.5	1991.23	1721.37
883	157.012	109.386	1.82	16453.2	8002.96	10623.6	7438.35	4254.3	5614.16	11547.2	6683.61	9150.75	13400.9	6883.56	9114.82	15110.1	14972.5	10473
884	157.034	61.468	1.02	3800.81	3146.46	3865.61	4888.06	2432.11	1177.13	2556.69	1508.89	4962.93	3633.31	2456	4176.02	3130.63	3495.09	2913.55
885	157.049	267.243	4.45	3170.59	3411.62	46646	67484.3	15370.2	5117.96	4507.24	3195.41	4281.69	8422.44	1718.05	2649.29	15494	18617.4	18130.8
886	157.049	636.583	10.61	2947.46	2699.47	5102.51	3089.5	4486.55	4457.76	1766.72	4008.38	5153.24	4404.44	4488.44	1659.89	4446.16	4212.56	3844.24
887	157.06	84.7565	1.41	3903.89	2544.55	8432.93	16695.7	5850.93	4137.55	2700.26	2132.5	5742.1	4109.4	2653.79	3488.76	6949.1	4796.25	5572.12
888	157.071	62.22	1.04	2410.57	1790.61	1702.34	3191.95	2770.62	731.607	1708.62	479.128	2024.71	2145.85	2986.85	2245.97	2136.38	1834.12	1111.13
889	157.084	885.351	14.76	5064.35	5929.53	1925.45	3972.04	4546.24	10334.9	5322.35	4572.5	3362.41	3132.31	7484.71	3200.65	4082.63	3829.92	5307.82
890	157.082	872.181	14.54	3800.35	3085.13	2762.93	5658.39	2542.99	4504.6	3604.02	6285.63	7158.26	3590.23	4634.13	11819.4	4217.87	2991.12	3898.83
891	157.097	363.734	6.06	7322.59	3714.82	9042.5	5576.55	5250.41	7213.16	5366.89	3334.39	5645.02	7255.07	6597.67	6031.54	4752.31	7274.7	4602.18
892	157.097	306.19	5.1	4308.34	1643.56	3950.26	3204.69	2631.42	2879.03	3990.29	1738.93	2039.07	2016.16	3521.36	4145.31	5485.23	2837.24	2740.02
893	157.097	389.808	6.5	3760.01	1348.95	3977.12	1646.11	2084.73	1488.13	2895.07	1590.77	2552.97	3478.65	3464.31	4110.5	3033.16	1511.1	2032.2
894	157.096	251.894	4.2	4392.78	3498.96	8171.08	18988	3708.67	2618.1	6072.72	983.018	3841.5	5501.34	5892.65	4818.19	4568.68	6790.94	4298.75
895	157.097	85.78	1.43	3141.94	1842.35	2909.69	8792.65	1552.19	3512.16	1817.33	1290.82	2185.69	3232.58	2565.09	2511.59	1193.14	1780.62	2896.62
896	157.107	70.7425	1.18	832.74	937.32	1454.85	3305.59	687.735	1247.31	642.236	653.657	1214.46	1120.81	789	1438.04	1102.51	1556.53	1548.17
897	157.122	551.374	9.19	2107.19	832.195	2786.37	1528.54	2405.59	1233.35	3075.62	1248.02	1439.5	3606.2	3167.41	3132.53	2477.11	3672.69	1295.5
898	157.123	505.567	8.43	810.145	887.23	2347	1131.8	820.263	779.72	2400.67	781.88	1166.36	997.709	984.312	2925.7	2899.54	1485.22	1723.98
899	157.132	412.901	6.88	3891.14	1903.89	2316.01	1537.38	3826.49	2689.5	1731.5	1052.34	2175.76	2600.96	4224.06	3329.88	1994.1	1459.55	2429.63
900	157.133	294.958	4.92	12323.2	12972.9	20994.1	8444.63	14116.7	8400.02	10913.2	1408.74	7389.12	13407	16987	16389.5	7104.54	12774.4	12951.5
901	157.132	400.233	6.67	6115.2	4366.83	7388.08	4175.07	6316.1	4974.16	7381.15	3744.19	4356.53	13329.8	7049.86	5339.41	5670.52	6607.22	5015.83
902	157.133	282.389	4.71	18348.9	8624.79	17130.3	6926.93	12479.2	7617.23	10694.8	3580.52	10290.9	9243.56	17025.8	16664	8582.51	10536.7	11692.3
903	157.132	351.087	5.85	5082.24	5097.24	5799.6	2354.78	3879.82	3962.55	2089.99	1223.79	2731.58	3333.68	3240.44	7851.88	3229.28	2206.65	2678.76
904	157.133	374.897	6.25	4640.36	1893.1	8936.13	1969.78	2794.85	2190.54	1905.03	1463.33	2264.98	2205.56	5087.92	2858.35	2095.39	2060.43	3667.38
905	157.138	253.411	4.22	3823.68	3231.47	4598.76	25860.4	1840.69	3020.38	2469.87	1316.37	3811.07	4645.32	7588.63	5043.45	1879.14	2354.53	2033.62
906	157.14	827.418	13.79	9551.75	10107.9	8897.14	7462.59	5971.81	12012.3	6267.9	6249.21	3044.14	6185.97	5060.96	1775.51	4903.63	6558.19	14083.1
907	157.141	815.103	13.59	13744.4	7181.05	9211.8	7904.15	12487.2	8636.28	24302.2	5232.7	430.508	19315.1	6541.01	13850.2	5242.47	4094.54	6514.61
908	157.169	69.926	1.17	1033.41	1539.48	751.034	885.265	1232	2918.76	1550.3	3309.93	776.707	754.236	1550.79	1554.18	1293.93	969.225	1274.83
909	158.016	144.127	2.4	3714.34	541.313	2100.03	555.814	1787.5	880.184	2219.87	436.623	2085.83	1091.05	2715.64	2800.69	3397.22	2109.84	2651.35
910	158.015	179.272	2.99	3911.67	2722.51	1198.89	1597.23	3167.58	1656.95	3606.6	1485.84	1932.12	1339.87	5063.9	1291.59	1441.67	2297.08	2181.63
911	158.091	70.571	1.18	5046.87	7003.64	21935.9	18066.3	7369.26	8028.83	4589.84	5664.2	4458.81	8438.32	4407.58	5134.75	9405.35	6088.23	8045.14
912	158.094	939.043	15.65	1900.17	322.69	624.991	2136.34	2188.48	2191.37	598.938	2363.12	622.891	504.087	4773.33	298.975	734.673	599.68	1924.79
913	158.096	952.964	15.88	1215.08	1335.31	775.22	1311.5	1307.83	941.869	856.908	1383.43	896.391	515.281	5109.24	1188.12	3879.55	750.054	755.439
914	158.096	834.512	13.91	10579.3	7682.83	9210.65	8409.69	14395.3	9438.73	8012.3	6903.31	9099	17375.1	19898.8	9318.77	19660.9	16523.4	17378.6
915	158.095	824.758	13.75	22454.1	11748.1	17122.1	13006.8	17891.2	35044.9	10273.6	12959	29756.3	10429.4	26748.7	42446.9	10612.8	8691.07	10212.7
916	158.093	86.344	1.44	8917.57	7803.11	12336.4	7649.4	8596.48	6768.59	3820.06	2660.31	6841.77	7974.7	6899.98	5232.75	7191.6	6454.39	4739.44
917	158.096	921.292	15.35	392.736	2443.89	419.271	1879.63	757.024	4153.08	348.875	321.31	445.833	445.133	202.652	136.035	2598.28	548.532	199.795
918	158.097	887.815	14.8	10232.9	8512.84	14137	5498.44	40460.5	9344.52	10877.8	8616.64	6581.19	4942.02	15856.5	20295.7	7156.21	10771.7	21146
919	158.096	878.758	14.65	7132.47	4704.9	4517.7	7549.03	7125.37	8181.08	6333.29	26116.3	16708.7	19785.5	12520.9	6440.54	39805.4	8805.33	6247.64
920	158.117	292.483	4.87	7905.27	2611.16	3964.66	1550.11	2828.82	2020.13	3423.44	1448.59	2041.42	2735.92	6328.28	9051.07	3370.35	2438.05	3330.55
921	158.128	247.351	4.12	16756.2	12326.3	20173	1937.68	26636.8	5229.44	12945.6	1105.64	9873.94	26903.9	5452.12	13438.3	16540.5	16424.1	19389.4
922	158.128	84.7	1.41	16825	9288.27	15681.7	13399.9	12485.3	7314.59	5434.7	2560.2	8625.49	16321.3	10198.8	7086.95	8363.98	9467.67	12133.8
923	158.129	150.536	2.51	5591.23	4102.68	12085.3	3271.92	2361.07	3287.46	2005.72	2511.28	3026.69	3774.55	3458.13	5638.79	8502.77	5877.23	4356.85
924	158.15	867.087	14.45	21862.2	4629.52	12564	6774.22	4822.9	2803.99	19252.6	13879.9	6389.59	9892.86	6146.5	4910.29	52849.1	3798.38	4363.64
925	158.154	695.771	11.6	37684	53804.5	44331.7	43020.6	46126.6	51202.4	42614.1	51510.7	42388.1	42697	47258.1	33430.2	42099.3	34746.1	33262.5
926	158.153	937.523	15.63	2846.9	385.367	1006.54	1085.57	1458.41	546.335	704.248	3053.53	548.91	465.922	849.082	395.128	1468.58	476.115	464.779
927	158.154	651.189	10.85	8356.77	6576.59	16021.5	13031.7	11630	20998.7	14503.7	22792.3	6232.46	6589.69	11119.7	8977.35	10933.9	9395.26	4167.27
928	158.158	946.852	15.78	9450.35	993.624	518.818	1553.99	1381.48	1342.43	1106.98	641.405	440.198	742.662	1589.28	459.824	1417.85	844.396	661.829
929	158.153	917.225	15.29	1040.35	972.771	129.485	1147.07	441.719	840.778	562.883	1630.02	426.043	286.642	199.054	178.788	719.604	298.119	148.48
930	158.158	954.509	15.91	3455.99	1573.17	776.779	2719.35	2837.33	2031.97	2128.54	3189.34	330.716	1211.19	1222.49	1263.44	1085.48	1392.67	1120.77
931	158.152	833.226	13.89	17419.3	16530	34910	21123.3	21241.6	22150.4	31710.7	50396	24493.5	7500.51	15710.9	52569.8	14936.6	12708	22890.2
932	158.153	816.436	13.61	128325	37913.5	17943.9	19873.5	27124.4	31255.2	43672.8	40866.2	30210.6	20506.1	25219.5	32080.9	44257.6	36138.7	33922
933	158.153	889.973	14.83	33257.6	18269	12871.8	2738	11107.9	9259.11	15148.4	10218.8	2415.4	4662.43	10183.9	1838.78	6151.55	5704.17	11321
934	158.151	793.449	13.22	15254	18027.9	10694.1	15905	10633.4	16240.2	26688.1	14098	15329.2	13569.3	8163.96	27426.7	10727.4	12158.7	11935
935	158.961	1.676	0.03	2591.22	1212.86	1003.68	457.599	1837.55	605.701	1970.87	533.415	837.062	965.571	1181.82	720.1	1501.38	600.416	1286.94
936	158.961	956.598	15.94	1928	2492.39	2472.31	3060.77	1552.15	1546.52	522.728	1733.04	1234.71	256.679	4411.39	3554.86	1185.63	2313.54	807.333
937	158.961	13.374	0.22	630.355	1648.74	1664.95	250.598	717.188	1510.63	2717	260.562	3704.9	609.154	2957.33	1713.27	914.69	812.266	1083.12
938	158.961	948.516	15.81	1057.59	743.91	1471.57	986.632	1645.25	5506.95	1762.17	1157.4	1045.18	1207.86	967.913	908.523	2542.29	1028.96	1008
939	158.961	938.179	15.64	415.913	665.049	2278.05	1113.66	500.058	1166.31	330.893	1700.03	468.733	943.142	864.797	684.808	302.059	946.064	3718.95
940	158.962	33.179	0.55	2004.11	667.111	1219.94	236.242	1703.81	1313.11	1233.95	240.167	720.943	929.182	428.449	920.245	696.926	698.49	1022.38
941	158.962	22.191	0.37	935.69	864.059	1694.35	389.532	2981.29	1114.61	2683.93	361.89	2201.68	1047.37	1008.27	927.476	933.117	2588.84	1457.38
942	159.029	61.643	1.03	910.712	849.514	2324.96	1095.02	1341.14	2419.46	1834.92	1102.66	1326.46	1908.65	1150.09	2150.44	2803.66	1631	1094.88
943	159.05	61.4515	1.02	5325.61	3373.07	4399.29	4795.72	4016.89	2100.48	2950.21	1903.05	6513.34	3185.22	3801.67	5016.63	3393.11	4176.66	3391.41
944	159.076	133.486	2.22	1922.93	1724.26	1912.22	1373.94	2129.24	1341.21	1121.41	927.985	1593.71	1737.65	1832.07	1385.2	1481.86	1759.83	2191.59
945	159.077	307.974	5.13	15279	11774	16100.9	11205.2	14654.9	7998.98	12035.7	2504.84	7195.13	11884.8	12365.5	11319.6	9730	10900.7	10303.8
946	159.076	257.308	4.29	6215.81	5071.93	9108.95	3065.82	4719.85	3420.31	7307.89	2097.29	4213.96	7890.76	7779.91	9595.88	5461.12	3088.8	9491.17
947	159.084	461.029	7.68	14023.9	3054.22	4443.28	2011.05	2739.55	1501.57	7954.78	1331.89	1616.17	2801.04	39581.2	9641.96	6204.57	6946.17	5679.41
948	159.076	79.97	1.33	16229.7	6267.2	17769.5	20706.4	15199.6	7754.23	7601.41	10266	10294.7	11460.4	10580.8	16468.5	8046.06	5536.02	13913.7
949	159.082	788.593	13.14	2077.68	1576.88	1490.58	1026.47	1424.26	2190.6	1438.19	1297	2510.64	1322.3	3417.43	1773.94	2193.91	2126.03	1164.98
950	159.092	321.278	5.35	13310.7	5776.52	18172.3	39196.7	15824.9	2309.79	11463.2	6456	16381.2	1650.52	12331.1	11647.3	18956.6	21228.1	16806.6
951	159.101	429.408	7.16	12943.3	12381	3021.32	2761.57	7690.39	2051.45	7534.42	1858.38	8845.46	10484.6	5499.46	11289.6	4581.69	8057.47	8057.34
952	159.113	251.421	4.19	5831.76	4397.75	6174.44	2245.4	3207.23	3339.91	4963.38	1423.86	2903.75	5618.99	3175.97	5325.27	4531.06	5386.48	5526.9
953	159.112	87.1015	1.45	2669.15	4025.94	2657.16	3275.72	5367.31	6769.49	1034.97	3295.08	1111.58	2667.09	6191.14	1718.72	4285.09	1482.22	1724.37
954	159.116	592.278	9.87	6065.03	9887.66	11122.5	6130.4	8326.5	9954.92	6361.74	7493.83	8638.22	8550.66	5920.19	7467.25	12262.9	9151.2	10164.8
955	159.112	386.209	6.44	3347.36	3529.1	6176.21	4022.31	2009.52	1500.2	1272.59	1944.48	2355.57	3055.59	4469.88	4189.41	2847.6	2697.75	3361.62
956	159.112	359.425	5.99	2709.81	1679.22	2759.27	2936.19	4130.94	2407.55	3108.81	1727.52	2052.17	1817.08	1834.2	2769.63	2830.95	1780.2	2346.59
957	159.119	675.971	11.27	11283.2	16517.3	13624.9	11325.8	13018.3	19331.4	10687.9	7550.89	11658.6	15157.1	17952.3	7946.62	16417	20120.5	15055.5
958	159.112	304.432	5.07	4660.14	985.23	5384.94	5735.19	1999.93	2113.8	3073.03	1356.85	3742.92	6742.02	1617.96	3232.87	3725.22	2291.54	4038.15
959	159.117	454.209	7.57	3823.27	3380.77	4842.82	2820.22	2117.48	1862.55	1546.05	2019.34	1206.7	2644.36	8416.41	4518.62	2650.11	1105.99	1600.8
960	159.115	732.363	12.21	2252.32	1481.17	4163.69	2154.32	1880.94	2700.19	3770.02	2421.61	4582.87	2432.94	2442.48	872.884	2254.88	2749.02	2561.72
961	159.115	542.164	9.04	1161.68	2354.83	1868.05	2326.33	1809.14	1737.42	1555.06	1883.98	2590.12	3523.94	1376.86	2343.46	2660.32	1798.96	1544.47
962	159.116	635.775	10.6	5079.81	3378.91	4340.25	20338.7	5803.46	1794.97	2507.32	2823.44	3711.46	3446.98	3381.5	3233.33	8760.13	6123.99	7647.72
963	159.137	746.053	12.43	1431.29	2388.38	2440.62	4837.54	1962.12	1403.1	2836.2	3984.64	2214.52	2362.45	2857.06	3624.88	6500.62	3492.21	3885.75
964	159.158	695.859	11.6	5213.41	4483.42	1238.16	6512.52	4104.11	3810.99	3046.65	3928.5	4931.61	2757.81	5130.62	3566.17	4401.79	3708.01	5523.48
965	159.156	821.319	13.69	4782.71	5020.92	2793.41	2264.89	4209.46	4104.76	1216.29	6455.49	4712.88	5394.58	4937.72	2287.79	1847.04	5146.1	3002.52
966	160.06	207.346	3.46	45807.8	35975.2	72932.5	29397.5	49972.1	5927.1	48887.5	28066.9	26598.5	17624.8	29273.5	36343.3	55887.1	59279.9	45196.4
967	160.059	94.233	1.57	7861.38	3470.34	28352.7	1798.26	1811.49	24666.9	27628.5	3503.57	17524.1	25718.3	23952.6	50127.8	14945.4	17064.1	16705.1
968	160.059	79.008	1.32	5578.65	8644.54	16420.9	16764.1	9737.07	6132.5	8190.7	14516.9	7616.44	10683.1	7438.44	6784.2	10996.1	13008.9	12233.7
969	160.06	380.83	6.35	538.44	289.339	4809.18	2897.65	652.599	5837.54	955.961	1919.75	408.529	1144.71	959.831	593.906	1379.84	1479.57	930.6
970	160.059	111.253	1.85	44563.2	1687.48	45573.2	3018.21	9883.82	7927.1	3261.28	2097.32	9592.59	36969.6	27712.8	10251.9	37698.6	26543	29402.1
971	160.059	145.316	2.42	2559.31	14879.3	20040.4	27953.7	4245.18	4643.74	3427.18	6081.96	2812.8	4117.34	7433.07	7419.63	4694.94	4293.4	4289.3
972	160.075	290.822	4.85	4255.71	1054	4869.31	834.998	1852.16	3142.44	3532.14	636.971	899.753	8323.62	8517.72	5714.43	2506.23	2802.24	4415.4
973	160.075	271.237	4.52	5292.54	2502.82	3907.08	1226.88	3626.32	3337.5	3698.17	2017.14	1185.36	6180.81	8154.41	8149.05	3630.04	3525	4420.18
974	160.094	321.159	5.35	1322.87	1253.81	1328.61	5487.14	2551.36	382.796	1117.16	460.61	1093.67	918.236	1485.11	1889.81	1515.92	2280.2	2219.16
975	160.097	84.507	1.41	7570.58	6991.01	19382.7	8911.43	6804.67	6609.42	7486.84	9397.15	8505.93	12531	7622.85	7210.9	8544.09	9699.37	7876.83
976	160.135	211.617	3.53	5985.84	3147.55	13865	7132.21	3429.62	46.55	7125.26	5523.72	4138.07	776.351	8994.89	1434.77	7579.53	2306.81	3992.02
977	160.134	147.189	2.45	2631.03	8026.3	7661.09	13138.6	2112.01	4727.43	2356.37	6015.26	2880.1	3662.5	2493.95	2448.44	4063.49	3509.94	3466.31
978	160.133	86.1645	1.44	582.103	766.056	1406.53	1522.1	3593.56	4909.71	2956.57	619.136	3234.23	3949.17	1145.6	1589.35	878.128	2303.2	4287.48
979	160.949	900.345	15.01	377.167	171.662	2053.14	2490.65	1791.57	2273.38	2051.73	2645.44	1106.48	1744.02	737.75	896.724	1866.7	2208.41	1548.99
980	160.993	61.435	1.02	12034.9	9111.69	11927	9123.72	11552	3661.54	8620.99	3237.81	9860.89	6901.43	9430.52	10810.6	12876.5	9308.48	9680.23
981	161.014	61.818	1.03	3741.93	1793.79	1382.21	1546.48	1523.54	1507.1	2807.57	1788.81	5958.93	4203.5	1299.71	4279.32	1545.16	1368.81	3784.43
982	161.044	128.201	2.14	4667.11	9217.19	13704.6	14252.4	8441.92	7883.23	6939.48	3980.99	6900.7	4626	4121.53	5913.13	7227.23	8721.68	8266.74
983	161.044	141.869	2.36	2538.85	4016.29	5982.06	4505.84	1499.32	4772.03	2373.08	2519.17	2163.88	4767.82	1369.49	4812.23	3818.28	4711.43	4786.78
984	161.044	87.581	1.46	2085.27	6837.38	6693.12	8802.04	5288.08	7460.8	2745.14	8892.67	4734.31	3945.38	2521.24	2049.17	2905.81	4016.02	6236
985	161.044	104.739	1.75	3066.03	9618.27	21484.2	5429.94	4894.38	4097.85	3185.68	13704.5	1806.06	8704.82	2746.73	8295.38	4573.6	12295.5	4218.24
986	161.057	668.485	11.14	2658.86	3758.4	3394.54	2957.9	1938.2	2795.66	1791.22	3041.23	2295.05	6231.31	4239.77	1697.93	3834.34	2716.19	3941.89
987	161.066	61.643	1.03	3359.65	2501.37	3321.39	4685.6	3213.34	1223.22	2881.91	1070.3	3023.2	3001.13	3253.76	3185.01	3521.67	2848.41	2110.62
988	161.092	252.579	4.21	3385.36	9149.55	4304.46	2151.08	2380.28	2347.67	2728.59	1717.08	2518.16	3677.09	5835.65	12540.2	1613.52	3925.8	3684.26
989	161.095	811.372	13.52	5406.89	9420.64	5733.31	6387.33	7189.1	3921.81	3466.57	4246.2	6814.32	9735.22	4867.29	5137.99	4969.57	5726.5	4234.7
990	161.092	134.03	2.23	5011.61	3742.34	4050.45	2478.06	9818.69	2870.09	17362.5	1947.01	16842	3185.05	4654.5	12960.4	2316.01	4744.85	4987.5
991	161.092	83.475	1.39	34976.4	28227.6	27988.8	13869	20298.8	16424.2	27124.5	16724.9	15183.5	24656.9	25309.7	21593.4	21411.1	19505	21519.7
992	161.098	454.658	7.58	10980	2117.11	4352.59	2279.89	3195.38	2568.93	16691.7	2065.49	1825.04	2711.89	13342	4429.29	4310.38	5056.01	8229.18
993	161.096	717.644	11.96	3753.34	7221.8	4483.58	4888.17	6300.87	7973.81	4902.14	5652.4	2398.77	5831.74	4814.13	3911.59	5168.6	4837.96	2404.29
994	161.091	281.209	4.69	10126.3	4718.47	5798	2355.11	5977.93	3736.78	3778.8	3287.27	1814.75	3140.79	2135.47	5022.3	3298.16	4321.39	3278.34
995	161.092	1.4505	0.02	480.702	561.473	555.101	315.797	1286.52	602.433	584.596	358.375	1259.7	475.491	391.371	469.777	1661.16	455.375	404.374
996	161.107	348.352	5.81	44562.7	31484.1	54751.3	20232.4	39989.4	38110.6	38341.7	17723.4	26786.3	78110.3	75786.4	57945.9	45973.1	46657.6	40830.3
997	161.131	770.26	12.84	3192.53	1050.52	1826.56	2820.57	2020.13	1824.3	1692.91	2277.38	1675.04	2240.17	3116.99	3560.17	2371.8	2177.23	4865.97
998	161.597	78.667	1.31	3749.54	1509.32	4521.76	2202.55	3022.34	1333.33	3470.46	2958.09	4699.91	3407.21	3510.35	4253.85	2898.84	3402.03	5439.97
999	161.995	61.191	1.02	1391.96	1390.05	1843.5	1074.03	487.989	500.951	564.822	437.129	1506.78	1127.71	954.607	1493.62	1241.15	1811.22	723.685
1000	162.055	334.084	5.57	4548.31	1148.65	2189.38	878.826	1775.58	4310.01	2368.62	1298.45	1132.86	3588.01	4828.61	10264.1	3310.87	2635.94	3426.93
1001	162.054	287.67	4.79	1295.53	1656.53	5213.33	2913.59	1066.22	1116.63	2117.41	1165.28	1940.65	2316.47	3736.52	2717.53	2191.15	1983.24	2242.64
1002	162.076	302.43	5.04	6676.12	7428.12	8596.71	5940.57	3554.39	2182.03	4290.19	3179.18	3772.1	6395.05	6360.13	4852.07	6796.54	5042.65	5678.49
1003	162.075	254.57	4.24	10976.6	6071.85	10126.9	1551.94	6239.88	4511.73	9582.44	2890.62	4122.6	9799.39	9420.91	5658.57	5930.74	8052.26	9744.95
1004	162.076	84.593	1.41	43988.8	38140.1	42734.4	26966.8	31053.1	31110	41063.3	27474.2	44418.3	49603.9	25091	58839.8	45267.5	41565.3	41398.9
1005	162.076	122.1	2.03	5425.57	11127.9	4059.93	5604.91	13998.2	1354.06	10845.1	2193.41	13931.9	13415.6	3123.46	6434.16	15972.7	18203.3	7228.43
1006	162.076	287.365	4.79	4223.62	1538.1	2541.15	1853.68	1404.5	2331.17	2356.36	1431.25	1418.31	2091.1	4783.75	3571.16	2690.39	2154.41	3712.67
1007	162.076	346.532	5.78	4880.3	3574.6	9047.24	1922.96	3087.66	4334.8	2510.27	2062.07	4455.04	2396.95	7867.37	1266.25	3040.07	3581.98	2932.32
1008	162.111	348.355	5.81	5975.14	2818.12	5160.03	1460.7	4706.62	4485.57	7596.53	1728.78	2775.91	7421.34	9450.63	6668.43	5484.9	4781.56	5748.69
1009	162.112	135.043	2.25	3104.42	2364.37	7045.07	9553.48	3666.61	1335.74	4518.19	1293.79	3484.32	7452.35	3279.18	3554.45	3640.3	2773.05	2892.61
1010	162.111	78.677	1.31	682337	372860	1.09004e+06	1.02419e+06	811424	199768	713043	440530	1.09024e+06	1.25803e+06	707646	753766	936155	600230	628172
1011	162.111	108.172	1.8	7134.75	1906.31	14537.8	28665.1	8023.91	6020.31	7500.78	6015.3	8060.26	7913.99	2999.45	4673.43	22365.2	28254.5	5902.89
1012	162.112	171.008	2.85	3631.87	1732.09	7712.09	2793.92	2043.37	2179.58	6362.77	1723.51	2645.89	3419.53	3457.9	2274.38	6713.94	6079.63	5400.26
1013	162.134	78.519	1.31	6157.51	203354	8067.23	2008.33	1863.78	90995.3	3824.87	3810.59	3012.13	3687.15	3753.11	4940	5911.63	1377.72	3906.99
1014	162.522	1.703	0.03	1089.22	508.979	570.841	312.979	480.741	497.712	1148.18	383.757	428.427	660.299	328.016	369.184	1079.08	259.35	765.221
1015	162.593	676.264	11.27	2089.06	3127.89	1403.58	1345.93	2574.98	1562.9	2358.28	1724.17	1967.84	2267.41	2174.21	1816.45	2720.05	1384.93	2250.46
1016	162.991	61.441	1.02	1896.75	1097.32	2030.62	1571.9	1502.55	138436	1326.47	69277.7	1927.32	1125.8	1648.75	1658.39	1544.82	2175.86	1290.79
1017	162.99	899.014	14.98	1705.18	1075.02	184296	1582.45	195250	1791.14	1293.86	1547.67	1075.35	1901.19	245947	156502	198952	1184.99	160168
1018	163.026	61.883	1.03	2287.58	161182	3269.28	2915.79	8059.13	3358.04	1105.74	3123.71	110538	3775.31	83327.6	1782.64	90215.3	1877.56	2346.85
1019	163.033	4.9885	0.08	120897	15621.9	127926	119487	39273.9	87378.3	117046	136276	11990.2	111001	91303.3	91212.7	180668	283062	42588.6
1020	163.053	133.274	2.22	24354.3	23330.4	10218.5	26799.3	29795.1	21613.3	24728.9	6186.24	24706	43978.5	15179.3	18497.2	17472.5	26390.2	25139.1
1021	163.057	0.94	0.02	1858.5	1297.6	2334.77	1108.76	759.818	296.683	1373.21	843.541	477.538	395.078	1260.83	787.511	1300.47	1779.23	573.698
1022	163.057	110.065	1.83	12897.9	12641.9	32890.3	26160	24385.4	15124	22850.9	21882.1	22268.8	5379.02	29058.4	24788.3	22723.9	21038.8	24527.7
1023	163.06	82.29	1.37	85589.4	18804.2	63289.7	36447.7	27442.3	32450.6	75048.5	66456.9	20862.6	82295.9	84943.2	15487.3	49104.1	42971.9	27123.4
1024	163.075	812.299	13.54	123273	115190	114969	157720	133439	133055	134444	138046	124885	107460	112772	136472	140836	135014	150285
1025	163.073	536.274	8.94	5462.39	11248.8	8713.16	6787.47	8529.97	7634.93	8958.96	10407.5	9382.47	674.334	8171.04	5554.99	3757.69	3579.57	3135.86
1026	163.075	561.212	9.35	1687.24	11590.6	4693.5	8815.45	6400.58	5959.42	5484.52	7898.65	3938.85	5542.47	2554.86	4688.82	7616.03	6886.68	5498.94
1027	163.074	663.76	11.06	13856.3	14571.1	11826.8	8877.33	10266.8	6141.1	11093.5	11546.2	4919.56	6398.27	14095.6	5253.74	13743.9	11450.9	8591.59
1028	163.082	84.3965	1.41	32065.5	11064.6	3634.72	3249.53	2184.04	2856.02	18039	19349.9	1674.88	1503.54	2109.57	1007.52	1381.16	12129.1	2524.35
1029	163.112	675.886	11.26	286330	256474	409391	315114	388874	294727	371649	325934	301444	387474	348061	319211	394722	411463	416554
1030	163.112	454.062	7.57	1589.38	1042.44	4523.03	5853.22	3996.39	1359.85	1887.96	1945.05	2428.58	4232.81	6452.88	2870.03	2880.79	2777.53	3651.63
1031	163.112	826.485	13.77	20617	14317.4	20686.4	15094.3	22916	18850.9	14477	17418.4	14759.2	23151.4	10356.1	24672.3	2831.84	18976.9	19997.2
1032	163.112	847.634	14.13	6532.2	4152.03	9624.48	6377.49	6157.43	5882.6	7849.58	5824.49	9441.93	8020.35	4118.71	5155.05	9875.89	6353.82	8186.96
1033	163.111	802.768	13.38	15452.2	3204.56	7008.48	5999.99	4857.52	6528.34	9660.8	31629.8	4244.21	6869.87	5428.63	5218.97	4745.52	4598.24	5338.05
1034	163.116	78.677	1.31	47877.5	27761.8	130641	89984.4	49594.7	13690.4	48904.2	45460	94450.6	114146	66632.8	50956.6	69326.8	73052	50233
1035	163.112	819.447	13.66	14111.9	10961.3	30363.1	7629.7	33377.1	27239.1	41620.9	12799.7	15989.7	18126.8	20581.6	28714.5	21516.2	8854.16	12130.9
1036	163.113	777.435	12.96	3826.54	2864.79	5649.62	1218.82	1255.06	11075.9	7513.58	9649.98	1884.08	6267.66	2996.68	6331.49	4052.26	5054.08	6584.68
1037	163.115	258.976	4.32	1730.66	9941.93	2104.39	1847.5	1161.62	1130.82	1420.2	5791.3	10654.8	6241.25	3480.1	2205.67	1915.95	2596.9	2498.36
1038	163.146	505.846	8.43	8565.09	10849.2	12986.3	5642.92	8451.22	3717.54	18189.8	3281.75	2561.37	8813.35	2247.99	3069.8	9466.43	9293.91	6194.42
1039	163.481	506.025	8.43	2708.05	490.449	5210.47	1176.13	4800.76	1196.98	7753.68	1455.91	958.813	2593.67	711.66	492.388	5268.04	3203.74	2578.07
1040	163.94	25.1875	0.42	386.607	904.848	1846.75	138.012	558.992	269.531	365.913	210.759	467.403	309.623	313.38	468.911	554.558	1779.24	361.277
1041	163.94	16.142	0.27	405.55	2268.76	491.552	293.956	358.312	332.754	340.649	706.415	1461.22	370.472	393.331	412.284	906.91	892.109	335.867
1042	163.94	35.35	0.59	223.82	473.367	488.158	809.375	258.461	163.868	384.11	359.098	138.056	165.173	301.588	153.908	521.775	365.75	106.234
1043	163.939	1.3775	0.02	285.005	559.83	611.58	309.069	483.613	294.767	401.691	609.812	200.741	654.169	1761.8	321.361	387.709	712.217	325.494
1044	163.94	54.989	0.92	941.326	966.718	1395.17	778.177	2480.59	941.979	889.997	209.918	822.55	812.476	1329.24	1990.53	1130.58	1282.17	1077.33
1045	164.036	26.7695	0.45	8433.17	11153.6	29101.2	1517.72	1056.57	10300.7	7354.57	8463.05	1323.56	8370.34	461.039	20089.4	10493.7	31128.8	7269.06
1046	164.038	4.814	0.08	10468.9	17552.8	21307.5	11166.1	37951.5	13241.6	19267.3	18922.4	27273.3	13300.4	16011.2	34977.3	22839.2	32818.7	6887.73
1047	164.039	52.2515	0.87	12087.6	17728.6	65719	5216.23	19579.8	3923.1	47588.5	12396.9	24980.9	12157	57845.3	21408.6	42602.9	8771.55	5616.73
1048	164.063	82.183	1.37	14479.1	1613.5	5654.04	4532.58	12456.6	3943.55	10145.9	2714.21	3033.6	6667.74	4062.47	12930.5	3278.15	3296.77	4301.84
1049	164.062	133.006	2.22	3383.44	2692.93	4211.99	2829.02	3187.77	1902.21	5276.85	2686.04	2106.48	3052.5	1157.39	1555.72	2189.39	2746.37	4065.34
1050	164.064	109.901	1.83	2708.34	4065.25	3036.88	2614.38	2777.4	4689.05	2639.82	3172.17	2367.25	4592.72	3157.08	1964.08	1542.21	4327.13	2200.11
1051	164.072	273.95	4.57	1671.75	949.259	1232.51	593.593	2415.55	1288.75	1036.79	1156.47	2506.8	1435.54	938.272	1299.72	1757.98	1232.65	1667.92
1052	164.075	320.336	5.34	2493.91	1270.53	1891.75	3075.83	1405.17	3605.59	2822.85	1949.52	3446.04	4322.86	842.736	1928.98	3824.95	2529.27	1967.26
1053	164.078	812.299	13.54	13612.7	10671.8	14478.9	16451.4	11311.2	13727.6	15054.3	18534.4	13472.8	11793	12999.4	13072.5	15701.6	16942.8	16633.1
1054	164.091	82.069	1.37	23483	19330.1	45967.5	21473.3	23343.7	8012.2	17724.5	8696.77	11113	8554.19	19577.4	14787.3	20574.4	17813.2	17877.9
1055	164.116	676.089	11.27	35646.9	34960.6	58800.6	32449	51180.9	50152.4	58173.8	39129.6	44035.8	50089.5	37762.4	61440.9	70679.9	46394.2	60341.5
1056	164.117	78.677	1.31	5221.54	4569.68	16154.3	9519.43	8318.8	4356.43	7308.08	5411.16	12908.2	12673.4	7707.93	7706.4	5120.18	9937.61	7691.97
1057	164.143	828.417	13.81	7899.05	4643.2	5181.49	6847.85	4698.46	8298.62	4801.13	4749.57	3727.03	4271.06	7207.62	4321.79	3012.83	2475.65	5539.89
1058	165.041	2.492	0.04	1981.64	731.865	3298.7	1820.4	2968.83	794.935	832.472	618.135	3913.12	1723.31	1341.42	2413.4	6845.22	8563.63	1670.04
1059	165.042	53.38	0.89	5173.87	2752.33	5593.29	10473.1	11568.9	4683.07	2681.31	3335.65	6750.37	3368.97	7691.6	4660.21	7044.52	14834.9	6902.34
1060	165.045	23.77	0.4	392.152	1131.92	1281.27	975.431	9870.77	1380.73	1006.73	855.111	1662.28	1137.22	841.251	1301.22	2067.26	5608.75	510.522
1061	165.043	38.171	0.64	1175.22	1147.32	575.163	552.275	3776.01	763.837	552.561	542.8	1268.8	421.675	861.84	743.607	1158.91	1544.78	334.92
1062	165.054	247.351	4.12	207503	146427	203852	4728.27	160221	89129.8	176752	7519.39	189004	163275	9197.68	83298.5	203576	168437	172697
1063	165.075	79.448	1.32	3915.88	4426.91	8516.62	7741.05	3603.95	2443.6	7021	3806.38	3966.53	4304.79	4013.38	4234.65	17930.6	16864.1	12300.6
1064	165.081	811.838	13.53	2246.44	2539.61	995.143	2415.68	1127.45	2177.04	586.356	1482.61	2569.9	2365.26	2947	1476.51	2138.97	2904.63	2493.81
1065	165.091	530.504	8.84	13861.3	9652.29	9117.96	4719.99	17376	1516.78	12084.6	2836.95	10898.2	9994.44	16625.5	23829.9	13078.2	12971	11669.9
1066	165.09	320.471	5.34	3676.11	3275.61	13627.8	5074.14	2516.59	3010.2	3386.46	7537.35	3089.31	8102.36	3289.25	2423.95	3193.97	8524.16	4223.64
1067	165.091	401.539	6.69	2413.46	1606.35	20065	7865.67	4363.17	6837.78	3728.55	5894.16	898.554	6730.6	4604.53	5300.95	6527.81	6521.76	5177.14
1068	165.09	824.211	13.74	3269.34	1014.26	3672.62	3371.3	2576.42	3310.76	2551.46	2626.29	3049.49	3209.28	1754.92	2095.59	2690.9	1751.2	1953.63
1069	165.089	764.689	12.74	1584.43	2212.92	1974.87	2077.46	1581.32	2363.16	3995.49	2460.99	2791.56	2125.75	2509.74	2435.68	518.31	2240.66	966.308
1070	165.102	475.98	7.93	35046.6	3496.46	42017.4	31566	1217.86	53735.9	66517	1120.91	85813.3	1827.97	71586.5	26180.2	6735.58	5707.96	9010.19
1071	165.097	82.824	1.38	3975.58	2598.51	6694.45	1019.62	1731.56	2249.1	675.376	2355.51	2653.81	2830.64	4496.22	751.16	1074.11	2073.91	1507.33
1072	165.112	836.099	13.93	3379.77	3686.23	5643.09	4262.75	4357.03	1925.57	4079.42	2788.48	3271.89	2972.4	11195.5	3565.75	9015.17	3000.64	5899.86
1073	165.117	675.87	11.26	4488.33	3469.42	4586.69	4708.63	4287.01	5297.81	4468.59	3268.55	3776.19	2223.08	4466.9	3415.93	3488.81	5279.47	3554.56
1074	165.113	888.056	14.8	2362.69	3149.03	4953.84	3454.68	4170.21	4110.66	3915.97	9205.19	3741.4	3125.08	4278.76	5378.62	6418.24	3812.24	6761.97
1075	165.114	846.361	14.11	2164.34	8943.78	2422.88	8030.12	2216.2	1921.49	5202.71	4422.46	2948.53	2109.69	2227.34	3776.13	2298.16	2542.33	3548.37
1076	165.127	619.547	10.33	2675.03	3960.28	8692.78	2022.92	3387.79	1962.34	1427.23	4501.41	5096.03	4691.46	7244.47	4526.88	2507.56	4383.44	3238.35
1077	165.56	278.297	4.64	2407.93	1718.65	5789.12	5041.89	3114.34	1050	2485.99	1702.63	4406.39	2553.2	1253.87	2331.44	3150.47	2132.76	1339.77
1078	165.99	899.005	14.98	1191.95	577.326	6598.07	5359.59	5261.55	8276.57	3973.79	6800.68	6121.75	7412.79	3167.31	4015.28	8742.93	6065.08	4249.93
1079	166.048	351.975	5.87	701.287	786.234	2773.8	2236.28	1143.04	2417.52	1024.53	1257.98	1200.34	1332.28	786.617	864.55	1540.8	1026.76	2196.59
1080	166.053	79.008	1.32	2295.8	2531.76	1176.05	5380.74	2205.17	3650.58	1474.42	4103.34	2421.58	3532.96	2429.28	3201.19	3131.29	1901.33	2144.71
1081	166.059	247.366	4.12	16308.7	14559.8	21484.1	3736.29	11606.3	12885.1	15468	1150.63	18373.5	12742.4	2400.12	7716.79	21186.6	20755.8	16509.1
1082	166.07	259.001	4.32	2354.21	3762.78	7563.51	2337.65	2487.57	2476.95	4342.4	1735.81	4498.22	6927	5665.62	5535.27	6644.7	5255.34	1614.3
1083	166.086	278.189	4.64	550870	445042	1.16866e+06	1.61079e+06	833995	332949	519859	511027	987563	601549	236335	468104	785320	869772	755510
1084	166.084	345.38	5.76	3716.76	13360	10227.6	4918.96	5902.99	1578	2415.41	2742.78	5946.26	9356.72	11094.3	8413.77	7550.47	17792	4185.9
1085	166.086	336.789	5.61	6526.05	4095.25	17064.1	11696.3	11081.3	5887.26	11572.2	5355.58	10851.2	10534.4	20061.1	12027.3	14670.4	6446.79	12630.3
1086	166.086	360.712	6.01	4383.62	7446.4	9490.06	2227.56	4303.96	1829.29	3363.31	4091.15	7077.56	7116.61	12342.4	3987.66	6476.75	5456.7	8755.78
1087	166.085	426.901	7.12	7097.82	3749.46	4433.68	1514.55	3031.29	1333.26	11097.8	1439.03	1665.64	5481.78	6112.16	5347.12	2396.19	4575.92	3261.48
1088	166.085	439.075	7.32	2590.51	3530.28	2502.29	2632.74	2763.06	3275.65	1783.03	852.415	6891.01	3586.02	2422.02	2467.74	3910.7	4117.87	3307.94
1089	166.086	323.137	5.39	53837.5	39884.3	80785.6	44801.3	35934.9	29117.9	41034.4	22127.6	37221.3	60461.6	70288.1	53304	55762.7	51996.6	52098.6
1090	166.087	388.827	6.48	23212.5	9962.57	26401.2	11506.2	12825.9	9745.16	12435.5	5559.96	11294	25356.5	36002.7	23130.5	10443.6	18200.7	21735.4
1091	166.085	311.525	5.19	4594.56	6769.82	5639.48	9603.06	5214.12	3070.56	3666.84	4101.24	4427.49	5197.33	11261.1	12673.2	11296.8	4290.97	8210.08
1092	166.094	530.569	8.84	1938.42	1086.23	1228.03	612.207	1767.57	554.093	1128.14	1008.18	701.672	1195.49	892.185	2247.78	869.411	956.372	1824.92
1093	166.086	745.347	12.42	1955.47	4680.89	1491.47	1033.95	851.612	1243.47	1268.58	1287.6	5529.92	956.843	3351.85	2333.42	840.099	1172.53	1126.11
1094	166.097	825.366	13.76	9558.25	11485.9	5607.04	10614.3	4434.76	7564.76	11828.7	4130.92	3692.51	7827.41	6429.54	10293.3	5575.01	3978.23	13029.3
1095	166.104	476.079	7.93	4094.09	650.33	4806.94	3987.83	566.272	5523.94	5552.21	338.31	10088.1	1337.63	6302.43	3066.27	625.872	1452.76	1107.38
1096	166.109	278.929	4.65	3476.29	2977.89	5663.81	3103.83	1103.28	1035.07	5809.3	70424.9	399716	4714.66	108270	1006.07	276656	1710.95	1257.35
1097	166.121	262.445	4.37	6407.16	8484.5	9985.06	2326.22	12785.3	4831.37	6167.83	2241.67	5800.36	10154.4	3701.43	3127	6522.6	7315.16	5735.02
1098	166.119	252.584	4.21	2313.95	3054.02	3919.39	6275.08	1919.9	2290.63	2193	1885.25	2857.43	2654.8	1898.26	3809.07	2105.93	3493.22	1196.7
1099	166.54	762.968	12.72	3420.75	2840.71	4671.94	3175.6	3436.29	3703.03	3872.55	2864.77	3551.92	5758.54	3771.43	3944.5	7634.82	5686.47	4757
1100	167.034	152.059	2.53	4915.44	768.892	1671.27	785.474	2664.19	887.888	1738.48	624.322	3972.26	3277.39	684.36	2121	2855.78	3785.77	1066.79
1101	167.033	818.999	13.65	11443	16765.6	16221.3	20751.3	20355	20816	8352.92	3963.07	13186.7	15755.9	11691.9	16159.7	12888.7	19385.3	17442.2
1102	167.033	170.034	2.83	4558.59	6226.99	4692.9	3153.99	7181.68	610.087	9261.97	1278.04	7583.18	3088.26	835.445	1463.38	3271.23	4285.22	3320.88
1103	167.044	84.22	1.4	2334.91	1184.05	1701.96	2378.5	1261.08	1377.31	498.628	1741.46	1247.27	1520.86	1296.7	1376.21	731.054	1243.33	897.901
1104	167.055	61.2095	1.02	1995.43	1355.19	1402.1	2468.93	2191.93	715.873	1821.74	537.433	2404.1	1632.35	1712.88	974.545	1798.21	1994.73	1260.27
1105	167.061	248.163	4.14	1913.34	1068.12	3011.22	1229.81	1019.54	1305.42	1652.6	639.232	1351.59	2205.99	829.047	1362.66	1715.37	1844.54	1403.24
1106	167.07	762.992	12.72	1.26574e+06	973553	1.25144e+06	1.01197e+06	1.1905e+06	1.08463e+06	923439	1.03278e+06	1.42079e+06	1.27211e+06	975850	1.32395e+06	1.21517e+06	1.42756e+06	1.45e+06
1107	167.07	602.362	10.04	938.714	1342.34	1682.63	3648.31	2583.9	2880.57	3100.84	2767.42	2018.23	4258.13	4491.22	3273.72	2234.48	2803.67	2321.03
1108	167.07	816.025	13.6	3262.16	1219.86	2437.07	2358.47	2001.18	2545.21	473.48	1923.12	2684.2	3827.81	2550.12	2872.38	2569.84	2158.9	2206.6
1109	167.088	323.229	5.39	5676.22	4709.94	7313.67	3934.28	3500.75	3751.82	5008.6	1900.81	3978.2	2900.02	7746.8	3834.8	6111.07	6059.24	3460.85
1110	167.09	278.198	4.64	76667.9	67884.6	129339	177128	90566.8	35116.3	70980.1	42065.3	80479.6	53370.2	30511.2	57456.9	61234.9	72479.8	65426.2
1111	167.094	763.88	12.73	5326.87	2721.46	2817.49	3289.49	5686.21	3070.66	1268.1	3852.49	7093.32	2357.89	3328.73	517870	3386.94	2308.34	8975.24
1112	167.091	82.707	1.38	2273.03	2008.27	5647.81	4152.37	2537.76	1318.11	1372.8	1753.29	2361.71	1852.8	2021.15	2789.27	4099.25	2275.86	2701.5
1113	167.106	578.406	9.64	254463	149100	32868.9	6350.09	168683	8380.51	229825	27863.4	276666	178434	83218.1	139323	134116	133587	131162
1114	167.106	428.598	7.14	153719	84716.9	24470.7	4156.51	94485.2	3020.66	90086.8	7535.93	70121.6	95531.2	49146.6	99336.3	74166.6	75196.4	56143
1115	167.104	551.343	9.19	3205.03	3650.75	8539.27	2013.5	5004.8	1507.27	6255.56	1542.59	3523.51	5183.83	2993.48	10017.8	6383.09	3517.31	4567.03
1116	167.108	707.986	11.8	9041.18	7672.23	4888.21	4794.35	2493.57	5379.56	5308.43	5800.84	6184.13	1861.14	5665.6	5716.02	5648.74	5775.38	5408.17
1117	167.141	635.669	10.59	3278.05	4329.42	5556.77	14220.5	5288.1	1627.05	4774.11	2658.95	1480.51	3661.37	4329.41	3497.08	6548.18	3656.45	5819.07
1118	167.987	898.92	14.98	668.975	902.639	2484.68	2461.83	2081.71	2402.38	1642.2	2354.8	2488.35	3007.15	1568.88	2120.99	2563.2	2357.2	1549.95
1119	168.066	82.547	1.38	19784.1	17154.3	10881.2	6410.66	18289.5	8820.6	16508.5	10042.3	21702	14421	9453.79	12757.1	7186	14194.2	15210.5
1120	168.065	308.863	5.15	744.054	739.59	5562.4	5196.38	1707.46	1722.53	1244.59	1473.58	1547.41	1832.15	1494.55	1178.8	1717.15	2217.11	1363.11
1121	168.065	184.272	3.07	37531.1	4409.28	31792.1	12571.2	16238.5	3799.98	2860.43	5476.56	7486.96	11387.6	27263.4	11843.6	16474.6	23390.2	23051.4
1122	168.065	114.406	1.91	18119.3	2508.67	14626.1	1782.39	4533.44	2625.67	14834.7	1984.18	12313.3	15447.8	16494.2	11678.4	9144.6	13079.4	11944.9
1123	168.073	762.992	12.72	95562.8	97100	97157.8	77534.3	155283	72456.7	108020	105034	141887	119386	104583	131222	103033	156681	129083
1124	168.093	278.396	4.64	5524.43	3887.52	10569.1	16692.3	7098.41	1924.41	5438.13	4025.18	11698.7	8124.57	1232.69	4937.98	6247.98	6494.77	6397.12
1125	168.109	578.343	9.64	34497.7	18716.8	3900.39	1293.8	20867.9	531.912	26870	3210.99	32866.8	18893.5	11725.8	20409.1	11724.3	16875.4	15387
1126	168.11	429.394	7.16	16787.2	8843.6	1365.47	848.385	9197.72	763.762	9124.65	776.709	9561.6	9125.45	2825.01	9917.13	5292.08	7045.08	7288.16
1127	169.07	61.818	1.03	19573.5	10221.7	15668.2	17686.3	11942.1	4062.78	13167.6	4762.54	19922	11215.5	15409.8	17878	12484.5	16748	13472
1128	169.076	762.995	12.72	8959.15	10314.5	11676.4	10333.1	16997.2	11266.2	14928.4	10149.2	14078.1	10813.4	11657.8	13509.5	10430.8	14850.6	13965.6
1129	169.085	352.496	5.87	2105.74	2454.57	6495.3	6948.16	2866.45	5717.6	1783.25	4631.15	1535.56	1401.46	2751.8	2759.17	4308.22	2996.27	4431.6
1130	169.085	403.603	6.73	3367.7	2741.93	5506.65	4357.99	2916.26	4290.09	3534.13	2929.04	1681.55	778.248	3637.41	3790.75	2225.83	2478.59	2875.25
1131	169.097	256.882	4.28	4711.04	2155.08	8021.87	1847.01	4500.11	1945.17	5709.78	898.106	4610.47	6975.35	7663.86	6366.13	6024.19	3212.1	6058.99
1132	169.094	278.928	4.65	1011.97	1183.24	3290.46	2506.8	1604.87	1143.21	1776.12	860.37	2613.15	2538.76	1640.44	1313.15	2591.35	1865.57	1994.44
1133	169.096	85.8195	1.43	1937.98	1640.87	1259.39	1280.49	1961.18	1950.55	928.627	1821.02	1750.42	1796.05	2534.4	1544.48	768.602	1222.02	2234.53
1134	169.114	578.377	9.64	2596.88	1924.05	1124.8	940.313	2113.39	1127.5	1659.76	1214.42	3469.39	1896.38	1286.31	1536.2	2090.29	1344.17	1416.2
1135	169.121	387.003	6.45	40457.8	8010.34	26978	2189.7	12575.2	4077.82	71049.6	2277.67	2950.92	58127.8	58770.4	71664.6	27309.5	27463.5	33286.3
1136	169.122	620.358	10.34	23175.2	5989.65	5108.24	3187.77	4392.35	2194.25	11862.8	4627.06	9401.84	21974.4	15537.1	19040.8	8846.56	9044.63	9085.11
1137	169.121	455.561	7.59	2402.83	1367.3	1348.22	939.131	1203.27	2315.51	961.393	828.702	1055.43	3722.03	1185.93	3272.4	2696.2	3915.87	1749.05
1138	169.132	822.984	13.72	4784.25	3647.99	4750.91	4076.22	1989.66	4570.2	4741.12	7985.76	7058.11	5500.14	4000.1	5438.39	3055.07	6243.53	4116.1
1139	170.032	61.441	1.02	1024.65	1419.2	1314.08	1383.95	1129.66	539.837	1690.07	447.771	1795.67	962.218	1485.07	1180.26	1980.94	1746.27	1398.15
1140	170.045	81.7955	1.36	2584.14	810.718	3213.5	2841.52	1486.28	2199.85	1939.97	1646.59	1750.15	1667.99	3018.6	1418.38	1405.36	1491.1	1803.23
1141	170.06	321.276	5.35	7309.85	5519.75	9607.91	19230.9	12794.3	1886.89	5260.42	4130.67	12506.7	4597.77	6837.01	5221	7982.33	10841.2	8332.53
1142	170.066	61.468	1.02	68177.3	40728.7	56231.8	45067	60292.7	17037.6	46088.1	13105.2	55225.3	46218.6	60115.9	63635.7	65602	48871.4	47749.9
1143	170.081	277.809	4.63	10453.5	32213.1	54562.5	54693.3	31542.4	33181.4	19550.5	49111.2	42962.7	46902.7	7167	31005.8	30943.9	33105.1	39388.6
1144	170.081	85.22	1.42	2350.76	1474.63	13667	6311.19	2398.98	1392.85	3021.63	3629.69	4241.18	5525.48	5932.37	2920.03	5245.17	2892.46	3880.3
1145	170.08	257.267	4.29	4556.19	6311.1	12642.1	5438.62	4642.07	5562.63	2350.81	5312.9	5403.49	496.687	5539.5	2328.46	4835.27	4266.9	3268.14
1146	170.092	71.424	1.19	40779.8	46563.6	73113.8	47681.4	31437.1	14839.3	27322.5	34612.5	28824.1	40990	33920.3	17165.3	44400.7	36703.9	37688.3
1147	170.09	5.508	0.09	3095.56	1008.81	1000.11	3685	4671.53	3511.49	3557.9	1194.11	4087.5	2718.21	2667.17	3057.24	3849.25	3356.45	2208.67
1148	170.095	765.641	12.76	98060.9	83522.2	88175.4	53230.4	62153.9	46437.5	90755.7	44062.6	49086.9	112484	60585.5	49584.1	39268.5	54013.1	61979.9
1149	170.094	927.933	15.47	2225.65	320.245	9109.84	3900.58	2580.04	3777.88	2638.43	3471.45	2731.21	1493.08	2316.93	2867.71	424.632	2761.72	1696.44
1150	170.09	957.476	15.96	2067.95	774.88	1466.37	971.273	1979.93	2192.5	1758.22	1905.83	1491.85	562.874	645.103	2198.18	278.012	1020.71	1507.82
1151	170.095	811.186	13.52	150423	95059.5	222244	297759	106783	63241.9	76175.1	103233	187414	156581	4679.65	227879	98148.1	156220	142877
1152	170.096	833.471	13.89	107850	18595.4	164965	148108	203008	102287	58559.6	50786.8	84289	239413	44977	194966	74109.8	60946.1	102412
1153	170.092	888.871	14.81	161455	2758.57	22723.2	15046.3	28875.3	10381.3	21759.4	22088.2	20987.9	19066.5	19479.8	35419.9	4106.31	62981.3	177658
1154	170.095	743.696	12.39	79725.5	23283.8	50362.7	48354.7	52065.1	11857.3	24615.3	27316	14460	72720.8	25190.8	37942.8	26029	58364.2	21503.5
1155	170.095	796.872	13.28	140721	36182.3	108810	36662.7	38294.7	14058.4	38201.9	37776	36255	109902	130270	121875	9647.98	38805.7	81032.4
1156	170.091	940.926	15.68	5312.69	3643.86	14888.6	3016.24	4266.19	4936.96	3713.41	5009.18	3488.38	1178.36	1793.47	7781.17	488.282	4413.31	3577.11
1157	170.117	406.896	6.78	2110.03	4032.68	6302.12	4620.76	2708.59	3435.78	2816.21	3379.9	6718.17	1990.63	1798.5	2824.78	3992.16	3157.75	3765.12
1158	170.117	835.228	13.92	2522.44	51237.6	57253.1	1280.77	3171.67	4984.93	7069.33	7755.96	5552.82	3596.82	43919.3	53379.4	2308.34	2305.75	57361.3
1159	170.125	387.08	6.45	6228.07	6065.43	2239.45	6782.95	978.592	7044.7	5718.84	6751.55	7175.55	6794.68	6727.72	5584.23	2683.46	3492.44	2414.21
1160	171.029	232.222	3.87	7061.69	1579.13	9877.66	2624.61	3162.2	1953.08	9341.38	6554.31	4784.37	8691.84	7360.6	10065.8	6772.87	7320.44	6066.6
1161	171.045	62.7525	1.05	2831.57	998.941	4174.5	3925.12	1749.75	1398.84	1522.27	861.797	2021.11	2287.3	1574.28	1366.21	1636.23	831.872	695.674
1162	171.068	61.6295	1.03	16592.7	10627.6	8783.73	10659.6	12406.4	3460.48	8456.93	3329.53	13201.3	9761.47	13666	15205.7	14763.6	14584.6	12486
1163	171.076	85.176	1.42	11243	9675.4	29130.2	25689.6	14510.3	4320.95	7818.67	7672.99	21317.8	10637.4	3854.4	8579.69	13462.8	12635.6	12851
1164	171.076	107.504	1.79	1330.55	1433.7	8357.35	6010.97	2493.97	1568.72	2128.77	1982.9	6034.71	4060.02	2591.66	2341.31	2828.54	4099.46	3618.21
1165	171.084	277.556	4.63	1879.86	3603.76	3917.01	5212.69	5490.07	3797.64	3023.3	6032.26	4760.95	2086.71	1392.17	2779.67	2794.1	2624.31	2922.93
1166	171.1	492.5	8.21	22853.2	14475.6	26141.5	11775	15971	30251.9	19784.5	11811.2	12075.5	16714.2	15090.4	21627.4	18603.5	16286.8	10206.8
1167	171.099	916.571	15.28	512.79	1005.56	882.337	2706.62	1992.36	3205.18	694.386	822.297	149.413	907.683	330.222	572.132	699.709	267.771	119.595
1168	171.102	949.468	15.82	6923.42	834.224	875.515	1040.82	956.061	1130.17	493.86	586.981	1475.6	1484.61	1067.2	605.8	1772.95	151.259	2030.07
1169	171.101	955.912	15.93	1132.57	1913.63	436.613	1391.11	1087.82	2683.6	683.63	917.958	879.111	1204.88	1002.57	821.605	1055.32	185.203	478.277
1170	171.1	942.021	15.7	2356.33	1507.3	1025.04	1601.73	1273.61	10413	1407.48	1266.29	1366.62	1007.85	1019.92	809.755	1077.02	306.915	745.979
1171	171.101	931.458	15.52	585.926	530.6	2276.62	1876.66	1432.79	1844.48	1086.65	1509.57	678.645	4032.3	1339.36	1271.47	893.199	518.375	1176.39
1172	171.1	830.697	13.84	24120.5	24202.5	20071.4	85484.5	35636.2	39329	68499.1	137322	52578.3	68015.1	27235.8	28750.3	33206.1	87583.6	30394
1173	171.1	630.83	10.51	24096	20261	21283.2	28772.2	19490.2	18328.3	17838.4	6447.51	14271.6	13730.8	17937.8	19250.3	12778.5	19078	7886.38
1174	171.097	71.4325	1.19	3596.97	2634.76	6456.91	3048.77	2926.42	2005.37	1108.58	1901.98	1563.54	2038.04	2147.4	1619.37	3362.1	1189.17	1197.59
1175	171.099	792.197	13.2	32342.3	8481.22	24988.1	184420	186880	36075.4	30726	12126.4	204763	39395.3	5707.03	7725.63	25252	42338.9	17903.8
1176	171.101	879.506	14.66	80804.5	343833	16364.6	45082.2	14436.4	83778.9	58005.2	71058.5	36274.1	87058.3	11617.6	38154.5	34753.6	17260.6	26637.8
1177	171.098	767.211	12.79	38309.5	119997	112656	105697	12999.2	35774.2	38408.2	134543	14016	117364	7678.86	109622	17561.5	121162	16348.6
1178	171.099	813.181	13.55	36536.9	51327.1	372212	85647.3	413587	48138	56675.4	382055	387461	406229	57958.1	27555.4	16449.8	392946	35494.5
1179	171.1	744.865	12.41	80322.5	26908.3	72444.1	20592.1	69106.9	33349.6	16956.7	13516.5	15667.9	72925.1	63609	63518.2	7213.02	73129	9432.48
1180	171.113	364.706	6.08	50597.1	16781.6	51761.8	24720.9	30301.8	26395.2	32320.7	14212.2	26123.7	52244.9	45905.2	40709.2	26802.6	28175.4	36980.3
1181	171.113	312.397	5.21	40849.2	25352.5	103350	29959.8	39628.5	25181.9	28007.2	16739.2	32459.5	46102.3	37987.9	36564.1	31960.9	41610.3	37543.8
1182	171.113	412.339	6.87	9575.64	5940.29	10072.3	6323.37	9757.51	11179.5	4398.75	6084.16	4711.07	5750.22	9644.86	10735.3	8714.63	7048.95	7570.29
1183	171.113	389.736	6.5	6414.64	6151.72	24040.1	6726.6	8859.54	11068.3	5065.1	3598.75	4456.48	6596.91	6169.61	13044.7	9621.25	9382.13	11039.9
1184	171.113	89.863	1.5	10016.7	1918.58	19900.7	3862.54	12623.7	7240.85	6325.81	5842.61	8452.6	10885.9	9998.21	9846.02	9521.11	10310.4	9758.87
1185	171.113	401.499	6.69	34713.7	17120.3	31229.6	23084.7	25105.2	23938.2	25047.4	14305.9	17998	45077.5	29225.4	32864.2	24317.3	20424.9	24188.8
1186	171.113	438.71	7.31	11639.9	5783.75	8206.68	4065.14	6546.48	7248.86	4350.66	4279.26	4749.99	11715.1	4363.43	7832.52	6206.65	5641.71	9090.86
1187	171.113	346.955	5.78	7014.22	5240.64	10281.7	5959.12	7321.8	6596.54	6025.44	3976.25	5004.15	8870.26	6329.14	4632.21	4699.02	6685.45	4418.32
1188	171.113	252.471	4.21	39086.7	25274.7	53872.7	3534.5	25439.9	22273.9	31243.9	15806.9	23584.3	38374.1	36248.6	37322.5	30148	27689.3	33873.8
1189	171.113	468.904	7.82	3206.58	6588.7	3458.59	1831.52	5352.52	6849.75	5192.56	4358.7	5834.19	2214.69	1173.5	4577.5	2314.9	1463.13	1728.69
1190	171.112	293.668	4.89	27042.2	11769.7	11053.1	19059.2	23829.1	9019.7	6339.82	3933.03	14225.4	27615.5	18795	9039.57	16013.3	8085.3	29679.9
1191	171.113	282.555	4.71	12442.2	7972.75	8443.11	4157.67	5285.57	3654.52	23248	6011.99	8995.51	12572.9	18577.3	20464.6	4665.42	7934.64	4607.18
1192	171.137	567.293	9.45	187367	33125.1	53277	11399	66714.2	14316.4	107482	6180.46	60833.6	177313	125116	186986	99373	87070.7	83081.4
1193	171.141	938.013	15.63	1005.11	376.936	982.199	3277.42	1522.24	1626.37	493.556	1194.26	1104.7	1430.33	1625.94	738.036	694.76	1093.39	1768.41
1194	171.14	951.808	15.86	1655	732.254	505.092	2092.06	1281.61	1340.25	1472.62	818.646	746.444	502.389	2404.47	1063.19	382.94	1057.28	1294.5
1195	171.141	918.552	15.31	967.217	41802.7	285.283	1917.74	1569.99	1861.76	696.834	906.934	250.255	364.278	1184.6	379.749	1212.36	635.766	442.348
1196	171.148	539.245	8.99	65272.1	31065.6	31731.2	34834.8	66989.2	35966.1	41769.1	30051.6	33984.4	37564.8	23586.7	53668.8	16531.1	17335.5	37949.3
1197	171.148	340.989	5.68	13499.6	10720.2	13680.2	5896.92	10248.3	13268	4358.69	4618.19	11050	11529.4	5135.49	15245.9	16050.1	8929.13	7389.74
1198	171.148	725.82	12.1	262143	432264	247556	270362	167656	161342	182528	96558.5	87815.2	183709	250499	212732	225386	219277	202781
1199	171.15	651.518	10.86	24632	34140.1	222557	60573.9	70892.7	50650.1	25991.6	51919.1	27328.1	65086.5	41998.2	38948.6	62426.6	25226.2	50281.1
1200	171.148	668.163	11.14	67509.8	66514.1	21761	86955.7	50208.4	102221	55560.6	31195.1	123343	20531.2	105140	45342.6	71847.9	59014.6	67581.3
1201	171.148	755.904	12.6	132193	408761	411203	127431	197121	409798	398675	240317	205962	434799	118561	428746	255338	172792	242449
1202	171.148	696.699	11.61	129112	62029.6	173960	83695.7	281896	161418	192244	104174	66548.2	247665	85613.9	107269	123585	165675	172680
1203	171.148	597.998	9.97	57664	80717.9	14253.7	25399.6	75385.8	58694.2	34072.5	28488.4	19016.2	19864.2	14070.7	20464.9	24602.4	17679.4	16389.7
1204	171.148	628.326	10.47	32035.9	39889.7	17058.5	16606.3	67514	87924.6	16271.9	40959.6	20042	18050	14486.3	31509.4	17728.5	34720.2	14778.7
1205	171.148	637.163	10.62	37415.9	21342.6	20370.8	20845.8	22083.5	20914.1	88696.9	22485	44870.1	58680.1	27804.1	39499.8	28515.4	89746.2	63516.9
1206	171.149	782.511	13.04	146722	157346	143373	136896	685522	376396	392904	440821	489251	162502	149347	291997	821313	155765	154675
1207	171.149	744.78	12.41	75495.5	66705.6	66073.9	150886	217823	64900	68717.1	221623	145457	64300.1	388308	56182.8	192569	217294	174634
1208	171.148	889.123	14.82	387973	433697	68841.1	303787	261598	78213.8	63442.8	176430	3216.81	39023.4	91061.2	64699.1	10551	73288.2	105101
1209	171.15	493.976	8.23	35674.1	33505.5	17467	16154.2	26175.2	42950.2	17816.2	13228.1	28623.3	12390.5	10583.2	13327.6	15317.7	12725.8	9644.68
1210	171.148	811.333	13.52	1.16684e+06	1.10649e+06	1.0509e+06	1.59965e+06	1.77405e+06	640424	1.1019e+06	775695	891951	1.44135e+06	1.50727e+06	728793	1.73546e+06	1.86812e+06	1.10669e+06
1211	171.15	832.123	13.87	988616	947942	1.59202e+06	599999	624011	1.45963e+06	1.214e+06	1.76015e+06	1.18599e+06	1.23268e+06	371911	484178	1.03904e+06	476637	1.69328e+06
1212	171.149	772.731	12.88	582089	610440	757061	663865	218864	307779	355769	365977	335175	229916	520794	183397	245534	811365	768381
1213	171.148	866.448	14.44	693788	521898	414325	1.18996e+06	994516	398110	431303	991268	1.34445e+06	1.2304e+06	863837	403650	1.36303e+06	442445	430713
1214	171.15	389.653	6.49	12730.6	16399.9	10964	7923.85	38498.3	35779.8	8661.16	7674.42	8511.93	15376.6	8232.68	4834.69	9663.97	4715.98	11116
1215	172.06	134.184	2.24	908.517	2174.85	5184.17	4309.03	3044.32	2506.68	2037.25	547.5	2862.98	3429.47	1295.63	2201.06	2346.67	3275.71	2816.97
1216	172.06	91.7145	1.53	2255.24	2379.99	4126.9	5570.31	5439.45	3858.25	1276.19	3933.7	3047.15	5314.07	1889.94	2180.42	5631.07	6153.59	1830.95
1217	172.072	72.917	1.22	53931.2	23453.2	97776.5	57961.6	37516.8	54441.6	26018.2	46788.2	48956.8	39684	71904.2	61546.9	49236.4	51676.4	50746.5
1218	172.072	262.459	4.37	19577.9	860.021	6777.03	3291.6	1636.06	1433.31	23720	1440	1025.8	1591.84	2257.21	3023.79	2741.15	1780.89	1584.5
1219	172.096	261.61	4.36	49409	74054.9	254658	18054.9	100023	72915.1	61935.2	10141.8	92489.9	160834	45817.2	91962.1	112281	124846	113424
1220	172.097	284.639	4.74	2491.81	10681.2	23930.1	27374.1	11870.4	17650.7	7051.09	24809.4	15811.9	14481	2768.46	9234.01	16919.3	11379.4	13338
1221	172.107	85.22	1.42	7138.55	5685.69	10816	4319.54	5464.6	4821.29	6433.3	1949.37	4301.6	9176.03	5808.31	4158.38	5528.73	3819.4	5809.21
1222	172.105	492.354	8.21	2239.39	901.194	2248.14	698.166	1444.08	1012.82	2363	640.404	1977.01	955.027	916.86	1493.37	724.485	1303.4	753.18
1223	172.116	401.459	6.69	2831.45	2087.29	2158.45	1608.26	2107.64	2598.04	1059.39	1250.71	1458.53	2723.63	2228.39	1883.05	1986.78	710.469	1567.63
1224	172.115	312.381	5.21	2665.59	1344.63	4645.15	2501.92	4483.9	1912.97	2487.51	1230.08	2415.63	3612.71	3173.64	3339.19	2476.85	2817.27	3704.73
1225	172.111	882.986	14.72	7881.58	8334.46	5765.5	6979.03	1923.67	3771.88	3883.12	2986.38	2832.77	3732.91	7270.59	1463.92	2092.63	1957.18	2950.77
1226	172.115	364.634	6.08	3634.87	2960.19	2735.85	725.285	2030.62	2393.05	2370.67	767.091	2232.62	1796.02	2152.21	2592.79	1433.92	2626.2	2514.98
1227	172.121	331.825	5.53	1762.14	2191.58	2601.71	953.056	2683.59	1227	2882.32	861.058	2461.65	3431.42	4063.05	1394.23	1946.7	1643.15	2359.7
1228	172.121	252.26	4.2	9916.97	3066.96	6688.3	1275.88	6893.58	2829.34	5859.03	46470.1	5827.6	7038.6	8141.52	5090.95	7126.51	4192.47	7284.39
1229	172.133	438.61	7.31	9871.03	9130.22	6977.15	5077.6	6745.14	9432.28	9066.97	7067.38	10535	10743.3	3329.99	3531.24	13746.9	12826.1	11052.3
1230	172.139	567.454	9.46	21619.4	4538.88	5244.81	1056.29	7595.71	1874.51	10321	1268.7	5586.89	19351.4	11650.2	14292.5	9410.27	10264.3	10129.3
1231	172.146	250.756	4.18	5652.43	2576.1	17431.2	98360.5	2916.7	1951.61	3330.02	46926.2	3221.52	1665.42	5960.56	2738.12	3514.63	2114.31	3666.34
1232	172.15	810.814	13.51	158636	67688.9	9013	124729	160216	51365.8	74639.3	113876	78565.6	251835	132520	84211	67331	90848.2	91188.4
1233	172.151	827.751	13.8	106309	99308.4	122610	54819.9	60738.9	367715	67256	57238.6	83742.3	55612.9	59656.2	57214	72152.8	59801.3	150523
1234	172.153	880.613	14.68	25723.5	124732	28422.9	19900.4	50132.4	128696	60951.6	19488.5	6473.39	26411.8	122007	131956	3597.21	63291.8	56293.3
1235	172.153	862.777	14.38	107062	26172.2	73218	54513.3	49690.2	25703.3	84487.9	55441.7	130197	54819	25076.2	26094.4	36084.1	33569.8	82831.8
1236	172.151	757.067	12.62	22294	25921.7	20695.2	9609.5	12510.7	23033.3	33787.8	10461.8	10669.3	10068.7	8973.64	10172.7	9949.96	20436.8	9146.42
1237	172.151	771.864	12.86	29662.3	16880.8	24283	34364	29406	14413.2	36560.5	16442	10647.9	16292.9	85936	14270.8	8067.51	21598.5	15149.9
1238	172.154	744.454	12.41	20403.4	11596.4	8635.98	25006.4	9876.77	18863.4	20181.1	25326.5	11639.2	45909.4	10313.6	963.96	6280.07	12556.3	44087.1
1239	172.17	519.189	8.65	1002.39	2219.73	2883.13	1451.71	1778.05	6027.64	823.013	5136.23	3401.45	2740.19	798.038	5048.68	3253.15	2524.06	2592.02
1240	172.169	717.635	11.96	3593.68	24002.5	23619.1	24286.6	24913.3	21897	25163.2	24436.9	27208	20595.1	27041.1	25593.6	19078.7	19776.3	27086.5
1241	172.17	956.839	15.95	463.892	577.447	586.419	990.654	568.283	649.137	506.303	2087.19	550.571	453.704	1413.6	417.423	438.597	609.982	439.341
1242	172.17	935.459	15.59	557.367	481.399	1959.87	1744.3	803.232	437.742	668.42	2592.4	759.003	657.442	1775.3	425.171	751.789	612.89	3578.64
1243	172.977	61.611	1.03	2743.25	2597.12	2431.17	2774.68	3105.64	1029.07	2776.13	645.907	2791.98	1840.98	1569.81	2681.67	3770.28	3076.69	2546.7
1244	173.02	76.863	1.28	12372.6	8060.21	6071.2	4981.5	12988.5	7589.84	11627.7	14804.1	10890.7	16053	8874.03	9230.7	9451.74	7713.89	11592.9
1245	173.044	265.4	4.42	1146.86	1368.91	2404.86	1157.82	1788.42	3340.12	1672.97	1859.6	2428.05	1590.28	822.428	970.901	1371.48	1223.84	1282.32
1246	173.06	568.35	9.47	7130.6	3193.94	4542.3	5383.41	2768.18	9241.66	8179.42	2721.67	7060.44	3956.16	1775.29	3159.82	3297.02	5890.41	2435.66
1247	173.055	84.205	1.4	17476.5	1609.78	13679.5	8456.6	3312.24	5981.15	3241.31	5395.27	4612.45	3149.82	4383.48	20099.9	6633.38	5525.19	6462.34
1248	173.056	118.178	1.97	8279.16	11102.2	10668.8	4776.97	11344.8	2568.23	8102.63	8785.48	1758.13	1830.7	7728.49	9408.15	3998.78	2561.95	3763.95
1249	173.066	60.411	1.01	1971.99	4921.12	2649.75	1968.85	4711.06	1525.28	979.918	2047.84	1517.73	1810.56	1731.52	3023.07	1932.23	1227.92	1772.52
1250	173.072	72.4925	1.21	1267.84	1875.28	3873.21	4730.52	2843.84	2078.62	2431.12	3850.9	1433.24	4943.29	4765.81	4806.69	3260.31	1744.69	2515.86
1251	173.072	885.789	14.76	4271.78	2953.79	12521.1	2815.96	9851.96	4988.27	13525.6	8605.84	4377.87	12140.2	34777.5	6869.99	12843.9	13458.9	55306.9
1252	173.079	1.96	0.03	2354.3	1347.86	609.525	2373.91	7932.77	1837.73	753.32	1482.98	1916.07	1323.9	1305.91	1731.35	629.852	2188.82	3093.65
1253	173.092	318.43	5.31	25517.5	13258.1	29427.9	14210.1	26751	13171.5	19381.2	11513.5	15481.1	26618	29205.3	19823.6	26249.6	22268.7	19686.3
1254	173.092	84.769	1.41	35647	20816.7	36889	19911.1	23614.5	17018.7	29571.6	13777.3	24941.2	26382.5	38507.2	41750.9	28596.3	27270.4	26215.7
1255	173.092	134.143	2.24	10513	8826.43	7765.52	6764.71	11214.7	8244.9	9447.87	5323.07	8154.73	11280.8	12355.4	9091.55	7194.02	9789.13	7617.67
1256	173.091	341.969	5.7	9749.5	4522.08	6649.67	4151.09	5731.41	8041.57	8790.52	3716.84	6573.05	10777.4	6471.83	4296.79	5215.99	6958.04	9327.39
1257	173.093	261.43	4.36	37749.4	8917.2	33113.4	6334.28	10898.7	21449.7	11646.9	9774.27	13292.2	16047.5	16822.4	12775.8	26584.4	26532.9	28082.6
1258	173.092	391.58	6.53	2624.3	10623.7	7408.12	5782.51	2668.89	4568.36	2032.32	7869.08	3828.28	4461.83	5171.4	5081.14	6751.4	2116.11	6096.37
1259	173.094	249.203	4.15	7065.65	7148.85	8342.28	23948.8	11059.3	5281.04	15890.4	12127.2	5414.47	8235.21	12755.8	8874.93	6086.41	6257.81	5571.3
1260	173.095	284.221	4.74	11379.1	3455.75	15494.5	11791.1	2243.12	8853.23	10896	3546.89	9427.38	8110.98	15064.8	5092.25	2653.49	10992.4	10086.6
1261	173.117	755.602	12.59	5381.2	5735.24	14998.3	11821.8	5070.39	4342.31	4472.75	5582.68	4481.37	8537.6	8682.22	17301.8	7337.32	5436.4	6885.45
1262	173.117	634.066	10.57	16697	7770.79	38975.8	22121.8	7790.02	5905.75	13550	7161	9980.52	20617.6	11158.6	9664.35	10369	11508.6	15880.8
1263	173.117	544.345	9.07	104249	52196.5	21562	5810.47	48437.5	17848.3	54592.9	6973.42	79927.6	69860.6	46475.8	48449.7	49358.6	40141.1	43885
1264	173.118	746.336	12.44	3501.07	2385.78	3999.87	3186.46	2109.9	8710.68	5660.89	8610.15	3434.51	4720.32	5032.2	6248.15	5554.88	3204.59	5294.88
1265	173.115	640.989	10.68	7370.21	8168.15	8749.95	7480.95	6400.47	8175.26	4874.85	5522.93	7027.62	7571.1	9951.33	10422.9	8758.13	10476.9	7340.98
1266	173.116	447.953	7.47	1836.5	956.536	1602.33	5110.5	1561.08	8160.24	1868.35	6334.71	6234.53	4904.58	1846.9	4451.77	4926.03	1026.38	656.682
1267	173.127	361.349	6.02	16242.1	7083.32	9574.52	9803.03	10209.9	8072.76	9751.89	4781.56	16423.8	19150.2	20253.3	9521.68	11374.9	14232.8	10864.1
1268	173.128	286.442	4.77	26004.2	16616.4	29310.9	17318.6	20323.8	17234.2	20996.1	9186.54	18765.5	28552.7	31392.7	22507.8	20887	21560.7	21864
1269	173.128	251.517	4.19	16623.4	10151.8	16449.6	13257.5	14803	7309.76	14566.6	8271.86	10266	11987.8	20411.1	14749.5	9657.44	14535.5	11516.8
1270	173.128	308.871	5.15	4171.24	8382.79	7762.44	2701.55	4803.35	7310	6290.86	2567.06	7044	9755.29	8073.85	12278.1	11728.1	7140.44	11032.1
1271	173.128	276.007	4.6	10707.2	10594.5	6991.77	9854.6	8013.47	8055.9	4171.5	8236.05	8011.19	6149.7	12459.8	4938.09	9488.08	9931.39	6738.07
1272	173.128	396.678	6.61	6875.21	6211.99	5979.22	3591.7	5847.66	3854.46	2282.28	3120.23	4288.21	5637.9	4349.15	6610.02	9342.54	3950.61	5255.57
1273	173.128	407.682	6.79	5358.21	6800.03	2653.01	1951.7	3916.37	3448.21	3039.11	6424.03	3672.67	5997.45	3801.64	3296.83	3920.79	1917.91	3357.4
1274	173.133	436.584	7.28	5391.2	1930.46	4369.99	3946.22	6122.29	2693.41	5363.5	1483.48	6744.97	2656.46	2349.47	3030.37	2357.75	3015.49	1943.16
1275	173.153	827.373	13.79	3799.98	5856.47	4391.78	4722.19	3109.74	3965.77	4659.79	3516.09	2567.25	7012.73	4323.39	3807.09	4473.8	4391.38	7830.72
1276	173.164	894.361	14.91	4882.97	5866.12	5548.18	6355.87	5251.13	5893.47	6146.18	5440.99	5824.01	5838.47	6312.69	5896.05	5393.19	5385.16	6230.4
1277	173.173	717.584	11.96	3048.12	2334.41	2900.26	3456.51	2098.82	2521.79	4106.52	3164.53	2399.64	3570	3204.7	2301.59	3267.52	3924.96	2816.99
1278	174.055	477.927	7.97	2160.71	1198.71	910.774	1033.13	1529.01	1746.35	3235.84	1342.44	1492.5	7906.12	3591.28	2096.54	1700.97	1969.57	2114.47
1279	174.076	83.447	1.39	23333.5	19465.6	39999.9	30029.5	21567.4	29169.9	28181.2	22065.8	17469.4	24837.3	27811.2	49207.8	26409.3	35262.2	29567.5
1280	174.085	125.986	2.1	6957.86	1675.65	13511.4	5721.39	2321.84	2264.21	1895.52	2580.78	2495.93	7794.31	3833.78	2687.94	2878.75	4127.04	2916.4
1281	174.098	84.959	1.42	4231.04	1392.85	20688.2	2275.3	3464.1	14886.6	13227.5	1348.05	2776.74	2201.25	5823.53	21606.4	1082	2795.6	3875.09
1282	174.101	261.329	4.36	1804.93	1364.59	1532.97	1178.65	1297.69	887.936	1044.36	633.099	1164.62	1366.15	1282.28	1130.56	1131.3	1495.8	1875.15
1283	174.113	324.091	5.4	751.721	778.618	1314.61	2890.47	588.213	702.251	548.1	1829.53	1248.43	1314.02	869.107	711.561	967.124	966.122	697.846
1284	174.118	86.99	1.45	12036.6	9493.2	7082.82	1933.84	10476.9	1915.52	1799.31	11121.5	7877.9	3200.51	799.533	3117.32	13528.3	2060.14	2117.2
1285	174.12	544.768	9.08	9048.95	3520.7	2932.25	1268.07	2070	1211.21	6206.67	2417.73	5353.79	3725.96	3298.55	5321.87	4023.52	3830.86	3367.36
1286	174.124	250.349	4.17	14983	6792.34	22947.1	3410.76	9488.84	7967.86	6735.22	1591.11	9352.32	10969.4	22728.8	15689	15590.7	12934.1	13703.6
1287	174.128	881.389	14.69	4403.63	6652.31	10349.7	6642.96	3502.12	10162.9	32965.7	8955.54	4124.81	7472.97	7059.51	20077.2	7462.29	4731.54	4554.44
1288	174.127	769.203	12.82	7983.42	4882.51	3142.21	20980.8	4197.84	7504	8472.46	4023.35	7354.42	5324.14	17140.8	9262.45	8569	6437.66	5275
1289	174.132	286.79	4.78	2165.9	2105.55	2848.57	1336.93	4323.34	4449.55	3210.79	2230.02	2198.11	3661.5	3026.48	2190.44	1910.02	2670.07	1945.1
1290	174.127	831.104	13.85	7292.98	22090.3	7809.29	25271	9369.18	14812.1	5676.75	10225	6310.06	17394.1	9990.92	11256.7	6830.46	8932.88	13464.7
1291	174.127	891.788	14.86	6552.96	2758.12	2157.35	5738.9	3671.13	3210.68	1963.29	3284.86	1605.52	1821.89	5927.51	2618.06	2502.7	11711.2	16432.7
1292	174.128	818.589	13.64	14217	13316.9	16177.9	9947.84	22288.7	11623.7	8061.26	11272.7	47013.4	9783.49	9309.69	9806.25	16637.2	32459.5	10784.3
1293	174.146	252.548	4.21	1729.46	4538.93	11518.4	4691.38	5301.38	2109.83	1757.97	2127.6	4819.31	6509.68	10766.4	1580.68	854.301	7187.37	2392.45
1294	174.149	85.357	1.42	1351.65	2616.89	7972.41	2243.56	2003.39	7388.56	2121.51	1944.17	1204.52	5203.04	3142.67	1260.77	3584.28	3161.85	3267.87
1295	174.149	263.296	4.39	1961.25	1196.79	4628.09	1446.07	1748.67	1318.05	1217.7	805.484	1936.92	2552.78	785.29	1935.91	2652.1	4280.89	1234.45
1296	174.185	495.568	8.26	1979.12	1771.18	1956.19	1354.93	2037.87	2300.32	3388.67	1839.73	1129.24	2074	1159.44	524.71	3313.44	2776.64	1721.94
1297	174.564	70.571	1.18	828.696	1133.54	3724.66	3032.37	1362.73	1144.17	935.44	1055.55	767.741	2012.54	707.577	894.047	1579.3	1803.53	1471.94
1298	174.894	70.338	1.17	15888.3	6211.18	20180.4	19358.6	5339.11	2984.19	9833.83	2159.68	13547.2	11125	8357.77	18552.8	14155	12864.6	7473.38
1299	175.003	326.726	5.45	5869.84	4940.46	5372.34	4598.43	6210.23	3392.71	3080.52	3829.5	887.236	3476.11	4162.09	6517.84	2878.26	4874.11	3472.63
1300	175.004	389.764	6.5	645.597	805.321	7044.54	4094.14	2150.26	3156.74	232.972	3945.31	492.551	981.449	343.745	378.307	2346.93	1781.13	1903.85
1301	175.023	179.738	3	261925	176336	94299.3	47758.4	107490	91540	129017	106986	139761	91328.2	220985	129660	138651	158236	130890
1302	175.023	144.627	2.41	162665	764.531	65863	26469.9	67218.8	44644.5	79060.7	702.599	99769.6	61200.5	133163	90581.4	90806	84590	79847
1303	175.045	61.818	1.03	16656.1	8462.55	15241.5	19927.5	15595.4	4018.04	10545.9	6539.31	15360.7	10488.8	13003.2	14699.1	15136.2	13584.6	12348.9
1304	175.059	235.397	3.92	7483.84	4734.1	8130.15	10755.1	3571.08	4251.75	7223.7	971.3	5318.05	7802.97	14018.8	9656.93	6889.78	5462.76	1484.91
1305	175.072	292.276	4.87	3558.24	2693	3727	2969.98	2405.48	2965.68	3412.6	1059.21	3891.83	3499.25	2384.61	3619.52	2636.67	2694.42	2680.01
1306	175.072	82.052	1.37	4847.47	5022.95	8693.08	3309.9	5129.19	4291.58	3461.11	6530.76	5001.54	5228.38	5300.3	5759.57	2550.82	1821.96	5453.11
1307	175.075	668.906	11.15	4976.52	3185.82	5316.66	9781.26	2611.71	5746.83	3249.78	4984.51	1685.48	8504.25	7694.58	3246.63	4894.72	3784.71	7133.14
1308	175.08	61.4515	1.02	2217.65	1742.95	2066.38	3579.57	1949.2	841.31	1369.26	1141.22	2480.52	1747.52	2025.93	2607.09	1431.1	1679.61	1605.89
1309	175.104	205.876	3.43	1281.44	3579.48	6614.21	7447.79	2187.62	2689.64	6103.97	1920.86	3343.79	3673.25	17509.7	4417.59	3082.77	4128.62	4514.74
1310	175.111	694.027	11.57	8520.91	9293.54	10483	11347.6	11628.9	8229.81	11331.2	8267.74	15968.3	8285.38	10904.7	9057.26	11418.4	11075.7	10580.4
1311	175.108	247.456	4.12	29154.9	19253.3	32172.2	5408.8	25787.4	15814.2	22991.6	2826.77	23508	25282.6	35081.7	12269.4	18147.4	20848	20204.3
1312	175.112	760.808	12.68	2753.95	1361.36	3069.89	2060.96	5034.29	2436.82	3536.97	3638.42	3436.45	5445.17	2407.25	6321.64	3134.29	4934.51	2424.2
1313	175.111	494.111	8.24	1925.12	1848.71	6948.42	3413.71	1940.68	2274.68	1191.38	1968.11	2988.18	2215.99	2736.11	3904	1625.28	2205.02	2567.79
1314	175.117	86.0995	1.43	52282.4	36595.3	36108.5	100548	46655.4	22501.4	66228.7	12386.2	42396	20108.3	48471.1	69836.7	43555	47399.8	41435.1
1315	175.109	106.505	1.78	23184	4003.93	2772.34	3652.49	4487.87	3829.55	25946.6	4941.75	4131.98	4836.4	15445.5	19383	9638.62	10371.3	6048.72
1316	175.119	71.147	1.19	302149	405712	924051	983020	372960	343397	246219	258805	278427	456428	278627	279111	387788	483294	413593
1317	175.142	70.571	1.18	2119.23	149682	3864.88	2735.66	2159.34	122521	1442.61	987.394	1695.15	1052.05	1323.14	1060.03	3399.39	2827.36	1106.91
1318	175.148	683.183	11.39	4442.59	4659.28	5216.67	2920.34	3149.95	6761.34	5265.37	4029.56	6417.93	4532.6	6521.85	4431.58	5767.9	7093.5	3788.1
1319	176.026	179.065	2.98	20848.4	9710.22	5922.5	2732.06	6100.64	6933.61	9730.33	8169.69	10869.8	4219.89	15036.2	10284.9	10147.9	10495.4	8852.74
1320	176.026	144.652	2.41	13446.8	518.793	4771.59	1967.68	3436.99	2697.23	5010.88	209.267	7220.55	4088.81	8089.71	7337.46	7470.31	5570.07	5507.18
1321	176.046	61.3625	1.02	1645.69	1930.54	2551.58	2930.68	2455.82	505.745	1875.39	1217.37	3563.8	1642.03	1892.02	2038.71	2661.19	2692.2	1855.49
1322	176.067	81.074	1.35	2322.79	3441.63	7957	2567.64	4930.75	2940.22	5297.34	4538.1	2652.32	6327.56	2565.95	2978.37	7359.97	3099.82	1938.67
1323	176.091	139.284	2.32	6999.38	5676.57	15506.9	5763.46	3533.97	1460.01	5238.14	1266.2	4356.09	3411.36	2212.34	4057.93	3290.35	4179.62	6002.41
1324	176.093	84.7	1.41	20905	4684.96	23580.8	29383.7	9460.24	20668.3	10610.3	10558.1	12235.5	13193.3	10982.3	12471.6	16162.9	14488.8	13626.5
1325	176.101	122.646	2.04	1435.1	1289.79	3009.98	15714.1	3266.75	3244.01	1355.56	782.287	2348.26	1408.26	1943.75	2436.24	3900.68	4116.36	1906.16
1326	176.112	247.617	4.13	2622.3	1632.57	2766.65	1056.09	2629.62	1294.04	1586.37	906.21	2636.88	2438.84	2848.47	2770.11	5023.72	2595.01	3281.48
1327	176.121	71.147	1.19	27776.8	27176.6	72939.5	87731.4	28270.1	29131.6	18589.8	14545.5	20650.7	25760.5	16452.4	20227.1	32390.5	38116.1	33984.7
1328	176.122	85.5125	1.43	8091.7	2813.76	12242.4	7956.74	2941.37	7979.99	3155.97	7511.65	7152.01	9536.34	4113.15	11215.4	5179.28	2876.43	4174.32
1329	176.14	248.211	4.14	8224.92	5341.3	12972.9	1039.59	15331	3691.3	7704.52	706.466	5496.9	14401.3	4888.03	8140.95	9491.43	9108.19	10168.4
1330	176.164	85.357	1.42	9855.17	15839.8	28962.3	23042	13263.5	8339.8	12080.5	6527.56	12733.3	21700	11267.4	10516.6	17111.9	17434	10847.6
1331	176.164	115.356	1.92	1444.97	3067.1	8773.22	4983.36	2245.82	362.014	2329.91	638.246	2875.21	3809.29	1842.32	1122.49	1422.8	4038.93	2966.75
1332	176.894	70.534	1.18	2208.55	1266.28	2105.72	2733.9	2248.4	500.267	2210.67	506.306	3215.08	2390.37	1040.23	1916.38	2650.65	1647.78	1568.33
1333	177.042	61.468	1.02	1877.95	1713.21	2091.11	2662.67	1911.06	1182.47	2008.04	721.403	1480.78	2062.14	1872.54	2584.08	2023.3	2003.23	1820.95
1334	177.043	275.957	4.6	631.737	2583.1	2268.51	2792.78	3496.03	5149.4	1412.43	4510.16	3101.27	1711.6	853.36	768.26	2423.32	753.024	1029.5
1335	177.054	723.639	12.06	7985.77	6446.04	6599.01	6266.88	6700.66	8290.46	5607.62	5206.29	4986.62	6423.76	6067.12	3974.1	4608.89	5295.51	6148.18
1336	177.055	498.66	8.31	2879.47	3491.98	3597.35	4127.28	2206.57	23038.6	5029.99	5723.31	5003.48	4489.29	3985.05	3585.82	4048.07	4205.22	4226.31
1337	177.053	406.934	6.78	1971.92	2415.45	2643.27	2540.11	3132.6	3491.85	3465.06	3901.04	4324.42	2607.8	2383.55	2342.17	2796.55	1675.25	1677.09
1338	177.062	78.1605	1.3	3523.3	7068.32	5867.27	650.76	1318.96	1455.32	6085.03	5355.3	8811.42	1385.61	14455.7	17350	3502.41	3643.96	2533.74
1339	177.076	777.141	12.95	18738.7	8143.02	15413.8	17952.5	11356.7	17149.9	11611.9	8295.57	32968.3	17301.9	10849	21825.3	15184.5	14050.7	14015.1
1340	177.087	253.268	4.22	10382.8	7562.05	10278.4	1999.01	10864.9	3907.06	7215.79	2880.28	3643.81	6733.73	7502.26	7276.67	6427.43	10215.2	6254.12
1341	177.087	80.747	1.35	22914.5	20965.6	23729.6	26731.4	22719.7	16589.2	18313.6	13288.9	23710.3	23247.6	40946.7	28058.4	18178.6	22425.7	26302.2
1342	177.091	668.179	11.14	5464.16	8047.48	11181.3	15217.6	8248.06	11068.3	4903.02	9497.07	2772.83	15203.4	10678.5	9423.31	9100.57	8743.28	9554.49
1343	177.102	318.739	5.31	6888.5	7198.85	12769.8	8901.41	5658.86	6642.01	6749.52	4942.26	5020.25	9628.28	9338.67	8740.88	5974.1	8147.64	9930.49
1344	177.102	290.731	4.85	14410.2	3496.62	9616.95	2452.55	5257.67	9149.8	12671.6	3032.37	3954.3	18896.4	21022.5	16529.5	8558.68	12118.2	9777.6
1345	177.102	271.256	4.52	4148.67	4125.07	5056.48	4820.73	3538.12	6048.38	6286.21	3440.11	2681.57	10871.1	14509	10380.4	8483.63	3741.24	7652.26
1346	177.102	388.855	6.48	2621.01	3855.67	2183.76	1625.47	1353.6	2804.77	4719.54	1607.21	1993.12	2170.09	1416.17	3341.49	1221.74	1788.55	2309.4
1347	177.128	539.683	8.99	11634.3	11300.4	16614.8	12100.5	14966.3	13946.8	12979.6	12208.3	10584.3	12451.9	6736.72	9926.2	15820.4	15331.7	14898.1
1348	177.126	819.476	13.66	5612.31	4637.82	3498.33	4311.23	5417	5710.35	7622.84	3683.6	6761.7	10443.5	4467.12	5618.93	6871.98	6010.83	7972.27
1349	177.127	635.288	10.59	11172.1	10926.8	13545	48703.3	10546.3	3901.89	9813.49	3563.42	6106.69	5599.74	8316.57	7670.32	13556.8	18887	15085.5
1350	177.125	70.871	1.18	2760.25	3458.89	6265.14	5986.22	3828.73	4377.1	2512.37	1750.68	2319.26	3709.71	1858.4	1989	2959.49	3428.81	2782.24
1351	177.127	719.379	11.99	14738.2	13953.5	13318.4	8958.29	15314.2	14132.3	9655.2	14259.9	16091.3	17795.7	10014.5	16403.7	13172.2	15990.1	18721.2
1352	177.126	886.72	14.78	2842.71	2561.03	7901.93	4624.75	4617	3332.33	5798.48	3549.89	7944.34	3635.95	3604.47	2500.62	4093.26	7422.51	4995.32
1353	177.163	822.557	13.71	1794.21	1885.67	2612.66	1853.54	1930.76	2115	2233.92	2552.75	2158.19	3213.83	1581.96	1656.91	2288.98	3253.7	3517.46
1354	177.166	84.1615	1.4	661.76	1634.14	1240.23	1162.61	1762.77	548.455	498.628	679.845	1288.37	3038.23	1377.66	980.313	1437.64	1497.61	1030.5
1355	177.641	891.369	14.86	185.069	167.284	36413	28610.7	27939.4	40288	39282	31724.9	35751.8	37788.5	34802.7	33352.6	34608.4	30970.6	40635.9
1356	178.068	758.56	12.64	2123.15	1973.97	3013.8	2218.13	2765.55	1764.34	1878.61	1205.32	1483.12	1211.76	1388.49	2514.49	2875.72	1757.43	2444
1357	178.077	777.146	12.95	2955.98	1166.81	2325.47	2413.84	1154.3	1819.11	1102.96	1660.06	5056.36	2614.08	1992.03	3329.78	3019.23	2693.73	2488.32
1358	178.07	82.9015	1.38	16893.4	16836.3	18276.7	5678.91	11373.9	7733.2	9839.86	10661.1	8761.78	14469.5	18299.3	12236.4	15962.9	18900.8	19475.1
1359	178.098	594.047	9.9	1171.89	3636.95	1133.13	1237.5	740.22	842.039	1040.76	1722.73	1660.43	2796.87	2101.51	686.43	1954.79	2668.6	747.83
1360	178.107	84.7135	1.41	1962.93	1643.69	6269.83	3452.03	2883.13	1386.11	5695.47	1822.61	2055.45	4815.4	4358.72	3185.06	3510.68	3580.15	3269.25
1361	178.122	878.406	14.64	2221.08	1649.62	5626.51	2451.39	2387.63	9093.47	3878.74	4247.87	3067.1	2870.93	3420.51	4391.37	2852.04	7257.38	2212.73
1362	178.121	886.436	14.77	7793.69	8950.29	5474.82	1879.78	5902.34	7020.44	5324.18	1895.41	5299.99	2410.45	5970.76	4653.17	9273.7	5155.62	6089.95
1363	178.13	539.865	9	983.2	1177.97	1659.95	1138.83	1425.28	2655.14	1252.44	1755.73	1210.88	996.445	811.576	1026.63	1742.9	1547.45	2503.18
1364	178.143	891.369	14.86	3446.86	3562.9	8447.21	6455	7907.57	9446.59	8823.45	7614.62	7085.19	7681.86	8143.7	6311	8142.41	6026.59	8499.83
1365	178.161	822.988	13.72	2274.47	1748.01	1981.77	2340.18	3000.97	1862.66	2681.78	1369.32	1228.89	2859.93	3224.49	3380.79	4260.64	2600.73	2893.32
1366	179.055	127.021	2.12	11382.7	8957.95	14299.8	12866.9	7402.91	4026.77	5641.66	9654.98	3358.3	7297.97	3170.27	11153.4	7891.65	8533.78	9076.03
1367	179.048	459.259	7.65	8831.5	2473.23	1149.87	213.201	2648.56	184.28	2371.14	123.315	649.188	2057.79	18934.6	5150.33	3368.46	3789.33	2920.09
1368	179.055	82.29	1.37	8357.63	16138.7	16127	17252.8	14637.4	5432.3	10809.6	7729.93	11266.7	18533.1	6504.68	6745.18	16492.4	9745.62	6962.56
1369	179.069	477.942	7.97	1125.63	2374.95	2035.43	2475.09	1637.64	2850.39	2650.69	2092.53	1124.42	2549.49	1990.81	3480.84	2926.22	1522.68	2204
1370	179.063	821.309	13.69	2435.69	2674.77	4046.42	3068.87	3332.39	2220.05	3294	1696.3	1212.16	2828.18	3077.03	2548.3	3339.19	1264.12	2999.88
1371	179.07	411.971	6.87	4066.18	2068.89	3752.72	7081.11	4536.8	9835.26	8987.31	8436.16	1671.49	4825.51	1449.7	7225.27	5224.45	6314.02	4646.85
1372	179.069	289.074	4.82	6149.95	4537.54	21663.2	11262.8	4969.6	16409	6151.74	5214.84	7973.14	7488.42	2250.04	3561.86	5579.51	5612.46	12129.9
1373	179.072	777.081	12.95	1439.94	1870.13	1076.2	1176.15	1105.68	1375.26	1731.34	1874.03	2937.24	2809.07	2713.07	1854.33	1701.44	1436.05	884.546
1374	179.071	371.794	6.2	1313.55	2221.42	3439.59	3023.79	2128.37	3279.71	2251.48	2291.59	1506.16	1990.37	1582.23	2347.91	3043.21	2198.42	1163.57
1375	179.094	745.995	12.43	2312.65	4953.9	1392.18	2000.25	974.317	1133.16	2270.96	2364.4	5016.96	2488.89	3124.83	2648.89	1634.02	1109.6	2629.98
1376	179.106	732.421	12.21	110163	95542.5	77640.3	110872	107926	117770	122931	107227	168347	137733	127841	117855	131290	134056	144401
1377	179.106	718.337	11.97	10610	12183	8987.32	12170.8	9402.47	13237.6	11944.1	14805.1	12616.8	8954.21	9493.76	19994.4	8671.96	15093.7	12998.1
1378	179.101	5.274	0.09	1703.24	2825.78	1701.57	1054.11	2345.02	1704.54	2132	1884.88	1854.54	1402.18	1301.43	1786.7	1899.26	1653.41	561.637
1379	179.128	262.46	4.37	3592.87	2603.94	5061.83	3237.55	3814.03	2274.05	4000.28	2249	3386.61	3896.69	4232.85	2893.56	3984.21	3239.24	3604.82
1380	179.142	769.942	12.83	2128.28	4944.03	4866.11	6101.51	4244.6	4857.38	2243.26	5232.55	2383.6	8963.34	7679.59	5735.39	4586.96	4173.95	5000.8
1381	179.144	635.882	10.6	5466.24	3101.49	5935.89	17974.3	4835.77	3274.87	4305.47	4227.94	3367.7	5488.18	5509.6	4814.88	5252.2	3918.14	6191.1
1382	180.086	132.641	2.21	3850.68	4211.82	4603.09	6061.65	6732.78	3889.39	3909.72	3616.05	4652.35	5557.87	2887.8	3838.23	3967.85	3832.93	5061.49
1383	180.087	281.509	4.69	3203.33	1178.28	2246.57	948.222	1112.61	2039.65	2124.15	1178.43	931.356	5417.4	1296.51	4086.9	2826.18	2404.53	1917.09
1384	180.086	80.18	1.34	5074.67	6678.23	6108.82	6567.97	3028.15	6000.12	4066.56	6962.56	5423.43	2615.22	2177.49	8392.57	9486.6	3910.47	1816.27
1385	180.102	396.976	6.62	30805.2	15174.3	30674.2	13507	18094.6	29361.8	17243.1	15698.2	13724	24294	11059.9	16309	19055.7	21346.3	18938.9
1386	180.101	348.369	5.81	18569.8	13273.2	27530.1	11719.5	13052.7	12525.3	13264.5	10221.2	13889.6	15106.7	7953.52	8469.89	17280.6	13050.3	13664
1387	180.101	449.43	7.49	15668.9	9084.08	23246.3	2830.97	10763.4	9771.1	7796.44	8765.42	5073.05	6718.06	7988.96	6118.08	9810.44	9490.26	11578.1
1388	180.103	689.587	11.49	8081.02	13810.1	4458.07	5824.86	5975.99	8053.77	6563.3	2402.34	13244.9	5361.68	6050.84	8075.04	3954.63	2804.55	3347.75
1389	180.11	732.387	12.21	15612.7	10453.8	17186.3	12875.6	12033	16188.6	14942.1	13890.2	18007.1	15009.2	14675.2	13468.2	13002.3	17228.1	16481.3
1390	180.103	488.556	8.14	7634.03	2509.46	9432.63	1420.2	2683.33	10960.5	2373.6	3404.01	4145.88	2367.63	1863.71	2079.29	6501.94	4151.62	1460.26
1391	180.124	255.057	4.25	2467.25	3767.05	7048.89	2082.03	5595.23	3405.51	4618.8	974.939	7866.34	4848.17	3407.96	1491.71	4361.45	4354.2	6416.42
1392	180.124	267.277	4.45	2282.58	1754.9	2906.22	1467	2242.31	1576.67	1456.45	726.413	2112.87	2391.81	4236.86	2555.76	1560.24	2399.33	1743.46
1393	180.138	752.386	12.54	3617.68	3055.8	5505.89	4636.72	5270.82	3182.54	2835.7	4510.95	4232.98	2938.78	3254.66	4241.84	4286.44	3477.95	3605.43
1394	180.137	303.617	5.06	23718.1	21423.9	25355.8	16765.3	35073.9	12374.2	18829	6575.36	18178.7	29087	11779.4	8012.02	14411.4	17561.7	18207
1395	180.149	892.986	14.88	2183.79	2497.34	2540.63	2819.28	2675.1	3484.11	2179.37	2684.9	2127.47	2639.03	2999.27	2688.88	2711.91	3081.06	2596.24
1396	180.636	304.021	5.07	5031.23	5116.15	4146.16	2965.26	6592.26	2056.05	1563.88	516.451	3293.95	5331.72	1045.98	902.153	1949.91	1512.81	2477.46
1397	181.05	182.361	3.04	29757.4	30797.9	54136.6	17098.9	39048.2	7252.37	45583.9	6665.68	25619.5	61167.9	12193.3	60874.2	36786.3	30199.5	28867.2
1398	181.049	122.621	2.04	23641.2	524.599	27698.7	941.592	21296	4165.35	27638	824.209	15485.7	39382.4	5174.99	35572.9	20738	18481.3	17204.6
1399	181.048	150.161	2.5	6660.03	10577.3	11740.3	2299.84	4731.49	1000.44	2599.29	1044.33	2370.38	4106.59	1064.28	7891.54	4251.45	10275.9	1064.89
1400	181.071	78.522	1.31	3919.58	2988.22	2788.85	1135.35	3196.03	3078.59	5712.22	1693.45	1226.48	4338.91	1992.01	3223.5	2041.63	2384.09	2911.38
1401	181.084	536.245	8.94	24137.5	7758.68	44597.5	28036.1	1271.72	32659	46018.9	1476.04	49309.1	1699.5	25984.7	18870.7	11198.2	13308.1	11053.1
1402	181.086	561.336	9.36	13223.1	3782.19	20221	10840.7	1006.92	19263.3	23698.4	1086.78	27451.1	1312.97	14576.6	10711.4	7211.35	6251.36	6691.96
1403	181.085	508.32	8.47	19406.2	6763.77	53292.6	23894.5	585.763	47338.1	57829.6	830.978	42840.9	707.506	27108.9	18741.7	13814.1	10216.3	7670.18
1404	181.105	348.942	5.82	2354.43	1196.46	3601.79	1680.13	2375.99	1535.2	1119.26	1069.01	1435.19	1416.42	1222.62	1062.95	2306.19	2375.21	859.007
1405	181.104	397.069	6.62	1432.34	736.2	2914.79	2650.25	2433.29	2256.87	1055.68	2321.98	1739.35	2832.57	1134.39	2301.78	2922.94	2480.38	2827.93
1406	181.108	85.566	1.43	1799.77	1255.27	1065.51	1241.79	2328.98	1999.66	1822.03	1709.02	1510.91	1877.79	2812	1417.03	1702.26	1022.81	1098.84
1407	181.113	732.499	12.21	1649.54	1373.99	2334.2	1256.39	2389.55	1702.56	1843.5	745.5	1282.88	1670.4	1100.74	1513.21	1447.02	1514.35	1844.46
1408	181.121	775.64	12.93	4316.05	2668.57	5918.15	4047.44	3749.81	3795.43	3706.05	3344.1	3693.36	2880.5	3350.37	3180.5	4416.41	4668.41	4656.6
1409	181.121	523.482	8.72	2292.55	1414.11	4269.4	2043.2	1315.41	1177.63	2238.85	1949.04	2726.86	1618.74	869.368	1472.14	2307.52	2868.93	1114.46
1410	181.121	687.804	11.46	3259.78	2948.94	5749.14	4925.16	5854.02	3799.88	2623.79	3389.26	5590.62	4254.53	3410.31	5381.54	5961.39	2335.47	5660.78
1411	181.121	620.47	10.34	3882.57	2596.81	8120.45	2062.59	3020.24	1359.26	3667.26	3073.62	1727.06	3187.46	2081.31	6855.43	2039.82	3350.35	2831.22
1412	181.125	265.685	4.43	1630.61	913.04	3463.45	1150.42	1748.4	2291.18	1086.44	816.697	3236.83	2271.17	2052.16	1588.97	1425.47	2337.7	1922.79
1413	181.126	253.484	4.22	2442.74	2803.89	4358.63	2333.28	2853.93	2064.07	3440.17	1048.93	2186.29	1629.67	2825.61	901.321	1362.73	2861.65	2235.77
1414	181.961	69.037	1.15	92.1856	1049.35	1070.56	2920.79	1140.21	34.8214	2860.14	793.832	2621.01	1087.68	4584.92	1676.61	2926	2230.85	4238.9
1415	181.985	897.984	14.97	265.811	285.438	1425.63	1785.82	483.289	1718.26	1831.91	2190.53	1891.96	1593.93	913.52	1267.91	1842.6	1665.6	632.176
1416	182.045	79.12	1.32	5384.97	8990.6	7438.49	5968.77	7257.99	12831.5	4710.59	12834.6	2753.55	5668.9	3569.73	7966.55	7947.62	8351.26	8367.6
1417	182.054	182.434	3.04	2427.28	2379.31	2422.28	1863.12	3734.96	1278.02	4624.79	1085.33	1492.47	5233.99	965.308	7887.36	1082.38	3186.18	1527.5
1418	182.065	61.468	1.02	1926.63	575.578	1312.87	629.525	1738.34	375.514	888.637	313.167	2279.01	1221.47	1765.71	802.175	1938.84	1318.67	1782.79
1419	182.08	247.319	4.12	350839	267824	403217	15441.8	271276	202765	360510	2123.8	371225	302821	20730.2	177669	376151	361245	350369
1420	182.08	262.59	4.38	21739.2	19257.7	28455	5643.66	18601.3	16427.2	17676.9	14808.1	25413.6	15579.7	3427.62	12332.7	25975.2	24588	22559.2
1421	182.081	313.249	5.22	6092.44	3175.28	9223.4	5368.32	4041.99	3287.42	5544.75	3182.02	2321.41	3276.75	2648	4339.87	4536.25	5178.76	3318.95
1422	182.081	88.13	1.47	2797.16	702.139	4853.11	1528.11	3072.87	1867.55	1987.19	1676.72	3519.73	2360.16	2399.76	3544.36	2063.4	1777.33	2318.39
1423	182.089	536.535	8.94	2234.11	734.029	5228.66	1838.21	660.474	5203.72	4741.67	414.457	5130.37	670.457	3345.81	2149.09	1560.92	1678.13	964.577
1424	182.089	508.098	8.47	849.949	586.866	4132.41	2850.3	105.586	4011.36	6094.44	412.643	4963.35	213.322	1055.86	2141.02	1773.68	660.504	521.359
1425	182.103	247.57	4.13	2140.36	1279.76	5119.8	7366.89	112489	2060.08	130771	2351.33	2854.87	104852	10070.3	1412.31	1714.18	2962.82	2254.01
1426	182.19	454.063	7.57	2878.54	5022.01	2814.43	2003.02	2221.52	3559.4	3199.04	4283.57	2069.79	2139.44	443.673	2635.56	3042.61	2675.7	2822.4
1427	182.901	62.658	1.04	1375.28	1950.29	1296.34	659.53	1084.59	2432.48	1454.54	3238.6	1315.99	1491.52	1697.53	1360.11	6279.2	1881.22	1061.19
1428	182.962	61.468	1.02	321579	216238	275070	190836	281101	37615.6	256483	26940.6	353575	241689	295107	313705	265847	254624	178053
1429	182.961	896.061	14.93	1533	2406.52	1701.53	1638.27	1172.28	1832.51	2339.26	2057.07	697.628	2497.26	1121.71	1931.24	2007.26	1516.7	1989.18
1430	182.986	62.347	1.04	113032	63635.8	1345.62	1521.45	1559.38	18333.9	783.152	11983.7	1106.09	103888	1471.47	120303	1630.48	3417.56	3535.87
1431	183.028	257.647	4.29	1201.33	2115.39	2171.19	1395.47	3223.63	1329.35	1755.84	1737.2	5291.82	1603.16	983.397	921.904	999.9	1602	1946.45
1432	183.032	84.769	1.41	1231.91	645.19	1806.46	817.971	1564.73	1063.36	1159.93	1872.33	2536.55	1530.14	1135.77	722.68	956.571	1020.46	937.201
1433	183.065	763.674	12.73	3214.61	1410.21	3354.8	3032.15	2226.49	3062.01	1005.7	2246.9	3008.29	1356.6	3631.76	1415.48	988.081	3150.73	2666.18
1434	183.065	326.978	5.45	1331.41	1679.79	3647.43	3293.3	1725.83	1550.67	4549.45	1547.01	4855.95	2109.08	3283.94	1942.65	5080.42	5592.46	5339.8
1435	183.08	750.71	12.51	15747.5	16768.5	13836.8	11032.5	15326.8	14228.4	14748.6	15808	17960.8	18859.4	8894.3	15506.9	13306.5	16049.5	15082.2
1436	183.078	525.294	8.75	5711.77	4247.13	3653.23	4874.54	3707.94	3648.25	3722.4	4066.8	4270.93	3796.43	1483.66	3703.16	3573.06	4588.44	2886.37
1437	183.083	247.287	4.12	44654	26386.4	42700.7	1868.02	30775	24398.2	39368.5	1265.94	44527.9	33700.6	1055.28	19806.5	40666.3	36350.8	35940.3
1438	183.085	128.648	2.14	5297.8	5160.57	9354.84	6026.94	5595.16	3762.19	5240.66	2920.2	5167.58	7503.39	5241.33	6086.6	6867.89	6355.35	6093.75
1439	183.086	79.053	1.32	14051.6	15497.5	18802.7	179594	11185.5	9187.57	16322.7	15906.1	12179.3	12769.4	11752.5	13003.3	45703	46589.3	44958.8
1440	183.086	61.4515	1.02	2416.35	1334.52	2844.09	3915.99	2533.76	1585.68	2338.59	970.257	2693.37	2525.83	3064.76	3230.4	2446.88	1879.43	3018.08
1441	183.101	530.479	8.84	26442.1	18132	17768.7	5233.56	31616.2	3000.08	21194.8	2336.86	19231.9	24739.7	27163.4	42002.6	25704.7	23418	20216.4
1442	183.101	320.839	5.35	5359.12	7229.82	25525.4	15153.4	14437	7334.06	7633.04	7714.14	9109.62	16004.8	3936.75	7794.53	11310.1	11093.3	10805.8
1443	183.101	401.368	6.69	2417.37	1864.23	16182.3	10739.1	3486.09	7239.76	7000.56	6633.95	2263.38	8794.84	3139.14	5019.01	4918.74	8614.96	6689.26
1444	183.112	253.096	4.22	9727.84	4046.44	11367.6	3263.52	4241.1	3020.92	6864.76	1874.74	4826.95	9719.3	11003.9	10376.4	4376	5092.27	8278.19
1445	183.117	650.886	10.85	2952.52	1617.08	4654.15	2687.3	2783.41	2259.35	1530.79	1798.11	3360.92	1678.71	3240.64	3307.9	2109.71	1204.51	3267.7
1446	183.113	85.566	1.43	2757.97	3830.78	2651.29	10003	839.838	6012.98	1406.96	3533.04	3655.69	4666.47	2384.04	1687.03	1352.95	3713.4	1471.18
1447	183.137	609.684	10.16	1919.55	2638.49	988.24	4010.24	1349.76	1900.37	2628.67	2174.26	2887.61	1228.63	1937.85	3300.65	2509.97	2679.25	2051.08
1448	183.138	826.538	13.78	1848.97	3224.52	4077.05	1880.93	2648.84	2844.14	3477.09	2770.85	2602.75	3837.95	1431.38	3194.75	1586.27	1889.99	2805.53
1449	183.137	380.783	6.35	1816	1622.59	12562	15310.1	1931.41	2037.68	1778.64	1604.87	1348.13	2391.62	1304.86	1820.35	3571.2	2845.9	3505.13
1450	183.148	291.343	4.86	5283.27	2801.64	5749.4	1720.06	1960.75	1510.17	4127.26	1461.66	2244.49	2799.55	11769.8	4531.45	4967.96	3031.36	2557.33
1451	183.963	61.818	1.03	95644	63288.7	79986.5	47031.4	62153	12353.4	58899.4	7767.97	97678	58829.5	85016.2	84682.8	75696	76109.3	67607.9
1452	184.073	73.858	1.23	64538.4	60892.3	59153.1	72790.1	78992.7	94942.3	66490.6	78646.5	51735.8	86902.7	84937.8	183187	81858.4	66732.2	71807.9
1453	184.083	750.993	12.52	1120.47	2737.04	2173.82	1507.63	1484.94	2045.41	2106.21	2316.72	1914.06	2846.2	1242.33	1797.45	1632.16	2176.45	1516.73
1454	184.086	247.319	4.12	4738.33	2770.43	4154.08	1550.14	1870.78	2041.74	3492.3	775.699	3370.12	3713.61	1706.5	1389.93	4502.28	5294.71	4085.29
1455	184.082	61.191	1.02	4143.07	3566.09	5291.44	3198.69	4170.9	1433.32	4339.38	1232.2	4162.64	3251.41	4440.9	3538.68	4548.46	4414.57	3616.39
1456	184.097	288.255	4.8	2480.76	2932.2	7316.04	14658.9	4677.16	1704.59	4859.44	3705.97	8169.07	9101.49	6656.63	4436.07	5025.76	6214.52	5820.2
1457	184.096	85.41	1.42	4041.51	4058.28	18195.7	4436.42	4914.01	6712.25	5490.59	5215.47	4536.14	6526.39	3777.2	4647.24	7837.74	5740.07	7516.97
1458	184.105	530.547	8.84	4058.23	1692.67	2001.63	679.115	2865.29	436.606	1926.08	706.546	1094.09	2057.78	1217.04	5738.04	2202.24	2066.16	2287.75
1459	184.105	320.447	5.34	1129.6	1358.21	5452.45	1643.48	1271.95	1267.67	852.62	906.208	1421.22	1751.34	1019.44	763.902	1513.94	1222.5	1467.78
1460	184.108	72.291	1.2	1476.94	19892.7	3254.93	21800.2	1955.57	975.257	1141.52	674.753	1086.54	35511.9	24589.1	55987.2	1615.12	1813.84	785.726
1461	184.133	502.62	8.38	342.371	2183.1	754.561	2553.06	2676.43	1729.91	907.28	803.435	1067.17	195.994	303.278	386.291	2867.89	1338.5	1006.47
1462	184.169	291.179	4.85	856.664	4418.57	791.659	980.3	1774.36	2064.42	1271.52	2130.81	815.526	795.538	1304.02	737.938	1035.93	1157.1	1404.66
1463	184.619	312.439	5.21	2533.11	1690.67	4386.85	785.514	1478.04	1128.06	1127.52	617.492	2389.27	2536.04	4347.05	657.984	1970.44	1738.34	1942.18
1464	184.96	61.468	1.02	93895.1	59869.1	77236.3	52480.1	57445.9	12662.7	74495.4	9107.21	105538	73267.1	87452.6	90402.7	90280.4	78802.7	71805.8
1465	184.985	898.779	14.98	484.836	126.329	5014.98	5480.55	5094.99	5935.3	4554.81	6883.37	5086.52	5541.68	3753.16	4240.38	6231.73	5529.76	4350.75
1466	185.033	72.998	1.22	9297.18	4818.17	23229.9	21291.7	12140.4	2588.31	4596.72	894.131	11654.7	9211.9	16887.4	9995.09	14820.4	15897.1	13216.5
1467	185.044	257.252	4.29	1490.97	2743.76	7075.95	670.118	3520.57	5196.43	2635.1	649.28	5636.09	2065.44	608.008	1631.83	6030.42	5844.4	3871.71
1468	185.057	84.507	1.41	4848.29	2509.67	5955.64	3856.64	1581.85	3941.47	3193.72	5359.64	1442.04	3156	5948.43	1896.55	3991.36	3298.04	3201.4
1469	185.067	64.7315	1.08	6790.68	5287.81	11764.2	13856.8	6534.49	2720.74	7252.46	2624.51	6762.27	9994.53	4659.25	4047.31	7842.76	9363.05	9528.64
1470	185.081	822.106	13.7	3066.4	3424.53	8154.11	8755.77	2591.87	1829.28	2520.51	9791.28	8817.73	4520.27	2691.56	1433.08	9102.17	8956.59	1585.27
1471	185.08	854.787	14.25	1433.42	5674.59	2029.71	2388.2	6030.07	2484.44	5605.1	2998.51	1620.25	1855.16	1820.78	1377.95	1174.82	5573.67	5703.47
1472	185.097	85.463	1.42	6430.92	4096.8	10834.6	8663.12	4171.6	2454.7	4099.56	2284.6	3931.84	6906.26	9395.96	4105.09	6196.74	4487.2	3987.59
1473	185.094	133.733	2.23	1193.63	1366.08	1619.75	1065.36	1517.23	1228.89	977.972	855.544	1537.35	1713.75	4040.43	3836.1	1513.79	1175.61	1633.04
1474	185.095	247.842	4.13	8529.01	8652.9	4379.63	3825.68	6497.85	2994.52	5561.56	3815.38	5351.39	7751.38	7366.45	12290.1	7572.7	7922.69	6452.71
1475	185.113	832.729	13.88	11984.8	11000.2	21803.7	15153.3	41347.4	16317.2	10932.3	14200.7	14587.1	10028.1	16472.5	10113.6	11482.5	6075.52	23820.2
1476	185.117	551.535	9.19	67512.2	32710	80406.6	20958.5	65036	12799.8	92100.2	8887.37	51714.5	66938.6	128565	130041	70044.9	68738.8	59660.4
1477	185.116	578.31	9.64	110513	57962.7	18070.5	2818.53	59155.5	3380.21	81540.6	11056.9	110453	64510.6	34365.1	51519.5	55847.1	50010.2	38156.1
1478	185.114	496.328	8.27	3238.07	3690.87	4570.86	12312.7	6034.6	4292.78	3800.78	7215.51	7196.13	2203.27	3098.48	2713.76	3108.64	4361.03	2789.39
1479	185.114	813.773	13.56	35859.1	28283.3	16024.7	23058.8	16674.4	25694.6	46335.7	12196.8	33296.8	34498.7	53889.8	17098.6	18204	31467.4	33951.4
1480	185.116	428.5	7.14	14923.8	22690	3094.14	4245.08	18078.9	4229.94	8293.16	4245.36	9494.33	22427	7405.02	22825.2	9730.63	15653.6	14516.7
1481	185.112	883.182	14.72	47969.9	43174.8	43169.4	66676.1	32740.3	46279.3	45725.4	21780.2	17030.2	13657.7	25544.5	51331.7	33992.5	20658.3	17599.5
1482	185.114	772.448	12.87	6290.73	3701.34	10156.4	6821.33	6200.31	9797.02	7169.03	10063.7	11798.7	9292.84	7472.23	6177.29	33452.3	4027.73	6481.11
1483	185.127	351.065	5.85	23670.5	20325.4	28512.9	12501	18276.4	50571.1	35676.3	8854.28	15634.6	29358.8	19091.5	23106.6	18749.4	18604.4	22861.2
1484	185.127	400.292	6.67	147671	48953.2	113390	59892	146968	56032.2	84504.4	26176.6	81382.3	96902.5	62290.9	76171.2	56851.4	99174.9	67511.9
1485	185.129	282.389	4.71	54397.9	38300.8	67233.9	35226.9	86793.3	53100.8	47288.8	37374.9	32089	75545.9	48745.1	51374.7	36977.5	34797.2	37348.6
1486	185.128	254.43	4.24	42140.6	20540.8	24781.1	7439.52	17996.1	16981.3	27703.6	3443.46	20656.6	27912.8	31929.2	29000.2	22005.3	32255.8	21349.9
1487	185.129	360.204	6	25955.7	8087.34	30419.7	10334.3	17326.5	5623.92	7735.7	10025.9	17280.3	23460.6	26292.8	21886.3	18539.5	20077.2	20424.6
1488	185.127	332.283	5.54	21454.4	7767.09	18466	3534.74	12998.1	3316.73	9296.6	3513.11	5757.56	23705.9	8237.58	3864.8	6361.02	9709.13	16138.8
1489	185.128	85.22	1.42	3644.96	2410.12	3625.72	3782.92	3476.58	3387.87	2581.98	3390.1	3217.74	2121.65	7037.06	1945.74	1130.44	2322.36	1873.02
1490	185.129	411.892	6.86	18611.7	29735.4	48859.6	25339.9	16346.9	28809.9	13873.5	15592.8	13221.7	45812.4	49197.6	47014.3	28923.4	13909.9	33118.2
1491	185.129	375.354	6.26	3836.65	3240.51	12691.1	5954.29	5429.31	3319.2	3744.74	4563.4	4522.94	12073.6	18329.9	9289.82	5196.35	3863.02	4002.66
1492	185.129	290.487	4.84	43067.4	7942.34	34286.1	7849.38	14220.3	6137.18	29020.3	3640.05	30273.8	12556.6	33085.5	35234.8	26671.3	26932.3	30722.4
1493	185.129	316.028	5.27	11600.5	3965.87	10698.5	4855.79	5296.51	3420.5	3409.48	2734.94	4173.07	5370.04	4969.57	6608.14	6065.5	7408.32	15096.7
1494	185.129	471.815	7.86	19894.1	10148.7	28236.5	3547.97	11891.1	20077.5	8753.43	6273.96	2616.03	17054.2	6219.84	4548.63	25187.1	14012.2	9801.33
1495	185.164	312.43	5.21	11873.4	8512.35	11140.7	4801.92	5706.54	5318.26	10858.3	4201.69	7138.53	13923.2	13509.9	10187.9	8562.49	8711.74	7880.49
1496	185.164	247.105	4.12	1499.63	3111.44	2169.91	1184.41	2724.53	2942.16	1837.64	793.114	2774.13	2921.68	6404.38	1307.51	3130.87	3238.58	2244.8
1497	185.163	812.54	13.54	204050	29511.5	109641	55042.1	190235	59459.9	53181.8	126923	89710.4	123585	52303.1	50597.1	132810	283442	117413
1498	185.164	831.599	13.86	111227	133371	147548	141438	64460.7	72248.2	177131	134040	166064	129944	75267.5	171321	84636.2	57809.1	154447
1499	185.164	863.747	14.4	29732.3	30134.1	88153.7	50036.7	78637.8	19171.5	63841.8	84200	124568	100754	69603.6	31394.8	61875.7	166436	31477.4
1500	185.162	885.039	14.75	18575.7	81194.1	24307.4	34026.8	35978.8	13660.4	12515.5	26836	5065.53	11590.7	15342.5	11327.7	30478	12743.1	16216.5
1501	185.165	746.161	12.44	45568	13031.9	12921.6	16791.5	28098.3	7629.24	12598.4	13949.8	43476.2	50038.2	12747.2	25384.3	17309	17370.8	37090.8
1502	185.164	770.952	12.85	82503.6	14901.9	14129.9	27186.3	22790.2	14783.3	61303.3	15719.4	20223.3	15621	13623.4	14115.7	31869.3	14632.7	16926.4
1503	185.165	794.282	13.24	27209.4	26325.8	35192.9	43349	26920.5	68490.2	28690.3	27488.6	97435.2	96625.1	30833.3	47204.4	80640.2	28752.1	28784.4
1504	185.165	300.707	5.01	23024.8	15040.6	15153.5	7665.1	21509.4	6310.08	3922.47	1914.77	12020.1	15956.8	15417.6	15587.2	12281.8	10091.2	13293.4
1505	185.961	61.818	1.03	15818.8	8074.73	12618.2	8576.3	9256.74	2116.2	9441.92	1595.72	16518.1	11800.5	11016.2	15154.1	12317	11370.7	10860.8
1506	186.006	899.455	14.99	312.588	165.936	731.332	2928.78	2213.43	2247.69	2067.53	2473.95	1827.12	1582.44	1224.82	1515.7	1817.75	940.485	578.753
1507	186.041	62.115	1.04	3880.54	3987.98	5537.06	2212.4	4072.49	3134.46	2698.85	1663.42	3915.35	2903.62	2635.43	2944.18	2882.23	4402.32	3223.61
1508	186.04	120.501	2.01	755.281	2129.11	6006.53	6383.02	3645.64	11437.6	2709.63	15445	648.411	2476.2	12000.3	3555.97	7366.26	4579.3	6795.71
1509	186.04	87.2055	1.45	1084.11	1125.49	3874.07	3106.17	3339.28	7557.64	1933.2	8247.04	308.653	1235.84	7967.98	1759.56	3209.67	3663.97	4545.84
1510	186.076	113.608	1.89	42864	6372.55	40300.5	10012.7	12562.7	5286.33	34131.3	5918.43	32833.3	40459	28969.2	27718.4	31101.5	32749	29274.6
1511	186.075	186.226	3.1	79208.6	36244.1	61794.4	35884.3	21242.4	8857.29	60622.4	10382.7	47256.2	59146.2	52379.7	57517.2	57329.3	45452.3	57017.9
1512	186.077	82.506	1.38	49295.8	42036.5	35239.2	17247	47028.6	23454.5	41815.3	26718.2	47899.5	33898.8	25207.6	27465.3	33122.9	34201.7	35407.9
1513	186.076	256.06	4.27	4737.16	7299.95	31398.6	5460.95	5954.94	9798.82	7477.98	3214.89	7601.34	12600.7	13513.3	6963.41	14062.1	10304.1	12819.2
1514	186.074	212.972	3.55	2049.7	7898.18	9204.04	6715.88	3888.32	1956.98	3496.19	7503.19	2645.74	4745.17	2471.39	3988.12	7053.97	10529	2783.1
1515	186.074	139.327	2.32	8986.65	20327.9	7545.74	7914.83	5900.51	1661.17	14817.6	6191.4	5327.37	5537.82	10270	5729.55	8908.87	5377	11312.2
1516	186.087	304.461	5.07	5544.92	2526.24	5798.8	4110.39	4615.31	3704.29	2904.31	2606.15	6529.59	4552.96	4020.15	3061.73	4908.19	4460.4	4430.94
1517	186.087	292.502	4.88	4928.05	4545.74	5885.75	4263.72	3240.44	2263.83	4176.54	990.22	2551.93	3380.71	6889.21	4550.94	3954.79	4059.45	4769.1
1518	186.106	619.891	10.33	27533.2	11157.1	103194	22712.3	26278.1	7268.7	15838.6	6279.11	21286.4	37072.5	50807.5	39684.9	36285.6	33646.1	30557.3
1519	186.106	103.794	1.73	30706.5	24874.1	96492.1	54608.2	28866.3	9478.45	23878.3	13150.7	51886.9	40894.7	12257.2	23564.4	43789.7	24493	38476.4
1520	186.106	84.593	1.41	109479	88496.7	316057	195853	94723.8	35218.4	102436	69702	157408	146823	56501.1	68282.7	133234	124994	130845
1521	186.106	540.664	9.01	1821.83	1025.42	12714	1637.28	2364.29	767.446	1609.18	1290.87	1527.5	2762.39	3136.44	2153.62	1637.01	3263.1	2038.16
1522	186.124	357.545	5.96	5141.39	1704.6	5068.52	1679.69	3901.87	2350.27	1927.48	1168.37	3530.37	4055.25	3737.17	2680.78	3304.94	3370.52	3092.74
1523	186.12	578.31	9.64	12307.1	5985.54	3105.05	1036.82	8322.16	1297.41	10891.8	2176.61	12386.9	6418.03	4329.95	4656.83	6478.55	4375.81	4980.22
1524	186.121	551.711	9.2	6136.25	3035.61	3065.91	2535.69	7642.38	1166.19	9953.08	1021.73	4387.03	7533.62	12156.3	14025.5	6968.31	7010.58	7082.58
1525	186.122	258.939	4.32	22576	5873.57	28651.6	11692.4	11538	14119.3	12005.1	4100.51	16427.4	17331.8	24870.2	14352.7	11661.9	16383.4	20714.2
1526	186.131	400.003	6.67	10871.8	4671.05	12360.5	6584.34	7467.32	5480.4	3896.55	2552.38	5689.23	9059.51	4126.92	4529.61	5354.03	5054.13	6335.56
1527	186.131	282.455	4.71	6478.56	4411.05	5568.49	2847.91	3539.56	3041.99	8489.11	1691.83	5469.65	3519.72	5367.88	5636.7	10578.4	4402.89	2848.62
1528	186.131	412.307	6.87	4378.76	1938.28	1998.17	974.32	3180.62	2909.3	3058.71	579.366	2612.08	3975.57	1608.87	2299.92	2494.86	2763.06	1443.75
1529	186.128	85.0045	1.42	4357.55	678.116	1588.51	65910	48944.7	609.843	49052	2256.57	3274.98	3029.17	28226.1	32361.8	2124.05	5125.17	637.364
1530	186.168	833.692	13.89	12867.3	5463.1	16899.4	5880.68	5884.7	12689.6	17289	14073.3	4742.82	11765.1	7204.12	5786.38	7647.45	5669.56	12651
1531	186.166	856.196	14.27	3679.96	3957.94	5194.83	4730.82	5460.87	5103.66	5444.43	3629.01	7647.32	5045.13	4049.65	12351.2	4570.26	4594	7806.21
1532	186.167	813.423	13.56	10979.2	3755.52	4790.67	4026.34	4722.37	4538.91	7451.6	5965.46	8882.69	5404.44	5856.06	9256.71	5015.42	5088.68	5595.56
1533	186.169	873.9	14.57	9043.41	5225.74	3400.05	2551.1	4165.53	3511	4896.31	4710.9	2905.47	3235.91	3313.55	3180.12	5434.34	3428.25	2921.62
1534	186.185	793.932	13.23	5556.32	4919.7	6444.35	6330.58	7421.12	5796.57	4839.26	5863.29	6610.06	7760.71	5959.61	3835.39	5211.85	4858.92	8601.38
1535	186.185	751.038	12.52	2572.81	6174.05	5454.56	4596.81	2996.82	2691.43	5130.86	4895.83	5433.29	6173.41	4722.86	4792.36	4077.69	4281.15	4748.28
1536	186.222	674.098	11.23	4003.39	3308.72	6906.13	4971.77	9664.74	7295.07	5893.65	9089.42	4267.35	6250.91	7002.89	3827.52	6131.13	4268.22	7275.57
1537	186.223	526.903	8.78	46658.7	62569.8	70363.7	35306	131851	102332	55606.9	83590	42019.3	58377.1	28346	17299.1	62919.5	63224.6	63845.8
1538	186.954	13.5565	0.23	1115.54	1233.59	2395.51	657.607	1663.52	1949.67	1417.67	351.84	3736.71	829.529	962.347	805.487	2613.04	588.791	2397.63
1539	186.954	32.137	0.54	1646.33	498.725	701.073	191.983	579.38	484.541	889.356	149.211	2090.31	450.733	546.417	736.712	699.275	1028.55	628.021
1540	186.954	1.774	0.03	4142.53	769.813	863.654	817.25	927.304	1392.19	690.094	312.343	1411.38	483.769	1441.16	567.113	1332.2	350.044	2320.75
1541	186.957	61.435	1.02	8701.97	5201.16	5428.48	4176.59	6635.93	2382.06	5691.18	1061.73	7727.15	4950.83	6495.62	7679.25	7661.17	5904.48	5388.31
1542	186.954	47.307	0.79	2029.73	728.096	667.681	516.66	704.074	832.272	1353.59	277.472	597.481	686.764	601.044	1503.01	2695.05	1359.03	643.418
1543	186.955	957.38	15.96	1231.35	4406.63	1425.59	1066.59	860.433	1300.49	982.343	1111.63	349.627	1155.96	1666.36	1079.99	1107.93	1701.02	1374.17
1544	186.956	947.918	15.8	955.279	586.067	2489.79	2662.77	457.412	1574.04	698.492	2413.84	465.972	230.3	519.48	855.492	1099.92	366.138	773.955
1545	186.981	898.102	14.97	187.343	163.9	1903.25	1996.89	638.201	2846.71	2092.63	2559.67	2313.53	2074.31	1243.3	1616.79	2771.71	2026.35	1569.43
1546	187.023	276.82	4.61	16721.5	14364.9	13216.6	13887.5	17881.6	1184.4	14021.3	3758.88	18313	18310.9	9646.23	11300.1	13735.6	12557	13248.6
1547	187.043	61.191	1.02	1284.82	1377.75	2540.48	1394.67	1516.97	980.581	1074.99	725.131	1828.8	1247.08	2991.1	1147.38	1414.44	1711.86	876.182
1548	187.071	309.754	5.16	7782.28	6372.52	7856.37	6027.37	5798.37	7871.95	7559.84	2201.49	8365.55	11036.8	7902.96	8254.53	9560.29	4624.87	6233.66
1549	187.07	83.15	1.39	10482.3	9621.24	12973	8121.79	10670.7	8612.67	8724.09	8006.62	11779.3	9064.2	12764.8	12435.2	12437.9	11110	10278
1550	187.071	267.13	4.45	7848.18	4910.16	9208.59	4512.03	5759.49	3143.3	8031.94	3792.72	4294.06	10684.7	5904.78	6195.59	5635.4	4850.55	6463.33
1551	187.07	316.828	5.28	6121.19	5638.42	10160.4	2918.83	4448.22	3959.89	5436.15	3638.54	6206.48	6214.44	5265.79	4917.11	7062.67	5158.28	6209.84
1552	187.071	250.632	4.18	4351.11	878.22	13740.8	5698.99	5204.39	5493.76	24420.7	2025.52	2703.54	5866.63	2363.59	4518.1	2525.12	6570.58	19465
1553	187.081	61.435	1.02	12470.3	12163	10924.3	16402.2	15266	4776.29	9463.57	6551.01	17356.2	12010.6	13983.2	14218.8	13284.3	13600.3	9166.72
1554	187.108	359.205	5.99	17344	17508.4	33699.1	16135.9	25718.9	14603.2	32644.9	13221.8	21616.7	40230.9	34730.8	25083.9	39725.4	27015	37456.1
1555	187.108	386.201	6.44	25660.5	15297.4	52928	16175.6	21038.7	7494.96	22489.3	8806.51	23727.8	28946.5	41729.1	30049.2	27960.3	26600.6	25767
1556	187.108	249.594	4.16	83887.8	34136.1	50599.5	23638.6	59444	23269.9	55128.7	5243.64	61265.6	41898.6	61638.4	79639	43214.8	64656.8	41266.8
1557	187.108	85.176	1.42	60050.8	26455.2	81728.2	39780.3	35463.8	19252.4	46207.1	18378.4	51618.9	42775.8	75875.5	54690	49049.4	49804.1	49656.2
1558	187.108	289.759	4.83	13488.7	23246.6	31465.7	9165.79	21724.7	22046.9	20734.4	13742.8	18712.1	26097.3	24998.2	25528.9	42232.4	20104.7	23692
1559	187.108	620.072	10.33	1570.82	6774.33	10673.1	3470.56	2897.03	4137.84	5956.15	6556.35	2794.34	3964.29	5505.08	5333.88	3220.97	5098.02	3383.1
1560	187.107	315.771	5.26	21063.4	10037.6	35156.9	23534.3	14072	11599.3	37239.5	9806.74	51768.8	31258.2	19618.2	58850.6	16723.9	26095.6	44426.2
1561	187.112	731.514	12.19	2856.1	4844.32	16335.7	1731.63	18256	2037.14	1617.52	18251.7	6907.3	1894.84	3990.63	2550.82	1955.99	1459.23	2030.27
1562	187.108	428.084	7.13	5157.45	2643.58	5192.6	1954.26	4551.69	2425.64	2547.95	2136.43	2453.1	3817.24	1770.22	3188.49	5422.68	2847.9	3278.2
1563	187.114	675.617	11.26	3889.31	4669.29	10909.7	8549.36	7902.15	5392.06	4186.87	4319.9	11105	5171.96	9451.97	3813.71	4557.88	11844.2	3559.97
1564	187.112	202.781	3.38	50570.5	21576.3	12483.2	27355.6	4897.26	2834.65	49676.7	3719.42	5092.83	12960.7	19201.8	15782.2	10580.3	11566.2	9850.38
1565	187.126	659.715	11	9616.21	9077.65	10890.4	10956.3	6748.43	12614.6	12179.6	13994.8	12036	9484.24	9691.59	9994.86	13183.2	9782.38	9935.75
1566	187.134	386.991	6.45	14091.2	3936.07	13144.9	8746.5	5246.92	2274.07	20549.7	4119.93	10424.1	20451	19377.7	24925.8	11266.6	12739.7	10617.1
1567	187.134	373.588	6.23	3969.45	2146.5	7444.31	4186.06	2751.54	3548.73	4534.14	2287.61	3243.28	5414.47	5999.67	7610.95	4536.84	4227.01	3548.49
1568	187.146	490.317	8.17	20017.9	13584.1	13424.1	11468.7	9666.02	20446.9	14250.8	6022.95	5862.17	26322.1	18432.5	33432.9	13719.2	11718	19090.1
1569	187.144	344.983	5.75	6842.68	11613	21241.6	11693.5	11959.1	13101.4	4801.51	3521.19	13196.6	14983.2	10956.6	11015.6	10069.6	10524.6	12436.3
1570	187.145	285.558	4.76	24760.1	8219.38	27442.8	6633.53	19903.4	5102.57	9938.03	3089.15	7159.9	15013.5	17767.7	14977	7811.02	9474.24	14100.2
1571	187.145	353.607	5.89	17773.7	10043.9	8662.5	11629.5	14320.8	6515.09	10437.9	4333.14	8208.44	9467.6	12530.4	8905.82	11552.1	12354.3	10666.5
1572	187.142	812.385	13.54	277754	261875	205082	257374	514616	226471	358634	307038	332841	185815	116588	343401	382579	619738	923508
1573	187.143	830.908	13.85	303975	320138	238453	297196	111622	287736	196530	175017	172352	249307	273048	210130	204498	121012	115669
1574	187.143	746.439	12.44	77637.3	30268.6	57388.4	28173.4	59776.3	32978.4	89992.6	33351.5	26891.7	45709.1	30744.8	50872.5	56629.1	30534	106699
1575	187.142	770.853	12.85	63303.7	222514	111635	15446.9	52695.1	54500.8	100617	32749.6	36380.4	92502.2	32109.1	52844.4	12480.3	158138	39115.7
1576	187.144	870.946	14.52	215642	352424	383553	189534	221696	113503	368919	325543	231341	118190	156519	368734	340894	300876	133933
1577	187.145	276.097	4.6	5389.85	7149.16	7301.59	2190.1	7566.67	2080.8	11616.2	3348.74	5847.83	6031.29	7180.84	6836.82	7287.98	6143.81	6903.73
1578	187.143	727.084	12.12	24276	23333.2	39939.6	22935.4	61151.5	22412.5	25262.7	41837.3	25174.1	50647.3	22525	19944.7	26796	24549.4	22891.9
1579	187.145	295.491	4.92	10184.1	7604.02	12006.3	2207.64	8272.22	1713.92	7770.49	3210.53	6200.37	10242	9778.35	7261.92	5478.39	6273.45	7481.52
1580	187.224	526.757	8.78	5439.94	10290.3	8752.86	4510.5	17482	9948.41	6971.38	10433.8	4685.82	6885.82	3046.19	1122.22	8864.91	9210.87	8520.09
1581	187.474	321.264	5.35	1674.08	1717.17	2363.24	6356.2	1559.45	265.857	1405.37	537.995	2824.98	1629.41	1378.5	1153.54	2436.84	1855.29	2784.07
1582	187.625	87.13	1.45	1719.5	676.494	929.82	600.333	641.863	976.413	1501.08	585.137	759.984	840.042	1913.77	1026.39	726.393	620.32	994.56
1583	188.048	321.293	5.35	1470.5	1504.3	1593.85	3871.49	1194.68	311.135	966.607	578.927	1097.6	864.116	1237.6	778.5	1183.78	844.66	1177.19
1584	188.055	82.59	1.38	13703.3	12560.4	5885.25	3891.08	10400.7	23452.3	17134.6	19633.7	9310.35	13155.4	56210.6	34010.8	18118.5	20024.8	18666.6
1585	188.071	321.217	5.35	601414	414705	890479	1.87338e+06	785669	153976	414625	245023	743176	449215	571050	490591	732478	782245	708176
1586	188.083	61.435	1.02	2690.37	3185.28	1887.64	3524.29	3409.66	1162.87	2364.2	1788.28	4429.48	1962.56	1928.1	2805.96	2866.92	2999.86	2234.47
1587	188.092	278.019	4.63	10587.7	22531.6	42831	46358.6	24992.9	18770	13462.3	34507.5	44587.8	30922.3	3658.45	20462.8	32098.1	27561.4	30131.1
1588	188.09	248.233	4.14	1468.92	3502.27	42215.4	18385.6	2273.42	7885.39	4297.82	2847.26	4867.61	12660.9	5006.68	4981.18	6022.19	10808.1	10207.2
1589	188.092	122.541	2.04	6467.43	4383.04	82748.2	10127.4	11433.6	24540.4	18009	6036.68	7984.01	29379.1	4436.29	8688.76	13967.6	20594.3	23469.2
1590	188.093	321.216	5.35	3648.39	2720.32	2199.57	11526.2	6643.59	60761	2216.3	2628.66	8283.8	2759.96	4411.27	2804.74	3934.03	5566.88	4004.29
1591	188.1	85.513	1.43	8871	7752.04	18724.2	12355.6	8518.8	5087.81	8267.51	5702.48	10183	8939.62	27506.1	7903.48	10981.3	9442.98	9179.39
1592	188.092	172.945	2.88	6694.9	26099.5	104868	27435.1	28968.7	34317.2	17602.1	23781.3	23934.7	34797.5	19589	9317.14	38335.3	43408.5	29072.7
1593	188.11	386.25	6.44	1628.75	739.199	3714.86	1375.66	1417.19	573.793	1030.11	417.115	1471.43	1703.18	2364.14	3454.54	2606.22	1233.72	1741.9
1594	188.113	248.167	4.14	5394.35	4723.74	11102.8	5724.44	5534.53	1958.89	8680.58	1896.42	3027.49	4358.84	5689.18	6665.59	5235.67	4560.72	7542.75
1595	188.114	133.442	2.22	1510.45	1132.54	2002.68	2741.03	1279.02	2996.13	2667.45	2224.97	2247.67	1720.11	1111.15	2860.58	4323.3	1092.45	1807.43
1596	188.116	259.805	4.33	4878.27	3422.38	8793.34	1157.32	2771.47	1531.26	2087.04	1383.95	3357.49	3924.99	3029.24	2467.5	3442.26	3359.23	4004.28
1597	188.125	85.61	1.43	3345.89	1227.56	10679.4	5403.77	2698.62	2741.33	4282.88	1923.29	2270.86	4750.49	27035.9	16585.9	2666.41	2920.32	10142.3
1598	188.126	843.907	14.07	1801.86	5336.39	2930.05	1652.2	2393.7	2579.95	5336.93	3347.2	3174.16	2463.14	5984.69	6199.17	1582.38	5869.28	5611.01
1599	188.126	835.15	13.92	1570.68	6773.41	5828.25	1442.83	2295.97	2147.15	1382.9	2762.12	1888.27	6777.37	5434.27	6313.35	1445.27	6075.89	6522.83
1600	188.135	386.243	6.44	1345.45	470.96	1821.97	912.918	919.69	284.873	2245.6	307.864	1010.56	2477.68	1700.64	2435.99	896.79	980.571	1222.43
1601	188.146	829.135	13.82	26750.9	24401.2	24781.5	14194	9366.72	31323.7	52426	74867.2	14205.9	12566	5716.12	37594.9	33963.7	31164.2	19858.7
1602	188.147	813.184	13.55	30915.4	13203.6	12831.8	29157.6	31275.9	20116	13232.2	13706.9	20642.2	24664.2	20179.5	11600.2	13820.5	14333.5	24961.9
1603	188.147	866.494	14.44	5204.54	4454.57	5814.77	4877.91	4711.75	4378.75	5537.23	4422.01	8384.71	23651.1	5329.8	9078.11	11404.9	12894.4	6887.84
1604	188.146	879.671	14.66	11913.2	12655.5	14682.6	8472.9	6964.99	5249.09	5183.34	2577.18	879.69	3801.88	10310.6	5492.28	5449.04	5859.13	9840.23
1605	188.163	356.495	5.94	2733.33	2391.62	4193.39	3056.22	4263.75	930.475	571.428	1197.92	1162.34	1741.93	1772.37	1477.34	2763.94	1946.46	1510.38
1606	189.039	233.726	3.9	2093.96	669.157	5202.71	1787.79	2634.58	837.466	3980.78	1693.61	3450.01	2689.87	1829.35	1561.2	1715.29	1591.69	2765.95
1607	189.054	653.764	10.9	3437.55	18465	17574.8	19056.8	21739.2	13898.8	5637.84	16293.9	5089.02	39456.5	42323.3	19225.2	21350.5	20273.8	18525.6
1608	189.056	556.365	9.27	1789.91	19641.1	9638.93	13416.1	10668.2	18376.7	881.058	9846.27	3724.08	17479	17566.1	8958.74	13485.1	9410.9	10953.5
1609	189.054	520.818	8.68	3414.54	6617.08	4980.21	9701.02	4435.4	13759.7	6751.32	10793.6	7715.16	6230.87	1532.88	4838.59	9063.83	6322.33	6647.22
1610	189.054	755.81	12.6	4219.65	22739	6731.62	21062.1	9985.41	9026.27	1062.98	8488.85	12507.3	30184	70493.6	23402.9	18358.4	17240.8	18453.9
1611	189.06	61.818	1.03	3473.15	2677.08	2633.51	4339.59	3596.79	1287.49	2744.53	1588.45	3696.9	2546.67	2966.88	4229.75	2608.14	3308.15	2219.8
1612	189.054	677.253	11.29	4313.78	8335.64	9036.92	15326.9	12063.9	15571.6	2626.68	5667.25	2479.06	21684.5	30576.7	8769.6	7698.25	14849.3	5888.17
1613	189.054	407.752	6.8	2480.93	721.108	1672.02	3902.5	1158.97	6834.89	4875.3	3961.02	5696.71	1392.82	822.298	4599.52	2016.47	2592.84	1577.03
1614	189.057	82.547	1.38	12798.4	1604.87	18993.8	7377.94	1165.97	3295.8	1175.43	1950.7	628.866	1214.71	4223.34	3362.13	1439.03	2511.33	5778.89
1615	189.055	691.505	11.53	2310.41	12093.3	8423.53	26326.2	7894.37	17171	2230.82	11873.4	4375.1	24667.3	8237.38	7085.37	8144.91	7403.71	8216.22
1616	189.055	580.039	9.67	2838.5	6727.71	5237.27	10949.3	3523.78	5130.39	1874.7	4990.6	1955.2	5403.24	4383.6	3594.16	3445.94	7888.72	2824.87
1617	189.074	321.127	5.35	73302.4	61953.9	113372	251999	106060	17564.3	63767.9	30530.6	110377	47746.4	72047.8	61238.1	95400.8	97417.9	81718.8
1618	189.087	302.747	5.05	6928.49	3351.8	8413.59	4611.48	5316.64	4065.32	4825.8	2264.76	7027.17	6588.91	7393.39	4690.22	5086.23	4561.1	6159.08
1619	189.085	253.881	4.23	5831.31	3756.71	5083.02	13453.1	3154.43	3558.03	3548.4	8090.96	3771.14	5550.8	3834.05	5276.71	6505.03	3853.1	5779.2
1620	189.086	84.593	1.41	12746.2	9913.5	11929.7	13316.5	6084.4	6490.23	8308.19	4208.49	5858.13	10823.8	9216.71	11164.6	9558.09	10089.3	9530.22
1621	189.088	135.277	2.25	2131.87	1610.56	4430.42	3472.32	2468.81	2087.08	4798.47	3391.61	2446.27	4665.29	4493.65	2349.56	2498.48	2455.81	5364.75
1622	189.097	61.818	1.03	20223.7	15706.5	24828	36496.2	23609	6562.91	15028	11742.2	28033.4	16974.5	23842.9	27503.6	24225.1	23673.9	18575.8
1623	189.091	668.924	11.15	5530.13	4345.8	8292.99	9357.47	2220.24	6860.77	3499.93	4436.57	5817.52	6344.76	5654.67	3948.22	5967.9	6506.42	4799.1
1624	189.095	277.723	4.63	2014.95	2438.69	3725.31	4578.17	3640.08	2014.6	1870.35	3373.65	3019.83	4885.17	1184.14	1426.11	2585.64	2271.19	2727.2
1625	189.111	492.351	8.21	3472.13	1787.12	2114.25	959.252	1724.76	2532.21	2945.54	1222.96	2576.96	1890.75	2125.64	2668.77	2000.53	1622.82	1462.33
1626	189.124	295.578	4.93	83963.1	50661.8	134924	85415.2	91375	113237	78044.6	28999.1	72390.8	108126	138475	100019	95174.4	90212.4	113570
1627	189.123	260.729	4.35	59075	32704.1	44333	3284.48	42447.7	32062.5	41743.2	5010.78	37789.6	49549.1	62615.1	52235.2	41305.1	45594.9	47232.6
1628	189.122	316.796	5.28	23117.9	10177.9	20324.2	16000.6	21176.3	11389.3	14527.4	4285.23	11411	15802	15059.6	12250.5	12166	15779.3	35431.6
1629	189.123	246.501	4.11	20312.7	27209	70304	28360.5	38455	15380.3	41169	21214.4	41818	44374.4	57656.8	49904.1	55005.4	40059.1	46584.7
1630	189.127	623.399	10.39	2656.8	5366.63	2891.03	2589.93	2685.07	4544.25	3314.69	3844.75	3367.83	3667.19	6540.88	3146.06	4773.89	4203.54	3204.01
1631	189.123	285.049	4.75	17304.3	12852.5	37984.3	27925	16278	10830.1	21770.6	8385.42	21881.2	29284.8	33121.5	21071.9	10000	23462.9	9417.42
1632	189.122	188.156	3.14	54952.2	42177.5	52795.6	26202.3	35484.2	17472.7	37324.5	16926.1	35673.5	41354.7	46387.2	53300	41631.4	28771.4	31875.7
1633	189.122	134.646	2.24	4127.25	3639.92	10628.5	1913.15	9569.78	3776.05	7585.79	2739.45	8020.5	7930.76	8120.25	9974.58	7326.92	5986.13	3337.85
1634	189.123	111.888	1.86	49978.3	2418.74	21413.7	2611.29	9001.23	10830.6	19866.6	1873.61	14804.7	25813.5	29599.5	22771.1	24820.6	12822.3	16798.4
1635	189.124	363.588	6.06	3012.59	2256.08	5677.86	2276.87	4922.45	4284.96	2212.2	2886.33	3957.89	3261.8	4551.17	4299.2	3018.43	3416.4	1694.52
1636	189.126	722.774	12.05	2192.54	2048.01	3011.38	3458.02	4278.29	3198.28	4177.35	4531.72	3882.49	4477.12	3602.49	2661.47	4082.54	2955.88	2991.53
1637	189.134	77.258	1.29	60238.2	65514.3	136241	179087	131030	65250.6	28114.9	35204.6	46758.1	84082.4	43698.5	50038.1	71009.4	84842.8	69380.9
1638	189.149	567.45	9.46	84831.7	8411.28	12481.4	1031.51	11676.6	4198.83	39258.7	2696.09	13704.5	66234.1	55203.6	73504.6	29924.5	23686.1	22406.3
1639	189.149	826.965	13.78	2370.83	2015.62	1882.9	1231.11	2295.55	1950.37	2100.55	2318.71	1715.6	1332.3	2438.69	1959.78	3579.96	2822.34	2174.95
1640	189.16	69.644	1.16	78329	63923.2	183742	165427	79231.8	96571.6	67462	59281.4	59027.5	93188.7	31924.8	48370.6	87196.8	85429.3	84645.8
1641	189.164	507.584	8.46	307.549	1010.29	639.393	805.333	269.415	1607.52	1359.92	1791.07	358.791	2145.16	3494.68	4087.28	1639.94	2476.7	1328.55
1642	190.049	334.268	5.57	49033.2	15455.2	16568.3	5658.61	25485.8	84039.5	29079.8	12034.2	14909	27226.1	25173.8	119538	33769.8	41149.6	34481.1
1643	190.059	756.409	12.61	345.789	1026.83	803.704	2682.84	871.549	925.316	423.76	679.598	647.577	3459.76	7678.09	2003.4	1470.91	1994.22	2066.63
1644	190.077	321.264	5.35	5905.49	5220.97	7328.81	23837.4	10614.7	601.119	4572.1	3020.4	8989.98	4121.91	3895.06	4402.81	7640.45	8273.48	6601.18
1645	190.072	83.47	1.39	4295.36	4294.17	10802.5	9017.65	4682.62	6403.33	4794.98	8037.63	5714.05	3749.51	5789.73	5146.14	6190.07	6484.88	6014.97
1646	190.074	134.103	2.24	1135.63	1084.95	2278.07	1094.38	1375.4	957.98	849.09	761.656	1214.25	2116.84	5108.86	4208.62	2172.01	2926.88	2375.24
1647	190.098	61.468	1.02	5664.35	3715.85	4772.22	7242.09	4619.56	1622.64	3725.75	2509.9	5934.73	3117.31	3996.13	4841.58	5209.81	4455.23	3523.26
1648	190.107	261.569	4.36	9817.67	15331	62262.6	8346.68	19564.3	18665.8	15922.9	4991.85	17769.1	24508.3	9563.83	20196.3	23471.1	25535.7	25655.7
1649	190.107	274.367	4.57	2352.74	2677.37	9506.95	5184.95	3502.35	3192.05	3073.13	2829.12	6629.09	1144.01	2404.3	5079.86	6704.82	5587.68	5673.26
1650	190.106	249.944	4.17	2810.97	3527.86	8374.58	35027.9	3708.93	2897.74	2924.55	21602.3	2937.16	4474.64	4029.25	5463.67	8006.87	7248.31	5431.93
1651	190.118	87.047	1.45	15808	25901.6	62929.6	79625.4	38991.5	12429.7	11392.2	15729.2	29052.3	27606.4	7622.8	14317.9	27060.7	24614.9	32454.5
1652	190.119	185.288	3.09	19432	30657	74363.7	85267.5	52246.5	13896.9	12839.8	12709.9	38719.9	33719.6	8907.41	25901.2	31596.2	38496.1	41152.8
1653	190.126	295.57	4.93	8419.47	6023.26	12339.9	7285.56	9047.08	7330.05	8222.17	2773.47	9840.83	10098.5	13227.1	9993.13	8049.63	8387.94	7948.1
1654	190.129	260.75	4.35	4552.28	2317.16	23745.8	7520.09	3726.64	3225.6	4919.39	4565.4	2630.62	4573.99	7015.18	2835.57	3503.12	4843.8	9505.67
1655	190.128	246.447	4.11	4703.61	1975.88	14447.4	15348.3	4300.67	1742.97	2157.9	1779.68	3743.55	2550.52	1697.67	3031.26	3636.56	2746.52	3006.06
1656	190.133	848.463	14.14	1275.43	1289.54	1439.42	1247.47	1087.43	1190.3	1824.82	1236.04	1025.2	1246.56	1225.23	1178.31	1167.62	1056.73	1291.73
1657	190.143	115.384	1.92	12564.3	14938.6	44140.9	40244.6	16506.4	10484.8	14193.1	8459.57	19324.3	22346	8144.76	14378	19646.9	21666.9	20641.8
1658	190.143	85.05	1.42	43853	59593.5	187684	117412	59376.1	44108.8	46576.7	34490.1	85527	93450.5	35394.6	57144.7	84990.2	78721.4	83012.5
1659	190.143	275.259	4.59	3413.3	3016.47	8693.69	4094.88	3542.95	5032.45	3146.98	4154.49	3094.42	7716.1	2507.02	3461.71	7073.93	7180.34	6301.24
1660	190.15	567.45	9.46	8272.49	704.616	1281.31	613.466	1326.24	249.363	3923.76	584.777	1701.91	4122.44	5730.38	7318.62	1797.66	2296.8	2701.9
1661	190.164	69.644	1.16	8979.31	5562.49	19159	16463	8091.36	9150.17	6042.58	4623.04	5979.2	8927.08	3992.56	3991.43	9115.73	9083.95	8104.63
1662	190.533	749.552	12.49	602.157	563.533	729.354	1059.01	753.469	653.276	969.299	462.205	1151.3	756.327	888.888	1233.54	505.587	1012.57	869.871
1663	190.911	66.43	1.11	241.548	2437.38	367.188	1126.22	1245.48	5247.46	554.514	3230.77	1115.31	945.999	869.44	1217.51	1659.75	919.59	1218.9
1664	191.022	61.435	1.02	940.624	1589.68	3011.38	2050.79	433.387	2874.39	597.066	1915.39	1434.78	557.462	603.092	586.616	1191.32	757.21	1143.01
1665	191.053	334.726	5.58	3949.82	1046.95	1071.42	1015.41	2299.35	9437.96	3141.82	876.186	1320.56	2630.85	685.648	12269.8	2875.86	1947.08	3060.2
1666	191.046	247.287	4.12	899.845	1360.41	3723.11	1207.67	2146.24	1535.83	1835.39	390.159	2099.41	3421.92	824.058	2246.27	2028.35	1290.33	1712.74
1667	191.065	77.2575	1.29	6067.92	5197.3	11787.5	4948.49	4114.75	4856.64	5353.72	6242.67	5106.45	5825.72	7172.28	5086.77	5791.45	7281.73	4905.37
1668	191.07	555.949	9.27	1040.59	1861.04	3242.82	4246.4	1581.21	2883.53	823.204	3637.92	1032.26	1193.95	1620.69	1493.94	1407.17	1613.39	2587.68
1669	191.085	388.855	6.48	28850.7	11324.9	45044.4	27588.3	18266	26489.3	28921.5	39947.6	20867.4	19473.3	9544.44	37312.4	26072.6	27210.2	21953.3
1670	191.095	61.4515	1.02	3469.77	2831.16	2449.29	6013.15	3596.18	1075.22	4385.54	1722.03	2660.34	2932.81	3115.45	2635.28	2712.69	3452.16	2765.07
1671	191.106	569.39	9.49	17354.1	5595.09	25075.8	16155.8	1731.64	17376.4	27251.3	1468.35	22831.9	2116	15311.6	12134	8331.75	7431.81	8765.02
1672	191.101	83.47	1.39	105735	72751.1	114511	89031.9	74934.9	103230	98294.5	57963.5	56657.9	84313	117485	198678	115535	96857.2	95720.6
1673	191.107	523.473	8.72	3631.25	2687.06	6216.7	2700.77	2153.4	1051.11	2609.77	1339.06	3027.59	3295.83	1502.19	3825.01	3088.1	3948.24	3145.66
1674	191.103	134.103	2.24	8084.19	3096.97	5203.1	1640.37	4345.55	6874.68	6001.26	1044.86	4202.07	7633.72	6085.3	5137.24	4450	4519.2	4912.45
1675	191.101	197.534	3.29	13666.4	2482.59	7016.86	9883.05	7725.99	1974.05	7514.86	3339.21	7688.44	4904.12	7807.71	3652	8539.95	12550	8537.43
1676	191.103	254.899	4.25	4277.22	6172.13	8596.96	5444.13	5229.6	4126.73	5827.35	3258.86	4899.99	8432.77	7127.89	5121.24	5144.52	9186.34	5512.12
1677	191.101	286.554	4.78	4947.46	2174.76	7359.39	2021.36	3478.63	2882.02	2228.76	1101.28	2547.18	2920.94	3102.75	6510.69	3721.98	7098.02	2308.96
1678	191.105	668.921	11.15	3732.07	5135.74	7130.96	6358.33	3295.57	3268.05	2721.36	3205.6	3279.51	6648.12	4864.58	6714.6	4107.82	2222.31	4618.83
1679	191.104	877.414	14.62	8378.05	1731.72	3118.29	2528.13	2198.82	2581.32	4018.66	2448.49	3504.88	1989.95	2782.33	1097.72	2600.18	1048.57	2755.06
1680	191.102	162.595	2.71	3466.92	2244.4	8272.65	8005.74	1663.64	1661.52	2220.39	2045.21	2503.02	4490.38	2529.88	2544.42	2296.83	7147.63	7647.42
1681	191.115	389.308	6.49	1993.31	1319.41	5122.5	1810.16	3314.8	13641.6	2450.36	2539.93	9217.6	1880.45	1255.59	17505.3	1296.51	2012.63	2011.31
1682	191.118	321.997	5.37	8614.53	5480.88	12635.3	5937.95	6791.49	4264.44	8193.37	4422.19	6064.47	5894.28	6535.01	9729.61	7777.52	7903.12	8297.91
1683	191.125	86.2705	1.44	38926.5	28581.2	3413.45	4544.87	4467.8	43714.3	41399.9	1686.02	2832.92	31908.9	1059.39	3550.28	36783.1	14458.6	2168.62
1684	191.143	749.639	12.49	317518	257211	335728	258000	389340	306024	298826	302352	379479	355690	292559	375106	268599	370399	361511
1685	191.141	824.298	13.74	3460.63	2070.22	4161.4	3577.48	4863.41	3769.08	4724.23	4655.87	4938.25	1098.87	3367.41	2849.76	3414.79	5784.6	6711.48
1686	191.143	848.463	14.14	2934.54	1648.13	3438	2411.27	2793.82	1947.79	2410.38	2109.31	3223.44	3497.66	1461	2991.77	3042.34	1742.12	2999.83
1687	191.146	85.22	1.42	5282.74	7251.56	17252.6	11127.1	8652.98	5216.65	6043.69	4487.31	7120.73	8189.05	2716.48	5429.54	8788.34	6573.42	6141.36
1688	191.146	115.265	1.92	1596.18	2995.22	6170.93	4691.46	2208.14	2104.92	1340.4	1370.22	2899.45	2701.5	1571.67	2109.5	2323.5	3214.54	2136.18
1689	191.144	832.542	13.88	1719.5	2610.44	2879.97	2288.38	3077.86	12106.9	2201.11	1353.81	1742.46	3523.37	1885.65	2011.4	2120.02	1888.99	2422.77
1690	191.179	760.374	12.67	27172.5	10543.1	12018.8	15486.5	19428.7	16825.5	6773.46	7195.58	10462.8	10527.6	10169.1	25828	19835.2	12249.7	17809.1
1691	191.179	747.462	12.46	7278.46	5707.57	5663.35	6185.41	32468	6087.88	3432.98	2862.24	5924.3	23807.9	16893.5	7522.64	28204.6	6243.79	26512.4
1692	191.179	827.173	13.79	2918.57	3303.36	1584.24	2617.12	3923.93	2372.27	2730.19	2817.44	3982.7	3710.08	2940.09	2002.37	3150.4	3347.62	2900.98
1693	191.626	340.811	5.68	3893.74	3496.39	3713.02	1122.46	1874.85	4183.85	1222.52	867.896	697.548	4395.05	1789.28	1606.28	1292.87	1521.86	2328.94
1694	192.049	83.47	1.39	6471.82	1246.2	2848.34	2708.61	6823.79	2471.15	1296.57	2632.22	1763.78	1515.86	9161.6	10039.3	743.031	1450.81	808.877
1695	192.067	411.197	6.85	2153.83	1579.67	1549.11	2725.37	1897.05	796.062	1102.39	1347.31	873.466	2838.8	979.804	1009.59	861.959	2276.89	2219.09
1696	192.084	788.826	13.15	13924.3	13067.7	15020.7	13086.3	14591	11144.3	18071.3	14464.9	13005	14136.8	16893.5	15300.3	19739.9	13946.6	19165.3
1697	192.087	388.917	6.48	2070.29	1365.1	4090.24	1910.62	1164.75	2513.1	1645.43	3500.74	1474.41	1220.85	940.249	3207.1	1333.62	1890.7	1578.07
1698	192.086	83.16	1.39	9989.78	9338.11	21401.2	19634.7	12144.6	9849.35	12538.5	8624.18	12608.9	12026.2	7950.62	8437.23	16469.3	13276.7	12997.1
1699	192.086	132.721	2.21	1229.42	1572.28	4737.08	1893.8	2922.73	1826.51	1803.2	1021.2	3038.64	3526.05	1299.28	1679.78	3280.57	1672.36	3404.47
1700	192.085	824.777	13.75	6516.38	6347.85	3320.29	2384.6	5762.37	7158.77	5486.33	6426.08	2934.82	12280.4	7295.48	5229.7	3477.89	2595.98	5299.53
1701	192.102	586.405	9.77	1369.18	1709.41	1535.4	1659.22	1258.45	1532.96	1603.33	640.954	2088.27	1954.56	2423.47	1666.81	1695.2	1548.69	1988.82
1702	192.109	83.47	1.39	9842.94	9006.64	7558.38	2575.16	3604.01	8525.69	9230.74	2665.33	3354.61	6068.56	14764.1	20145.3	12116.8	7574.76	4762.4
1703	192.111	569.591	9.49	1811.29	1768.06	2901.11	1851.65	1301.12	1858.37	3090.94	1606.86	2733.54	1399.74	1346.26	2013.1	1408	1744.89	1260.19
1704	192.112	254.48	4.24	4379.85	2688.56	1691.04	1543.24	1854.44	1638.79	1810.9	549.393	1434.75	3042.11	2648.09	1862.5	2020.43	1834.3	2761.45
1705	192.138	681.541	11.36	14191.8	16186	13002.2	13075.6	12579.6	14013.3	15716.4	19443.9	12080.9	14288.5	10531.1	11642.5	12698.7	16095.5	15987.5
1706	192.137	876.352	14.61	4471.01	4425.26	2488.5	5260.1	2523.36	3009.52	3723.87	2879.48	2976.99	2736.3	3014.51	6509.98	2438.38	2522.08	2227.3
1707	192.139	887.582	14.79	5747.63	3545.04	6336.47	3720.46	2549.87	3416.33	3420.66	4342.63	8876.17	1649.6	10335.3	2515.16	9070.54	5574.33	2633.38
1708	192.139	822.986	13.72	24081.6	23686	11782.2	29436.8	9003.94	22080.6	20958.5	10559.8	35275.2	12213.2	9009.59	22687.7	12145.3	10400.8	14482.4
1709	192.137	858.676	14.31	2501.07	4502.19	3733.55	7457.28	7462.49	3623.21	2766.93	3827.04	2651.37	2593.61	2898.14	4103.04	2210.62	2643.7	5156.22
1710	192.146	749.639	12.49	49607.7	42975.9	52969	40768.6	58971.8	48063.2	48394	39971.6	56187.3	49370.6	46164.8	50995.1	48818.3	50777.1	50289.4
1711	192.182	760.317	12.67	4659.19	2255.38	1880.13	1265.13	2949.97	2516.94	1453.71	1780.12	1961.89	1231.12	1199.44	3622.02	2560.84	2385.3	2413.67
1712	193.014	370.904	6.18	3117.86	8067.52	16076.4	11402.7	5661.9	18858.2	3414.01	33269.2	2053.77	5833.8	1969.33	9843.21	10008.1	12395	7979.88
1713	193.013	326.675	5.44	3531.44	4128.57	3773.23	3114.93	4600.45	2613.43	1227.49	4250.7	594.177	906.429	718.296	4194.22	3506.58	1680.14	2981.29
1714	193.034	144.476	2.41	237260	434.264	70992.7	730.827	75866.3	51018	99927.2	400.629	130947	64786.4	181902	115688	105628	102574	91493.9
1715	193.034	178.861	2.98	348488	147208	83476.4	45845.8	125737	105943	167923	104631	193356	91385.3	266635	164051	146208	187015	180079
1716	193.071	80.075	1.33	5275.38	5686.56	6568.39	3210.58	3638.89	4158.34	4769.7	8576.04	6028.71	6687.98	5013.84	5591.27	5345.19	4997.73	5523.67
1717	193.087	788.784	13.15	1050.51	1340.21	1717.26	1240.4	1433.11	1880.69	1499.4	1059.07	1728.84	1768.79	1480.91	2055.86	2641.1	2281.2	1517.12
1718	193.097	254.191	4.24	45750.7	24643.8	16710.9	2904.17	14448.4	14643.8	24614.4	1539.32	9360.06	33077.8	37448.5	18506.1	23286.6	26667.7	20495.9
1719	193.097	245.926	4.1	2936.01	13536	27050.3	7280.1	8824.11	2156.53	1909.48	6372.64	5900.3	3526.79	2870.46	1969.61	9291.81	3688.98	8064.1
1720	193.106	844.35	14.07	1322.51	1365.65	1183.28	1433.55	1667.25	1076.04	1754.28	1351.07	1899.04	2310.67	1272.51	1181.51	1454.19	1472.66	2217.78
1721	193.11	83.471	1.39	2176.6	2463.85	4711.66	1471.83	1729.11	1746.39	2166.07	2505.12	1721.41	1171.08	3510.77	2048.47	1851.5	2030.25	1797.19
1722	193.122	763.674	12.73	53563.4	45687.2	69512.1	41396.5	70772.6	50790.7	53981.1	49427.7	65957.6	69874.6	54593.7	59580.4	68942.9	65077.9	70961.9
1723	193.12	479.705	8	3111.45	2892.82	1677.98	3723.76	3635.92	1623.06	2222.55	1198.69	1527.06	2457.25	941.522	5888.31	2194.59	2522.18	3226.99
1724	193.122	620.437	10.34	2906.53	3645	9252.2	2380.81	2463.84	1647.06	4847	1990.31	2659.87	2939.65	3372.2	3805.69	2869.26	3444.21	8114.76
1725	193.122	429.195	7.15	2800.03	1175.96	2659.19	9603.35	1573.58	5501.64	3661.82	1468.32	1166.6	2559.5	1296.71	5874.21	2987.98	4323.96	1571.11
1726	193.124	553.461	9.22	3063.84	1649.02	1296.81	1761.43	2869.16	834.771	878.553	1459.93	1375.36	2176.87	977.748	2882.34	1599.71	1486.63	1236.74
1727	193.128	882.208	14.7	3879.84	2527.28	4040.15	1330.55	1402.33	2999.52	3403.01	2968.33	2182.78	2185.46	2811.44	2449.92	2419.39	1674.31	4865.6
1728	193.132	258.728	4.31	4151.93	2039.66	6295.03	4482.69	5452.84	3664.13	3883.95	1674.9	4591.62	6000.16	6041.51	6244.23	4022.1	5310.24	4836.27
1729	193.138	373.583	6.23	4499.57	1512.91	5233.56	8172.92	4384.29	4701.32	4341.02	4758.94	5932.35	5737.1	5146.44	5204.9	5067.44	4968.86	6323.81
1730	193.139	328.627	5.48	8915.49	7822.69	9737.97	10941.4	6728.78	6778.71	9032.28	11222.6	10938.2	9590.07	7277.11	12262	11325	10879	9332.48
1731	193.137	286.902	4.78	6928.57	9596.97	6177.95	5647.13	5012.26	4472.83	5704.29	4545.83	5957.89	6904.6	7162.32	4413.88	5080.04	4409.31	5352.92
1732	193.149	749.236	12.49	4641.17	3603.47	4750.52	4152.18	4621.85	4253.41	4425.45	3806.53	5499.19	5480.79	4076.73	5176.76	4614.35	4960.98	4866.59
1733	193.159	682.764	11.38	6453.03	8466.84	12711.3	10048.4	6242.48	8440.78	7286.52	11317.9	12674.1	12014.5	6509.74	11850	12040.9	8480.33	11139.2
1734	193.156	2.553	0.04	625.197	638.025	619.978	1730.2	1121.44	768.947	331.551	898.125	1473.21	1211.79	692.4	604.923	438.2	915.673	589.701
1735	194.037	178.475	2.97	28473.7	15151	5685.09	3248.35	7347.54	4811.74	9137.06	7110.6	13395.1	6184.98	18877.6	9218.72	10521.5	10917.7	9940.17
1736	194.037	144.627	2.41	17726.7	297.033	3777.82	250.881	5093.06	963.467	6131.88	193.475	8472.95	4952.04	12358.3	7869.3	8303.86	8245.07	5855.92
1737	194.035	70.5525	1.18	2067.97	839.368	3965.1	5914.48	3148.64	540.091	1818.96	629.7	1202.77	1197.54	756.112	1941.4	3182.62	970.132	1384.08
1738	194.048	86.453	1.44	792.193	786.751	1509.43	617.252	631.9	409.982	890.596	543.392	1117.42	917.248	2064.94	681.7	689.766	563.719	1028.77
1739	194.08	307.074	5.12	2927.96	3155.66	12226.5	2148.41	3577.12	2356.72	1284.13	1921.45	2318.5	3124.52	1545.66	3332.75	1965.49	2046.11	2584.35
1740	194.102	118.902	1.98	1637.23	3479.71	11193.7	8948.48	1830.46	3405.34	5105.63	1539.35	3246.05	2503.15	2567.13	1637.52	4097.55	5125.39	4270.39
1741	194.102	84.55	1.41	17594.7	7863.15	13236.4	14884.2	13095	4694.55	19697.6	2315.08	3046.79	17189.5	10669.3	15116.1	12401.1	13453.1	11531.7
1742	194.116	64.2665	1.07	3138.51	3319.26	1069.91	1242.55	549.96	393.831	1010.63	481.065	1133.85	1954.14	3412.23	1383.11	2617.54	1453.83	2094.64
1743	194.117	746.118	12.44	87137.6	236388	54586.4	45882.1	50005.8	57164.9	41051.7	48567.9	279033	38512.3	139879	133046	39564.7	39672.1	37686.8
1744	194.117	836.139	13.94	8633.71	9854.59	12133.3	19903.6	14948.5	20774.1	41051.8	20673.9	9175.76	23362	36771.5	15236	9210.43	16962.5	21896.6
1745	194.117	251.607	4.19	26892.9	44382	18784.1	5021.44	24847.5	37582.5	31982.7	6152.34	25915.3	22298	22764.3	25132.1	29704.4	22767.8	23623
1746	194.114	815.095	13.58	33487.8	19428.4	14523.5	10295.2	18615.3	12317.8	14072.1	9203.79	47151.5	10516.1	12268.3	12660.8	30495.6	7471.68	26808.5
1747	194.115	845.1	14.08	14482.8	10793.4	9047.1	5310.09	11187.5	5717.36	5137.22	7658.71	4380.25	16094.5	4985.48	6453.62	37615.9	12220.1	5091.13
1748	194.116	875.556	14.59	10860.6	8453.34	14018	9215.94	35788.8	13678.9	13566.4	13801.5	30687.1	63429.4	15919.9	14599.7	8972.6	14255.2	14558
1749	194.117	886.979	14.78	54277.9	22865.7	40525.9	8629.04	25606.4	49680.3	60508.6	25058.3	20101	18803	22314.6	43551.6	28428.4	66092.5	68815.6
1750	194.118	206.281	3.44	5885.43	1097.56	13874.6	3654.38	1759.3	4427.2	10801.8	4022.26	6248.27	3578.26	7278.78	4563.33	4296.72	4234.93	7258.71
1751	194.123	763.88	12.73	14753.5	14789.7	13113.9	9754.5	11103.6	14199	15824.8	15322.4	19145	12429.7	21258.7	18962.9	10478.8	12049.6	17831.4
1752	194.139	315.104	5.25	8218.39	5289.42	10977.2	5447.21	4655.43	8606.03	6427.61	3631.79	6707.33	9157.71	12910.2	5953.67	4625.31	8556.3	6032.75
1753	194.139	251.466	4.19	5481.21	3654.67	3725.2	6117	3600.35	16391	2723.27	7178.28	3368.79	3841.84	4938.75	3644.54	757.46	3121.81	2924.77
1754	194.164	888.498	14.81	2288.88	2023.48	2269.02	3053.68	2647.98	5704.61	4072.95	2697.13	4319.92	1571.97	6002.99	3668.29	3067.28	4403.26	4631.95
1755	194.48	762.933	12.72	4617.12	4318.85	3078.46	2619.17	4989.85	4296.87	5034.02	3414.33	5057.77	6024.93	4887.52	6110.18	3522.25	5891.2	6372.49
1756	194.509	763.091	12.72	2570.14	788.54	2654.31	2195.47	2359.62	484.096	3153.18	2276.86	1131.6	524.48	977.483	3404.59	1066.21	1084.68	3970.36
1757	194.632	244.92	4.08	3580.92	2961.31	2154.69	728.459	1972.45	907.508	1575.32	160.947	1004.22	2861.9	2010.15	1717.16	1683.55	903.346	1607.16
1758	194.63	86.66	1.44	2022.55	1330.75	2429.82	829.696	2037.95	1001.76	1903.5	748.245	934.23	1990.38	1510.44	1194.3	839.172	497.001	1033.6
1759	195.006	169.352	2.82	1744.69	2141.25	4876.24	5924.62	4082.26	1514.44	1568.23	1024.91	4337.35	3777.66	1736.8	1667.31	3680.39	1473.56	3616.88
1760	195.039	144.961	2.42	3685.74	672.997	1378.64	548.03	924.857	743.609	1878.13	432.007	2553.19	937.599	3143.73	2490.93	1209.89	2054.64	1834.75
1761	195.037	180.169	3	5185.22	2215.86	1731.73	1242.63	1528.66	1380.3	2376.07	878.729	1826.34	1356.58	3800.97	1852.59	781.004	1630.55	1437.6
1762	195.059	5.274	0.09	1412.07	6344.37	4024.8	4186.11	9171.85	2804.91	4964.43	5476.82	8832.13	3151.21	2833.71	6819.47	4736.59	5894.99	1290.65
1763	195.062	54.737	0.91	5420.31	25259.9	12246.3	5464.94	19256.2	1207.78	17054.8	4813.7	19443.7	5685.69	5405.89	23579.2	8278.03	32029.5	2794.79
1764	195.079	763.975	12.73	593448	5067.88	4568.73	5244.37	7305.97	5839.57	6622.12	492297	5428.7	6676.79	7756.32	5317.46	4473.67	5515.68	687811
1765	195.086	132.802	2.21	22543.8	16674.1	24449.2	31065.7	25684.8	16795.6	23850.1	15639.1	17142.6	27949	14150.5	17058.5	15933.2	18490.8	18712.2
1766	195.086	110.402	1.84	26722.7	15804	23089.9	33666.6	21730.2	11097.3	19608	13080.1	15358.9	25027.1	28531.7	15769.7	11468.3	14305.8	13701.7
1767	195.086	85.357	1.42	20240.9	9551.98	15660	15060.4	16971.5	12891.3	25873.3	21439.3	6644.74	19036.7	15791.4	20519	11535.9	15058.8	19031
1768	195.087	360.106	6	2377.71	5071.37	1648.77	17065.3	3605.16	6126.02	2623.2	3344.09	1894.03	2515.33	2166.71	3448.86	1967.03	2930.14	2433.37
1769	195.086	245.655	4.09	5047.53	1464.12	7150.4	5767.42	6614.62	7861.51	2705.57	4822.71	7763.63	2301.93	2403.69	6172.79	5093.36	7393.06	2880.68
1770	195.102	762.992	12.72	1.62549e+06	1.26221e+06	1.68203e+06	1.25465e+06	1.86918e+06	1.28561e+06	1.52319e+06	1.23913e+06	1.85943e+06	1.46857e+06	1.33123e+06	1.80345e+06	1.8464e+06	1.82854e+06	1.62027e+06
1771	195.101	821.798	13.7	30464.6	12222.2	11207.9	10379.8	10092.5	9652.22	11969	9950.26	9124.61	29754.6	9855.77	11116.2	10939.4	16529	17101.7
1772	195.098	547.919	9.13	13203.4	4581.2	15674.3	7915	11471.4	10273.1	11145.6	4224.55	12229.5	11717.5	7862.54	8511.38	8885.85	9216.3	7040
1773	195.101	1.2175	0.02	1127.26	1043.18	1155.71	1393.73	602.064	1460.31	651.875	1132.94	2003.69	440.788	311.129	741.472	1599.58	1683.22	1039.39
1774	195.116	85.7645	1.43	4908.32	2037.8	9160.2	2247.77	12345.2	3400.98	3003.51	2961.54	3395.43	10250.6	2779.22	3233.9	3287.97	9085.53	2280.25
1775	195.12	886.026	14.77	6726.02	6972.75	8027.31	5161.5	8501.93	7075	11059.2	6989.07	3138.85	1940.56	14635.5	4812.32	3081.95	2460.16	5104.39
1776	195.124	763.213	12.72	13961.7	6407.75	10453.7	8417.36	13577.6	18258.6	14025.2	19025	11507	6275.5	11418.5	13155.8	20557	17302.6	20739.1
1777	195.122	284.219	4.74	7029.22	11205.3	7242.85	10401.3	8623.7	12916.4	8749.21	10449.8	8388.96	5404.73	6135.93	5813.47	12130.9	10902.6	10477.4
1778	195.122	745.693	12.43	9156.9	31442.2	9952.54	7974.47	7931.44	14746.4	8274.92	10350	36216.9	6301.69	18460	14792.2	5352.43	6087.29	6297.28
1779	195.122	251.468	4.19	14936.4	4427.68	9001.26	7305.42	8343.64	13498.7	11454.1	8042.59	11641.9	12917.4	14049.5	14587.2	8651.89	13872.8	9919.23
1780	195.138	635.251	10.59	41577.8	40268.2	106236	351408	54778.6	16999.8	50711	27930	40914.1	37708.5	32470	32118	86487.3	95973.4	87449.8
1781	195.137	686.906	11.45	18994.7	8299.63	21097.9	7756.71	21411.8	3687.58	12903.2	8329.33	14978.5	17742.6	16100.8	20296.8	10613.2	10176	14873.1
1782	195.138	491.413	8.19	12793.1	3334.98	3818.47	1068.04	3304.46	5208.45	10029.3	3587.26	5617.24	7910.13	8335.38	10188.8	6992.07	5081.66	4847.66
1783	195.138	472.668	7.88	3652.55	3126.82	4269.11	8587.7	2247.66	4536.71	3998.58	2524.93	3680.54	4535.83	4242.29	4220.04	3439.75	2011.75	3076.83
1784	195.138	539.399	8.99	1252.7	1165.41	4329.66	4230.72	1580.59	3210.23	3180.44	4765.29	1486.82	1612.4	3921.86	4358.53	5305.39	4248.43	1044.3
1785	195.174	821.6	13.69	2285.42	2103.79	3429.24	2319.02	2287.99	2326.6	2643.08	1276.88	2940.62	3234.55	2476.99	2081.27	2702.5	2834.02	1367.8
1786	196.047	70.631	1.18	1736.67	627.57	5636.05	4665.39	2005.52	2232.99	1310.02	406.353	1879.97	3534.62	766.114	1015.77	1631.36	1401.76	1351.16
1787	196.058	85.5365	1.43	3469.47	9018.77	7207.74	2163.1	9070.58	6085.99	11174.7	1038.75	1656.15	2644.55	1763.85	1984.27	1676.96	1773.36	1077.33
1788	196.086	133.066	2.22	2635.79	2281.48	6575.89	2606.75	1991.41	2700.59	2944.2	1562.61	2689.5	2713.33	1928.33	1910.73	2002.16	5416.09	2064.14
1789	196.08	84.286	1.4	27500.9	18540.8	15283.8	9037.31	21185.4	19210.1	25159.1	13051.4	18357.1	22177.7	21445.3	17791.2	19511	19324.9	14853.1
1790	196.097	288.519	4.81	16236.4	11324.7	33131.8	18404.3	10718	10134.3	14097.1	8756.95	12638.2	13856.7	5331.1	8244.09	14995.6	16931.8	13912.1
1791	196.097	326.003	5.43	2502.41	3137.8	13019.1	4887.63	3814.26	4945.65	3546.53	4393.45	2733.34	4636.73	2224.77	4992.54	5628.84	7078.61	3469.2
1792	196.097	370.906	6.18	1762.9	4777.87	3194.93	3251.1	2701	3011.32	3321.89	1651.83	2672.04	3664.25	1187.4	1359.47	4330.63	4471.39	3556.36
1793	196.105	762.992	12.72	202574	141252	218319	156587	230495	168107	195290	163745	197126	193093	171231	197503	230098	241675	225385
1794	196.123	331.403	5.52	1972.85	1461.86	2965.38	1431.87	1483.13	1854.77	1545.92	1542.65	1189.79	2650.19	3311.69	1282.28	1382.78	1715.98	2249.22
1795	196.127	762.636	12.71	1640.62	58331.1	78759.7	59719.4	4754.79	67811.7	1812.91	1486.75	1748.42	3276.87	64193.3	2006.88	3167.92	3777.7	84109.8
1796	196.141	635.669	10.59	9290.26	5344.79	13929.9	36918.4	8138.59	1520.99	9630.88	4227.89	6584.29	8143.6	4357.83	4694.34	13161.6	11285.5	11908.4
1797	196.152	792.59	13.21	1304.76	1171.02	2697.54	1354.52	1330.82	1505.19	1455.35	1049.86	1945.34	1552.56	1824.41	867.433	1651.3	1365.47	1366.98
1798	196.205	463.022	7.72	690.932	1486.3	1088.45	773.41	658.086	1066.83	1722.02	2245.56	519.844	772.931	865.503	842.24	2223.42	1222.13	2823.9
1799	196.878	69.056	1.15	2440.01	1083.47	2409.09	4503.31	3501.11	2168.9	2263.1	861.595	5577.25	2725.33	1673.49	12614	3154.26	2493.9	2668.1
1800	197.064	80.758	1.35	4304.24	4288.04	5759.44	2970.69	3420	4019.93	3073.46	2858.17	3187.03	1967.23	4521.8	2492.55	5233.81	2635.85	3617.22
1801	197.081	468.851	7.81	929.304	899.79	3910.72	4271.13	647.648	3235.89	769.391	1663.27	705.938	1173.91	1239.52	1202.22	783.026	667.5	1431.72
1802	197.082	371.799	6.2	1255.22	1288.31	3097.73	2191.35	2253.24	2721.11	1931.3	3204.6	1495.94	2389.08	1327.39	1792.05	2593.92	2503.73	2293.87
1803	197.095	776.839	12.95	3397.23	10606	1765.31	2126.67	1508.15	2122.11	1644.51	1557.73	8358.24	2509.01	4877.97	4562.03	1211.87	2028.03	2539.48
1804	197.107	762.933	12.72	21348.2	15618.7	21417.6	15927.6	19332.1	19294.6	18084.4	17923.4	21962	19676.2	18788	20858.5	21080.5	20668.3	16942.1
1805	197.103	256.917	4.28	3276.19	4510.47	6300.67	2690.3	3026.54	3303.44	3659.37	1264.21	2966.67	4415.22	6010.97	2340.42	4112.26	2281.5	3975.72
1806	197.101	288.128	4.8	3321.94	2025.13	3057.71	2676.12	3929.04	2895.49	2257.91	1457.17	2211.9	1948.21	4723.52	5124.06	2472.1	2801.99	3351.82
1807	197.101	80.404	1.34	2589.04	3830.9	2089.05	2982.14	1597.3	3351.39	2399.9	1338.93	4073.96	3190.01	2164.11	4017.19	3020	2143.03	3138.4
1808	197.118	782.25	13.04	1333.89	1013.52	2150.1	2950.41	1608.96	1335.14	2100.89	3065.47	2013.87	2134.11	2703.36	1516.86	1447.16	1652.2	2290.68
1809	197.128	289.074	4.82	6947.59	5373.83	15190.2	6668.46	6657.43	3800.5	8975.38	4188.29	6306.2	10183.1	10117.5	10622.7	7873.48	8068.83	7392.76
1810	197.128	300.887	5.01	7572.37	5990.59	4947.2	3532.25	7298.28	6318.76	5624.1	4745.85	5605.78	10170.7	8048.03	9429.13	5974.26	6741.7	6001.31
1811	197.128	380.775	6.35	2423.51	2458.6	5862.96	2731.4	2971.84	5119.8	1542.6	3491.28	1920.14	2283.54	2432.14	3142.75	4226.51	2678.42	3390.13
1812	197.128	326.82	5.45	3910.07	2709.84	7005.94	3227.94	3463.12	2543.55	4119.58	1451.8	1742.83	4634.61	6377.1	2261.45	3960.9	2260.78	2748.43
1813	197.127	258.81	4.31	7260.64	4214.1	7615.58	3121.66	3759.33	2794.27	10145.3	2755.02	3709.68	3927.15	15091.4	10046.8	4779.26	4080.6	1065.45
1814	197.131	483.254	8.05	1484.48	943.657	1491.15	1127.07	959.364	998.037	1886.08	1287.76	681.309	1606.49	2167.11	2703.17	971.155	1257.82	954.209
1815	197.15	760.364	12.67	4126.66	7927.26	5630.24	9781.41	4814.97	9388.97	4019.64	8779.38	3270.06	3057.11	722.48	4337.38	5124.18	4503.27	2557.15
1816	197.164	326.684	5.44	11280.3	4709.12	5338.4	913.388	4373.28	1032.6	5908.87	881.042	2792.95	8221.02	14089.3	5848.77	5033.58	4223.11	4435.51
1817	197.164	249.911	4.17	11349.6	4378.13	11312.4	664.752	5571.22	2686.93	7179.88	756.447	5380.71	6945.68	23750.3	10664	8349.94	8517.19	7349.43
1818	198.051	262.967	4.38	18318	5475.65	63658.1	29239.8	13837	11629.6	12239.1	7913.7	16189.2	16228.3	17428.9	26932.5	18256.9	23208.2	19935.5
1819	198.052	73.058	1.22	30883.2	24148.2	13303.8	12319.3	13880.8	17353.8	27870.4	25986	16716.2	19903.5	21879.9	19821	23730.8	24253.7	20755.9
1820	198.076	182.483	3.04	220203	113153	227264	55654.2	181000	24910.2	186646	29249.7	129302	291925	43647.8	292182	168107	137887	160519
1821	198.075	122.279	2.04	115010	1124.3	167393	1040.33	104821	14864.1	98281	1061.21	63639.4	181193	13423.1	157692	89492.7	67150.6	101082
1822	198.078	250.152	4.17	3704.97	3103.57	8668.45	12344.8	3612.5	4630.16	5033.92	2283.78	3042.42	9597.69	2496.73	4894.13	6534.18	5240.22	3399.79
1823	198.075	148.505	2.48	18077.1	60161.6	23505.5	11818.3	19245.5	4901.81	50797.4	6106.92	16066.7	25098.8	12429.5	73404	33749.6	29341.3	13372.5
1824	198.086	263.18	4.39	5785.99	1890.31	18497.8	1572.93	4273.62	4366.28	4267.99	2437.2	3702.83	6835.06	4768.97	6615.51	5368.93	5817.29	5553.62
1825	198.091	79.514	1.33	7742.97	9485.75	11730.5	6799.66	5287.39	8106.58	9330.86	10585.5	9966.17	10438.7	10995	8057.07	8700.77	7041.89	7016.38
1826	198.109	763.186	12.72	1493.71	1414.8	1014.03	1564.94	3002.45	1444.36	1845.52	1225.82	1713.07	2224.4	1482.8	1536.45	1421.91	1198.79	2462.62
1827	198.122	71.424	1.19	91034.9	29290.1	59222	90087.2	57301.3	25368.8	28529.3	14383.9	50402.2	61950.7	51782	47614.3	56999.7	51159.6	46847.2
1828	198.124	252.052	4.2	4745.39	2262.86	1537.11	11619.7	2946.93	1076.89	2609.72	1983.98	2399.87	2898.64	6834.11	4020.67	4442.03	1420.56	2704.34
1829	198.124	285.724	4.76	23510	3628.12	3010.51	1742.36	8891.37	1046.81	6744.37	1098.28	10231.8	13308.5	8015.49	10725.4	8425.93	8310.82	6193.61
1830	198.186	585.475	9.76	1878.33	4944.93	1874.89	980.135	5601.45	10643.1	1298.54	8022.06	4888.12	5940.29	1765.15	15532.8	7447.36	6515.21	5324.36
1831	198.185	624.02	10.4	1635.15	1914.18	963.96	1660.43	2125.23	2069.24	2061.34	2392.34	2606.86	1874.08	2989.72	2946.32	2939.44	2819.05	3509.45
1832	198.184	746.251	12.44	1319.88	4394.96	1493.12	2501.86	2578.11	1470.22	2176.41	1288.8	1252.52	2313.27	1533.84	1927.67	2504.17	3538.22	1059.04
1833	198.209	235.198	3.92	3493.21	277.942	4133.41	925.402	4134.39	300.104	3959.95	526.418	3850.56	3389.15	3014.6	3667.96	3960.1	5250.88	5497.16
1834	198.94	61.883	1.03	84385.6	113906	215955	93686.2	67305.5	93755.3	68236.6	29055.5	62678.9	49151.9	76642.2	90112.4	122945	91000.1	78342.5
1835	199.022	256.2	4.27	1207.55	2740.61	892.815	1015.4	4018.97	2376.53	3215.47	298.076	960.76	1632.92	1874.41	2144.81	2273.91	2621.07	1829.61
1836	199.057	262.897	4.38	1724.74	9564.9	5800.99	3660.7	1594.85	1663.73	807.272	1024.37	1678.45	1775.59	1489.37	1310.4	2496.25	2449.88	2244.16
1837	199.069	85.669	1.43	2154.21	2845.26	4317.39	4715.29	3507.39	3811.32	2753.62	2935.65	2285.67	5226.81	1956.93	2606.25	3852.57	5329.36	3002.48
1838	199.079	182.471	3.04	25033.1	14091.1	22582.1	7238.55	16894.4	2868.4	15198.2	3820.21	11890.8	30525.6	3260.93	28098.4	16549.7	15844.3	14155.2
1839	199.078	122.275	2.04	11365.6	1453.16	5583.4	1522.74	10742.4	1586.25	10195.7	1180.42	6184.7	18916.3	1182.94	14352.1	9186.35	9465.79	8092.71
1840	199.075	669.275	11.15	1009.86	2377.57	1980.31	2404.71	723.24	3486.95	1438.33	1331.05	1797.57	3666.44	5090.16	2044.58	3460.68	2809.24	1226.03
1841	199.081	60.531	1.01	923.5	1465.4	1542.21	1520.88	2345.73	948.33	1258.66	708.394	1392.67	971.07	1225.92	1343.16	1904.73	1718.61	1011.29
1842	199.095	883.707	14.73	14112.4	5110.11	3465.94	29633.9	5350.1	28801.3	33748.7	8646.47	7690.99	4773.55	11225.3	4188.67	4659.8	10131.1	16461.9
1843	199.093	831.366	13.86	6143.57	10602.9	6607.77	20371.6	8983.4	8607.06	25464.7	21776.9	12000	6946.8	3127.01	7002.09	3806.08	9120.11	10349.2
1844	199.106	85.41	1.42	2508.79	2434.04	5448.72	3467.73	3026.89	2454.52	2690.91	2600.91	1856.5	3178.26	10540.7	3077.82	2737.55	3088.9	2840.17
1845	199.107	249.155	4.15	7787.7	2709.89	7632.44	6788.62	7442.59	2177.73	4918.97	3147.05	3896.41	5923.43	15714.8	7550.09	4013.54	5601.8	4630.6
1846	199.111	676.737	11.28	4552.16	3642.08	3977.05	2524.88	4526.14	3294.27	1313.8	3043.11	3699.35	4231.53	3774.77	4235.59	4421.29	4015.33	1307.14
1847	199.127	71.208	1.19	7723.44	3571.02	8921.03	11206.8	5127.5	2529.88	2549.61	2723.39	5494.99	7144.73	5430.07	3559.97	6226.97	4628.61	5769.84
1848	199.132	676.963	11.28	11507.5	3851.73	3578.46	2336.43	2045.4	2751.98	7231.64	3410.75	3457.13	5042.86	4159.02	4241.59	4130.64	7428.1	2565.42
1849	199.13	881.854	14.7	3952.73	3602.03	2795.52	18849.1	1303.94	7808.52	6117.69	4340.96	4166.48	4429.93	9542.17	5355.75	4842.45	5546.16	5704.98
1850	199.133	764.688	12.74	6430.72	2998.73	4880.47	6081.31	3389.85	6490.26	4599.95	4596.25	4307.27	5805.62	4492.23	3309.13	2092.46	2991.19	4649.37
1851	199.144	341.292	5.69	24894.3	19280.9	27689.1	26025.7	20250.8	13248.9	15795	10313.4	18173.7	29418	23146.6	23706.6	21555.9	20425.4	20624.7
1852	199.143	389.808	6.5	26545.9	14958.2	25293.3	13892.1	27091.8	14071.1	16725.7	8088.89	22623	29165.9	22236.8	35462.3	20433.8	18013.9	19634.5
1853	199.145	474.432	7.91	9931.63	5258.52	7025.76	2951.87	4646.51	5560.99	4862.9	3120.91	4018.09	4984.36	2735.46	9213.47	6290.5	4492.1	11021.9
1854	199.145	414.129	6.9	7768.3	4662.19	9653.59	6756.59	7840	4955.65	6084.12	4215.57	4928.19	7816.86	6609.06	10992.6	6982.77	6353.36	7557.63
1855	199.142	311.391	5.19	8759.21	5573.46	12606.1	5783.78	7644.2	762.861	8411.13	4324.93	3975.17	9544.9	16590.8	10883.8	12567.6	13908.1	8223.76
1856	199.143	268.589	4.48	44526.8	23285.8	33925	15164.3	27590.3	8812.76	16933.7	7810.36	20612.9	18500.3	118070	34426	47734.1	37321	44620.9
1857	199.143	293.808	4.9	9178.22	2317.64	6346.8	1865.24	2208.87	2128.89	3323.44	1513.39	4091.03	2652.44	81253.9	11421.3	12615.1	17833.6	11104.1
1858	199.145	255.901	4.27	5032.67	8237.28	10154.8	4146.74	8414.41	7363.33	6913.21	4494.16	6043.66	13129.7	7713.9	8830.18	4838.5	7695.44	4799.6
1859	199.147	703.418	11.72	5597.22	4863.72	3404.54	3111.63	4458.12	4487.36	5656.31	5165.34	5121.34	5718.59	2394.68	3831.38	3947.13	5681.6	3960.73
1860	199.148	721.18	12.02	2816.68	1854.12	2940.55	4405.71	3897.09	3598.42	3655.88	863.538	4639.42	2623.42	3652.4	3501.21	3809.21	1171.72	3027.02
1861	199.169	766.734	12.78	27954.8	24900.3	35124.6	60231.6	23337	25288.7	31672.6	21338.9	21626	23742.9	21294.2	9661.91	18284.5	24801	22204.1
1862	199.165	3.009	0.05	2200.9	2555.36	4862.8	4629.36	991.925	3049.5	2014.16	3722.18	3486.44	2516.1	2314.91	1719.27	3068.7	1662.65	3977.81
1863	199.169	877.848	14.63	50414.5	33149.2	38367	41989.5	39987.6	37481.6	39563.7	40513.1	44582.8	44051.7	34187.1	35179.8	44257.9	35984.8	33712.7
1864	199.176	927.038	15.45	663.112	291.472	1324.57	1609.87	1206.61	1915.79	989.046	2292.87	902.513	859.225	1086.4	831.33	1165.51	1387.28	738.54
1865	199.169	53.012	0.88	6342.6	8205.06	9844.89	8914.42	9173.49	7948.22	15266.8	11874.9	14907.3	13648.6	13587.6	6003.87	6941.19	21016.2	14220.2
1866	199.177	953.702	15.9	3525.84	2100.92	5522.93	2213.61	3724.13	3648.03	3075.54	9770.95	2328.93	2861.03	3582.89	2851.34	678.96	2933.19	2657.39
1867	199.18	344.745	5.75	6207.15	8090.04	10390.8	4852.57	10276.3	7443	7673.34	3692.62	6412.53	8835.51	6691.05	5699.95	5574.41	6907.63	5968.52
1868	199.18	253.284	4.22	2234.82	2179.49	1082.77	3958.49	1446.65	3194.74	3246.62	2983.82	2376.35	2130.8	3339.19	2400.83	2791.39	3690.5	2503.85
1869	199.177	832.327	13.87	11035.9	11312.1	32160.6	14003.6	12566.8	12245.4	14278.3	28468.1	8017.35	25602	10779.5	7154.78	13854	19465.8	50155.8
1870	199.179	858.165	14.3	7179.3	7761.86	6512.2	11743.5	3509.85	8092.51	10522.4	8029.95	9041.85	15021.4	5453.39	7020.21	10936.3	5728.6	6364.39
1871	199.184	817.51	13.63	9709.02	6101.36	5959.35	8687.37	10328.4	10339.3	27982.6	8250.3	11911.3	7453.48	19713	7612.24	9147.81	10447.8	9264.81
1872	199.941	61.883	1.03	15395.2	16100.6	31153.5	15119.7	8312.36	15882.9	10592	4236.37	11160	8673.96	10560.3	13978.3	19202.5	12709.4	12153.2
1873	200.054	156.168	2.6	4069.03	813.173	2798.14	1207.82	754.061	1124.4	2609.35	820.593	1570.8	1070.31	1050.65	1357.45	2361.09	877.253	1406.95
1874	200.054	297.565	4.96	1224.54	1644.71	2320.69	1059.63	1358.61	1041.19	1152.62	676.39	892.143	835.71	1280.97	1838.35	1619.09	1372.61	921.088
1875	200.055	83.8335	1.4	3495.8	1082.53	2317.65	3306.14	2741.2	3977.13	2110.28	5026.08	2850.88	8055.75	8150.03	6598.95	1856.37	6244.66	2661
1876	200.073	642.931	10.72	6939.38	10881.9	4931.03	6185.38	5097.58	7091.47	4137.17	3648	7296.7	3412.62	3425.74	3959.1	3073.55	2533.44	2949.17
1877	200.092	265.417	4.42	2713.98	6499.28	38317.8	4050.04	12165.2	8444.1	4301.25	12801.2	7780.81	15655.6	6333.33	8681.42	18720.2	13157.4	11332.6
1878	200.095	83.973	1.4	7949.08	6459.77	13245	10675.1	8852.57	6619.18	7614.81	6090.82	6901.61	12440.7	8380.14	6473.35	8972.42	8895.08	8931.52
1879	200.102	307.993	5.13	10142.6	5039.71	9964.15	6297.62	7941.49	3998.63	7830.31	2470.25	6870.66	7462.4	7437.25	8466.81	9891.78	9520.61	7707.29
1880	200.102	286.126	4.77	5782.1	2240.09	14134.6	10942.5	4362.73	2205.13	3798.22	1487.23	7533.96	5677.6	5896.38	3866.28	6667.89	5610.11	5659.24
1881	200.102	134.143	2.24	2273.44	2165.3	2216.45	706.912	1337.85	821.36	1625.42	429.569	1475.39	2004.5	2387.15	2119.54	1560	1767.88	1853.34
1882	200.102	328.464	5.47	5562.19	3613.57	5942.28	4656.6	2745.18	1224.58	3074.66	1811.48	3721.28	3566.65	2665.21	2892.79	3639.74	3176.17	2850.5
1883	200.102	375.34	6.26	3454.84	2596.64	3039.8	1755.62	1733	4464.43	2365.16	1069.7	1232.86	2486.45	761.181	1468.55	3451.35	3178.73	4588.73
1884	200.104	247.403	4.12	8030.89	4868.42	3956.11	7741.3	3561.26	2793.2	2088.64	1967.64	4231.59	3506.26	3578.99	8116.41	3750.7	5361.37	4997.48
1885	200.128	360.898	6.01	13243.1	3629.74	38100.5	19958.7	9397.62	3799.76	10920.2	1676.36	2728.97	22156.5	2759.93	5399.41	11331.1	13474.3	10238.7
1886	200.128	320.437	5.34	2693.84	2527.98	4067.31	5233.56	4093.63	3247.29	4364.29	5970.05	7027.44	8036.92	2297.89	6391.95	5231.72	5236.26	2797.1
1887	200.128	351.767	5.86	10601.9	1224.76	5349.73	3812.19	5533.92	1287.55	15095.8	691.087	1300.96	21225.1	19104.1	19703.4	6619.5	8166.72	9793.97
1888	200.122	268.277	4.47	6608.05	3151.8	13137.6	6983.28	3497.26	5207.01	3886.05	1658.06	5747.89	3194.69	4601.81	6243.67	7787.29	5035.48	2901.65
1889	200.14	287.685	4.79	7714.83	5404.57	7498.31	7160.4	4675.37	4699.76	5096.12	3286.61	5272.38	6039.41	6876.5	7623	7530.57	3827.59	9798.15
1890	200.14	256.644	4.28	18427.7	6223.9	25271.6	2614.76	6591.99	7109.98	16845.3	6581.26	17939.7	17972.2	24558.4	9788.23	8649.49	12240.3	9595.84
1891	200.146	676.611	11.28	16558.6	16442.9	14847.9	12142.8	15961.1	10108.5	15445.2	14433.8	11930.3	18055.8	9605.11	8932.55	13912.3	17781.1	10383.6
1892	200.148	341.496	5.69	1768.31	2582.71	1989.76	2165.09	2030.65	1951.9	2136.13	1840.51	2149.96	5151.29	1369.09	3089.98	2873.7	2478.86	1952.09
1893	200.144	390.583	6.51	4063.67	1597.1	3605.01	2825.19	4426.98	2033.97	2230.98	1439.45	2310.15	4606.88	2727.1	4583.17	2217.61	2682.82	2789.96
1894	200.15	85.2665	1.42	6731.04	3436.29	10139.2	5856.89	4290.23	2546.86	3986.7	1323.32	3668.33	5886.52	7775.41	5840.53	4921.09	4593.35	4839.09
1895	200.145	822.472	13.71	3527.45	2675.91	4132.78	4104.93	1322.91	2172.71	3380.68	3713.7	3820.67	3518.45	1686.11	3388.05	3707.06	2416.8	613.639
1896	200.174	766.886	12.78	2942.54	1353.39	2256.86	2781.11	4425.63	2517.74	2550.3	2785.63	4015.09	2936.07	3860.74	4297.87	4759.98	4735.8	4023.13
1897	200.172	0.865	0.01	603.927	829.864	337.26	343.088	759.492	284.986	1167.5	314.398	334.106	316.641	251.104	338.789	447.385	345.194	310.529
1898	200.171	672.019	11.2	5812.15	6662.05	4984.53	5663.19	6193.06	4292.19	3696.13	3366.29	2942.33	5490.32	5160.76	4986.36	2101.84	5698.08	3538.27
1899	200.176	291.158	4.85	6366.61	2926.45	7991.02	2105.91	4376.01	4569.44	5090.95	1123.81	4314.37	5170.61	19617.1	5908.59	8235.78	4968.69	5872.72
1900	200.174	256.768	4.28	9769.28	7487.65	6561.16	2578.86	3956.13	1972.12	4249.44	1296.37	4422.22	6027.87	10883.1	5787.02	4959.93	5924.44	4481.52
1901	200.174	877.03	14.62	6276.47	4401.23	5309.52	6550.19	5251.37	5080.84	5316.7	6316.01	7511.81	6345.36	4750.12	4746.02	3879.41	4474.18	5328.82
1902	200.172	55.2295	0.92	1533.65	919.989	595.133	557.303	809.338	770.182	1510.86	689.025	762.199	655.688	2649.26	1792.11	1812.96	454.644	590.594
1903	200.175	85.0675	1.42	3321.3	2520.53	775.014	2707.32	2451.38	1496.82	1794	1170.54	2043.94	2645.77	5103.82	1518.12	2349.51	1986.69	1736.74
1904	200.176	319.58	5.33	6015.7	1842.35	3681.85	1849.89	2402.97	1481.86	2140.52	1252.52	2765.7	2391.74	7754.76	2608.21	1690.66	3609.32	2970.96
1905	200.202	780.55	13.01	113820	102066	102661	117971	128779	92737.5	102400	87454.4	130992	41330.1	27400.7	48411.4	200821	139540	140109
1906	200.2	830.496	13.84	10043.5	4337.82	5773.26	5143.56	9971.45	5190.56	6605.64	5402.34	6654.61	8146.4	4276.13	6025.37	14967.3	11028.6	10842.7
1907	200.201	857.981	14.3	8662.9	6178.07	7860.91	2948.3	4489.42	7693.2	9986.21	3690.92	4237.38	8339.99	4624.79	8328.29	12310.4	6066.02	9160.74
1908	200.202	622.187	10.37	6934.46	9849.65	5441.33	7106.36	12140.5	30069	4697.9	31987.2	17041	13719.9	4669.38	39716.6	18733.3	19015.5	19279.5
1909	200.201	528.731	8.81	3468.26	1531.96	1308.78	794.271	1997.54	1334.16	3442.47	1898.81	1403.19	3089.49	1731.39	4225.03	1483.38	1362.66	2148.86
1910	200.224	780.579	13.01	736.783	887.04	35720.6	994.888	1087.76	833.232	1036.06	763.776	47008.1	15636	11219.1	18740.6	72425.5	50548.5	2267.56
1911	200.236	693.126	11.55	4114.04	2182.34	5501.44	2751.5	9870.35	8864.24	7754.49	5746.88	3067.61	2344.08	4750.69	4034.71	8550.5	6075.52	4268.77
1912	200.521	505.682	8.43	23931.7	100.693	34876.2	14011.5	26045	8478.59	41097.7	9533.08	10529	21535.5	5198.62	6306.86	24768.3	20570.7	20841.3
1913	200.631	251.611	4.19	5491.4	2084.88	4437.54	874.57	2696.23	2970.56	4448.11	636.094	1471.87	4152.65	8041.22	3508.4	3230.53	4113.32	3286.32
1914	200.855	505.815	8.43	5576.82	104.962	12912.6	2233.27	10276.3	3508.94	16717.6	3200.72	3741.45	7611.55	2169.27	1122.43	9902.1	8551.21	8503.99
1915	200.939	61.883	1.03	8119.47	10309.2	20141.3	8363.78	6300.68	3249.15	8896.1	3502.32	7911.9	5228.73	8070.08	9943.58	14175.4	9846.7	7894.98
1916	200.948	236.16	3.94	3856.01	3512.44	2266.47	470.372	2647.39	1319.58	5533.53	490.331	4096.68	4394.76	2987.25	4016.92	3706.36	4387.3	1914.92
1917	200.973	61.468	1.02	214607	108036	162713	151022	186966	27740	145231	20384.1	217909	141290	173579	171962	191167	166356	150251
1918	200.995	62.0255	1.03	70609	39824	1681.92	43221.3	1646.96	11629.7	1138.07	8629.67	1407.11	1075.24	1220.38	1528.41	3031.97	2146.11	739.53
1919	201.007	0.865	0.01	1797.2	156.157	224.338	151.025	217.833	194.858	434.43	173.536	289.219	456.536	174.4	196.646	503.706	839.633	243.562
1920	201.043	62.22	1.04	1127.56	1757.54	2956.52	1736.52	32119.3	3466.85	44899.7	1240.69	89335.9	987.28	75553.2	1379.76	1847.73	1565.72	1440.07
1921	201.054	532.367	8.87	929.13	999.703	3639.58	1485.79	4512.08	4009.67	1835.87	2835.22	2497.53	3375.12	4826.59	3033.89	2203.31	2024.9	2385.76
1922	201.055	558.794	9.31	867.791	1701.07	1959.61	5128.53	1775.38	6287.28	715.619	1817.62	700.472	1801.71	1147.12	1419.8	1478.67	3410.95	1352.66
1923	201.072	64.471	1.07	8022	6432.21	18148.2	5709.14	9351.58	2983.22	4988.84	2196.95	7422.78	10183.6	4376.04	6825.45	9143.75	10546.3	8086.21
1924	201.087	322.967	5.38	22379.4	9381.6	31689.4	28168.8	14584.4	7795.86	15783.2	6474.29	20798	20679.5	18081	15636.4	20815.8	15118.6	14960.2
1925	201.087	85.357	1.42	33018	22226.5	34475.8	22497.5	22690.5	13028	26329.9	17326.4	23527.4	27776.6	32685.9	30534.2	27216.5	25543.8	27661.4
1926	201.087	134.184	2.24	3405.45	2465.28	5283.23	1416.42	2142.63	1970.95	3491.67	693.42	1694.65	3241.76	3236.57	2912.35	4206.29	2817.36	2888.22
1927	201.086	261.097	4.35	6736.6	4056.62	14813.1	13377.8	11856.9	6628.42	5225.89	3262.31	3561.36	8061.77	18554.5	6212.11	10926.2	5684.6	9637.84
1928	201.086	394.152	6.57	15978.9	2293	1647.97	3027.29	2078.72	1779.38	851.116	1637.2	3097.61	13652.6	9604.25	2253.24	3292.25	9425.85	3114.6
1929	201.096	61.379	1.02	2324.88	1750.5	2505.67	3446.28	2532.73	1454.12	2087.89	1313.64	2140.17	2158.01	2231.55	1700.95	1773.81	2768.49	1331.26
1930	201.092	769.51	12.83	1294.02	1599.02	1247.53	1203.87	1869.25	1396.84	1466.09	952.549	1535.48	930.145	1818.91	1564.33	1130.14	596.864	1653.41
1931	201.113	530.532	8.84	11881.4	3923.33	7469.66	762.812	9695.65	2101.88	5469.47	2069.61	4641.55	7390.82	10121.8	20188.4	6817.68	8090.2	5990.56
1932	201.123	361.751	6.03	56165.4	30973	58200.7	39200.2	43820.8	45145.8	42988.8	42169.2	40719.7	53579.6	53611.9	57752.9	39672.5	40765.7	84242.9
1933	201.123	396.921	6.62	34020.7	50408.6	27844.8	16178.7	28793.1	14445.2	21835.6	10192.3	19628.5	23965.9	9070.11	39661.8	22446	21568.3	21711.9
1934	201.123	407.392	6.79	29926.1	5900.81	25392.1	15162.5	25807.5	16916.1	18855.8	8787.97	20375.8	22252.2	34122.7	29924.3	19472	20473.6	17829.4
1935	201.123	435.748	7.26	5636.96	8442.57	18543.3	8968.04	9816.15	10283.6	9293.05	6638.05	8350.81	12024.1	9654.85	11879.2	10253.1	13032.3	10147.9
1936	201.123	319.945	5.33	21643.4	15542.6	22113.5	17132.1	24353.9	11374	15511.6	11678.6	17410.4	25756.3	8183.57	10011.8	15415	15686.3	15602.5
1937	201.123	269.462	4.49	72956.2	45889.2	62443.6	26038.5	47542.8	17931.1	51492	6782.42	51470.3	51461.1	40301	47690.7	41734	47324.7	49010.7
1938	201.123	384.437	6.41	17289.6	5648.47	22045.9	9587.44	17297.4	9407.85	13740.9	9524.1	13981.8	19421.8	8001.75	26242.8	16038.9	15158.5	16745.4
1939	201.123	285.921	4.77	79205.8	20611.8	88292.8	45783.2	70824	33248.2	62767.6	20572.6	57983.5	79345.8	72368.7	58805.2	47193.5	59627	62593.5
1940	201.123	251.93	4.2	55250.2	20433.9	64144.1	13059.6	44032.2	28649.7	48419.4	8966.91	45771.1	54811.5	51921.5	69237.6	53970.9	49346.7	44391.2
1941	201.122	345.479	5.76	33996.6	11924.1	39284.1	18641	15513.2	9508.62	21381.9	6175.86	13960.2	27728.9	13199.6	29235.8	24875.7	22647	11478
1942	201.123	86.966	1.45	6165.36	3521	14775.1	1922.02	1982.92	1630.11	10325.1	1374.03	4080.78	7591.27	4863.67	5507.48	5032.98	2442.44	3455.01
1943	201.123	307.958	5.13	27107.3	36360.8	28605.7	6105.13	9785.43	5448.04	18463.5	11068.7	9888.26	19609.8	40066	65852.6	35925	23274	38458.6
1944	201.123	333.683	5.56	8086.14	13963.1	23638	5156.69	6281.7	11760.2	13456.6	4021.65	9857.22	18579	16910.5	21086.1	13634.8	15621.3	6384.03
1945	201.123	421.761	7.03	5896.79	3242.41	6060.73	3425.85	9447.43	6359.18	6393.71	2857.57	6824.67	10065.8	7030.63	14321.1	9531.93	10526.4	6922.73
1946	201.122	875.937	14.6	1765.01	998.649	1674.36	2093.57	888.401	2125.74	2301.29	2594.99	880.707	3506.12	3450.16	1816.37	1500.29	1081.33	1541.06
1947	201.127	736.741	12.28	4374.84	2522.66	6010.72	3428.59	4797.95	5990.69	5752.89	3934.32	6780.83	7248.54	7000.66	5898.97	5526.94	9789.76	8071.09
1948	201.147	349.726	5.83	11203.9	8173.82	10891.2	7302.6	8802.24	13501.7	9099.6	5875.21	6999.41	12731.4	12749.6	5618.72	8868.64	7791.31	7279.76
1949	201.146	268.83	4.48	24335.3	3479.12	3508.38	9257.52	2837.89	6976.36	2483.81	6782.42	2765.99	2911.23	4049.39	3018.3	2976.52	4204.92	9406.06
1950	201.146	357.342	5.96	13360.2	7861.83	24062.9	7835.05	11382.9	1752.86	10958.6	4559.24	7158.29	17221.3	13440.5	6471.17	8692.28	16678.2	8988.85
1951	201.163	454.656	7.58	3449.38	6027.59	19594.7	16943.8	8773.71	7429.5	3962.87	5465.67	8150.8	9353.88	1148.2	11755.2	8589.46	10629.1	8482.38
1952	201.163	500.417	8.34	962.833	2272.12	1921.4	769.213	825.223	11679.5	1925.3	6485.5	892.614	2296.02	526.985	22557.6	5778.93	3737.13	3035.39
1953	201.164	519.896	8.66	1535.37	1809.52	732.571	688.16	591.217	4620.43	642.95	2379.62	1207.1	2303.97	511.724	16412.6	1345.51	3782.14	2067.09
1954	201.16	85.257	1.42	550.206	1028.82	1980.1	1157.17	1474.75	697.715	1297.48	532.754	771.292	872.198	1422.86	611.173	1014.7	820.593	725.424
1955	201.163	567.315	9.46	4152.42	3151.26	1450.94	1039.07	1000.49	1992.21	2012.04	1015.61	1654.5	2767.05	2253.12	6648.24	1754.52	1575.17	2883.39
1956	201.164	766.509	12.78	3249.03	3081.59	6069.02	2727.55	3235.9	4640.66	4545.03	2898.22	2790.16	3771.51	2965.45	2724.6	2550.85	1927.87	3601.73
1957	201.159	884.246	14.74	928.765	1370.21	1095.31	1359.64	1481.91	938.606	1655.27	2087.82	1644.8	2117.04	1272.68	1423.11	1752.4	947.76	1508.56
1958	201.19	505.719	8.43	1772.93	776.173	2343.56	1182.4	2332.67	1976.04	2427.22	2275.65	1013.61	1440.55	875.041	3602.7	2050.25	1283.25	1466.53
1959	201.204	780.419	13.01	15684.5	10492	11154	11831.5	16133.4	12010.3	13170.5	12581.2	17297.5	5046.92	2023.12	6078.73	21984.2	17279	18254.8
1960	201.204	621.99	10.37	1682.76	861.318	1414.24	843.72	1043.7	4966.98	1265.58	5348.9	1550.36	3006.01	1668.33	7690.19	3342.26	2212.66	2710.05
1961	201.61	329.39	5.49	2618.98	1100.81	3461.4	928.009	1401.26	696.012	1714.6	220.375	2584.96	2554.82	3023.58	972.508	1786.5	1130.21	2047.59
1962	201.626	85.2885	1.42	3242.67	1311.52	2584.86	1832.14	1725.95	1001.18	3875	1042.34	1578.24	2886.11	4680.99	2530.52	1161.79	2618.11	1575.31
1963	201.628	246.521	4.11	1081.98	1527.92	1397.55	268.733	1244.4	1075.8	1154.44	284.703	1338.69	1751.35	1206.26	963.02	1447.85	1111.22	927.456
1964	201.648	350.959	5.85	1478.87	991.264	630	455.186	1201.09	2635.85	560.567	1143.41	1821.6	3365.52	1721.04	335.94	1926.44	754.497	2120.39
1965	201.942	61.643	1.03	815.145	1102.58	1853.16	1283.2	366.724	916.992	555.449	278.497	553.02	645.754	1126.26	977.443	1483.35	1195.92	820.936
1966	201.974	61.468	1.02	52024.7	37020.2	38987.2	43093.1	56210.1	7054.78	43587.9	5485.54	49409.9	32179	45168.3	48791.1	55660.3	50401.5	42435.7
1967	201.976	900.325	15.01	313.948	96.6603	1706.12	1759.14	2258.89	1977.68	975.755	2451.55	2267.96	1597.88	719.645	1321.74	1809.71	2446.43	1227.65
1968	202.07	283.359	4.72	3860.31	3178.2	8515.61	20880.3	2239.08	2048.21	2502.73	3932.83	4106.2	2080.53	6494.97	4129.8	5197.93	5830.75	5326.09
1969	202.07	84.507	1.41	13196.4	13921	12943.1	7131.02	11743.3	11508.8	12691.4	9194.15	11422.4	14388.9	12035.8	12422.9	12130.4	11662	11712.5
1970	202.076	63.241	1.05	2323.22	917.766	3476.95	968.224	1739.05	804.29	1504.06	441.407	1348.92	2506.35	922.952	1251.22	2556.21	1315.97	1411.13
1971	202.08	643.413	10.72	2150.95	4575.08	1343.33	2951.72	599.427	1094.86	811.479	1143.23	1242.62	2072.38	3641.53	3921.7	2430.58	1715.7	2372.35
1972	202.085	394.063	6.57	8999.9	7143.88	10418.1	8868.5	9298.79	3452.55	8994.99	3537.87	9560.32	8280.67	5602.4	5342.84	7723.17	8560.17	9460.59
1973	202.107	288.099	4.8	7191.69	6326.18	18351.6	32073.5	11071.3	3720.88	9687.48	10357.7	18670.1	21554.1	13642.6	8666.32	13906.5	19504.2	15787.2
1974	202.107	112.432	1.87	5638.07	1361	8102.74	4113.32	2119.55	2051.55	5558.88	1581.26	1327.14	7345.48	1856.99	2294.31	2475.83	2718.2	7870.34
1975	202.107	84.769	1.41	33698	27260.2	159409	72555.6	42908.1	48371.8	42496.6	34840.2	31998.5	49921.1	25013.9	37565.7	49068	59071.2	59616.5
1976	202.107	374.434	6.24	2550.04	1130.93	2710.94	6003.51	1872.74	1602.68	1436.14	2217.85	4220.79	1471.28	1823.96	2492.7	1860.63	5323.35	2830.06
1977	202.108	329.366	5.49	3220.27	3518.65	6372.99	4725.8	4272.13	2866.45	1876.97	1519.57	4537.75	4487.53	2276.83	3620.95	5202.77	2496.33	6893.01
1978	202.118	246.447	4.11	20192.3	10731.4	12503.3	2708.49	13417.3	7513.3	18604.8	1430.87	7814.97	13809.9	19383.5	16790.6	13737	13413.9	18668.9
1979	202.126	269.378	4.49	8687.85	6280.2	8497.27	4519.22	8151.38	4387.4	5508.11	4326.4	5774.79	7330.54	4431.63	4810.05	5745.31	5576.87	2482.89
1980	202.128	361.83	6.03	7629.46	1427.36	4661.84	3558.15	4458.02	1753.27	3338.45	1117.97	1366	5333.37	2773.6	2510.75	3200.68	1238.05	1644.48
1981	202.13	85.8675	1.43	2874.54	1613.31	3825.38	1722.59	2108.54	21405.8	885.48	17980.1	15936.3	2859.23	2426.48	2601.42	25890.9	1804.74	24593.3
1982	202.126	460.543	7.68	3105.47	758.666	847.461	584.042	1207.04	478.419	1313.02	438.272	572.48	535.323	7024.88	1888.25	1189.04	1416.96	1475.29
1983	202.143	578.406	9.64	13329.7	5889.72	1476.8	1305.14	7170.32	1273.75	11044	1731.81	12299.7	9281.54	6018.32	7440.6	6352.59	7107.52	5466.14
1984	202.144	292.059	4.87	20156.6	6165.12	9187.15	4541.2	12174.3	2997.33	6779.18	4482.01	11287.2	7142.84	12618.6	19191.6	7986.52	11301.5	9081.86
1985	202.154	256.239	4.27	3236.13	1413.23	813.005	542.839	1625.25	1102.97	1468.13	195.337	1144.73	2101.49	3427.19	1084.19	1830.64	1715.87	1884.87
1986	202.18	245.611	4.09	20913.2	451586	23401.7	663.239	15143.8	44426.1	13095.6	203.387	23470.1	15395.3	15107.8	29703.3	24014.7	23828.5	21715.9
1987	202.179	119.8	2	54774.9	591.472	37056.2	278.518	8314.93	48535.9	9479.5	980.943	35678.5	12779.8	10145.5	21233.7	36299.6	66372.9	58699.4
1988	202.181	97.1835	1.62	8534.93	638.334	9159.37	178.392	591.3	63045	21977.9	498.08	12840.8	40451.4	38697.5	44304.5	20541.1	12028.6	10128.1
1989	202.205	780.641	13.01	888.286	733.075	433.732	900.432	809.58	534.521	427.732	586.674	899.36	343.618	403.92	376.759	1421.25	804.993	677.925
1990	202.216	600.602	10.01	2069.96	2187.7	2077.63	2341.38	2630.99	2131.51	3905.71	1627.21	2613.15	3073.16	2881.57	1486.48	1215.37	1645.18	2133.35
1991	202.503	84.507	1.41	4889.46	4530.34	7617.51	4429.89	6170.71	3284.99	1902.92	910.096	3165.16	4708.32	5715.58	2757.28	4101.34	4559.17	4538.82
1992	202.628	64.146	1.07	1662.68	4040.65	1217.54	215.413	457.665	255.219	2555.39	233.103	3004.85	2732.18	4769.43	1723.61	1494.31	829.317	1621.07
1993	202.933	61.643	1.03	2163.37	2044.34	3977.46	1787.18	826.898	2388.91	1863.75	297.744	1218.13	1537.61	1111.89	1903.15	2422.03	1935.14	1676.31
1994	202.971	61.468	1.02	65387.6	35198.6	48598.2	44635.6	56422.7	7931.71	44243	5771.06	69593.3	38389.8	58068.5	61260.5	60537	60180.9	44340.2
1995	203.052	77.867	1.3	8006.12	5988.68	5129.08	424179	5385.61	9604.1	8521.85	9166.37	8960.73	8319.4	264355	13437	3165.64	2187.9	2916.28
1996	203.076	62.1405	1.04	2301.79	2102.76	3305.17	3768.63	2610.65	2551.99	1311	1115	2815.5	2879.84	1926.55	2365.35	2461.81	3367.52	2435.87
1997	203.07	568.33	9.47	1470.12	2089.13	3493.09	4083.03	1511.81	5295.18	1398.09	1618.82	1611.87	4486.3	1790.87	4390.32	2560.36	1664.12	1842.48
1998	203.084	379.887	6.33	4666.91	1898.64	4449.48	2306.61	4390.41	2059.14	3428.1	1484.74	6263.86	6257.73	3203.1	3174.08	2484.07	5854.03	2821.88
1999	203.075	85.669	1.43	3537.57	1486.55	1815.64	281678	2164.6	1717.67	2553.04	152389	263718	1922.22	491248	867.359	1666.15	1159.13	876.536
[truncated: 23,108 more rows]

## Sheet: normalized
name	mz	rt	rtmin	Gck1	Gck2	Gck3	Gck4	Gck5	Gck6	Gmn1	Gmn2	Gmn3	Gmn4	Gmn5	Gmn6	QC-1	QC-2	QC-3
1	100.024	61.468	1.02	9331.75	5390.04	10080	3015.51	8069.87	2987.17	7883.73	937.207	9049.78	7690.84	9524.67	11385	9046.76	9330.68	9012.1
2	100.075	83.907	1.4	3284.27	3071.02	4718.63	2918.52	3082.76	1632.4	4326.55	2400.82	3740.52	3842.79	3582.63	6984.37	4260.87	4384.82	4246.15
3	100.075	282.551	4.71	3285.63	3707.7	2629.41	3987.05	3931.24	3854.03	3036.46	3177.03	8169.68	3053.49	1956.76	887.715	4251.93	5522.98	4276.94
4	100.112	300.848	5.01	2865.18	2589.72	6035.02	9989.86	8029.43	1785.46	3844.66	3208.82	4690.88	4118.51	2128.84	1032.37	3980.02	3448.48	3955.46
5	100.111	892.705	14.88	3332.13	2378.84	2701.9	4008.02	4252.15	4185.54	3199.6	4787.44	4322.15	4885.28	4107.22	5187.94	3268.29	3620.3	3278.41
6	100.956	900.651	15.01	9836.71	10228.4	11218.1	10408.4	12428.4	12426.9	13143.5	13866.6	14252.7	16311.3	9691.6	13200.3	11839.7	14196.2	11512.2
7	101.008	61.643	1.03	2399.6	1786.63	2439.95	2150.51	2996.14	1177.89	2263.51	517.056	3518.13	1249.78	2631.06	3078.98	2453.24	2847.83	2421.7
8	101.023	239.77	4	22166.2	18651.7	7771.12	534.205	35544.8	7159.23	35922.7	432.013	12889.3	35115.8	34331.4	29724	22150.2	21719.3	22217.8
9	101.023	231.631	3.86	45563.6	9159.7	39329.2	936.905	10687.4	2121.43	19929.5	4800.96	6892.23	4455.41	19942.3	14704.2	4699.47	19514.7	11161
10	101.058	133.957	2.23	7530.38	5000.72	4517.99	2930	7011.68	4541.78	14679.7	3173.11	5091.45	9840.29	11140.6	9368.37	6341.93	7238.39	6295.54
11	101.06	86.066	1.43	5441.9	3825.06	6104.89	1020.04	4117.54	7515.12	11963.6	6186.4	8760.29	11528.6	11953.1	13959.3	7064.96	8709.08	6955.45
12	101.058	566.853	9.45	3782.19	3686.89	1128.59	4321.33	1141.99	5719.56	2698.29	4693.5	2370.66	5059.61	2332.08	3605.88	4509.85	3259.52	4636.07
13	101.058	322.188	5.37	7333.5	4306.37	6055.22	4826.02	3255.25	3232.94	3664.42	2766.18	3181.37	3483.88	2889.08	2317.69	4485.64	4812.27	4583.27
14	101.071	73.9345	1.23	11174.7	6969.8	17648.5	25097.9	11896.5	4833.29	4550.71	3497.22	5818.76	4494.78	3558.99	2802.01	11500.9	7619.6	11160.5
15	101.092	5.2025	0.09	1038.36	753.931	927.819	2388.98	1137.4	1014.39	1165.93	1007.92	4450.31	667.057	218.609	1375.24	1066.68	2389.17	1368.9
16	101.964	898.88	14.98	552.344	220.347	1629.54	2541.57	1954.17	2287.83	1956.32	3049.39	1962.56	2307.1	1697.76	2031.12	2153.18	2158.41	2152.42
17	102.021	61.8245	1.03	1843.43	938.985	1817.44	416.816	1132.77	509.286	1270.82	238.817	1520.94	1095.05	1242.36	1011.8	1558.81	1128.63	1568.31
18	102.053	251.286	4.19	2392.18	7585.19	4925.42	4311.96	1231.89	1560.83	975.855	6042.23	2170.5	3530.34	7901.94	8058.44	2888.25	4292.79	2717.76
19	102.046	278.059	4.63	1004.87	980.393	1049.09	770.012	2277.14	411.986	1108.73	1398.67	2955.95	2278.52	953.803	1685	2128.82	1854.55	2241.78
20	102.054	76.531	1.28	49578.8	39513	38765.6	67149.3	42714.5	34694.2	37766.6	35891	43060.1	35579.9	42242.1	34544	43753	42390.2	43689.9
21	102.055	121.75	2.03	7568.49	7467.85	3527.55	3354.27	2344.86	2944.3	3135.38	1721.07	12308.8	2243.58	1280.26	1279.7	11899.2	2128.02	5638.94
22	102.054	144.74	2.41	3931.89	1683.5	5376.52	4337.75	3431.73	5326.45	1411.51	3857.51	3449.99	2771.31	3908.76	4329.73	2975.02	3562.89	3027.45
23	102.089	937.291	15.62	819.622	995.415	1586.7	3173.61	431.346	2583.42	1217.55	3361.79	2217.93	1731.44	2853.69	477.639	1394.39	491.533	1594.8
24	102.09	924.091	15.4	220.12	834.576	346.597	1748.24	509.286	2883.08	359.923	1091.74	1034.59	1055.76	739.469	547.669	615.865	367	701.324
25	102.092	913.792	15.23	1063.71	851.008	211.821	2392.83	713.772	4481.94	252.636	1184.7	950.658	549.529	576.046	928.223	462.463	176.417	742.478
26	102.09	85.0245	1.42	7473.71	2750.92	20102	6037.69	8562.95	1074.05	6602.91	2474.86	3933.21	4751.62	4182.43	7494.89	9449.99	6777.95	9146.93
27	102.09	948.884	15.81	1156.18	1156.17	234.674	1851.36	3000.89	1827.89	1123	1834.54	3532.55	2781.36	6721.52	5495.41	880.836	422.36	1684.23
28	102.091	957.35	15.96	1750.89	1233.28	821.824	2529.23	1719.56	1999.56	610.869	946.767	2124.69	1772.35	3684.97	343.395	842.335	435.541	1092.81
29	102.091	883.264	14.72	25266.1	23092.7	13547.9	8264.93	1013.94	10057.7	6235.66	27853	2899.73	2592.72	29336.3	3109.36	22380.5	8375.06	21998.2
30	102.09	831.446	13.86	7290.73	5989.61	5980.22	5877.02	29302.7	9696.93	9687.41	19233.6	33628.2	8576.05	10822.4	12157.9	23633.9	8924.47	26486.7
31	102.09	810.168	13.5	18853.2	21263.9	16484.4	22511.1	20639	30002.8	1452.98	8794.28	4757.14	16057.9	6509.63	3009.77	14570.8	22111.1	13462.3
32	102.126	259.262	4.32	10153.6	11823.5	7846.19	6064.16	8004.64	7709.94	7474.38	4371.92	6449.24	9783.04	2042.18	4811.86	5176.79	5417.5	5255.84
33	102.124	917.73	15.3	1397.99	3902.25	556.419	1987.3	1051.46	2173.22	501.301	1480.1	228.212	605.787	207.457	389.508	302.086	404.829	311.67
34	102.127	343.859	5.73	29024.4	14044.8	23556.4	18890	23569.6	31246.1	23405	8605.02	17166.4	17880.5	16431.7	15304.7	27547.1	21527.4	26611.9
35	102.129	935.164	15.59	2638.63	285.353	2903.44	3779.89	1961.01	3710.65	711.189	2447.97	936.805	1104.26	2894.23	575.596	995.446	834.618	938.239
36	102.129	951.49	15.86	2193.49	1152.8	730.217	2180.36	1901.38	1460.04	1039.05	2169.39	347.233	1300.73	4436.47	1226.09	1196.17	575.24	1127.28
37	102.126	884.947	14.75	37678	10737.6	67052.2	17453.6	47379.1	85130.7	19384.6	17416.5	3945.97	7200.8	19034	34562.4	17628.4	20642.7	18886.6
38	102.127	826.087	13.77	33092.7	24153.1	51303.1	73504.9	32025.3	145684	69469.2	85480	56561.3	31769.9	27187.3	40407.1	7357.17	7644.13	7351.06
39	102.126	87.87	1.46	2190.45	13914	868.466	4011.43	4594.8	6803.43	3986.56	11303.6	7252.68	1483.39	9756.4	10561.6	4207.7	5177.49	3813.82
40	102.128	855.194	14.25	13469.8	6247.2	8041.45	18927.2	12170.7	21217.9	24242.5	19461.6	21585.2	6023.12	16150.4	19119.8	5239.95	7465.24	5170.62
41	102.124	766.617	12.78	12639.3	7036.07	8047.23	2011.84	6712	18923.1	16383.3	15421.6	8079.12	10610.4	15385.1	3771.94	11633.1	46992.5	11622.9
42	102.124	4.814	0.08	1235.77	128.195	1673.08	1079	251.579	1827.54	1562.25	1341.22	1861.34	1881.95	731.447	2014.56	601.154	2040.23	376.765
43	102.128	810.394	13.51	27865.9	59154	58752.9	3419.99	29764.4	37922.5	25436.4	30064.9	24834.4	18011.8	25607.8	19926.8	45606.3	24702.1	39524.9
44	102.954	898.779	14.98	402.113	392.599	1774.54	1798.79	1604.02	2101.49	1764.49	2574.16	2100.82	2711.48	1539.8	2131.98	1805.63	1807.17	1805.31
45	102.97	61.883	1.03	7172.1	7792.13	20103.1	16434.7	5465.2	17978.8	6773.7	10727.9	4985.22	5634.94	7282.67	8110.53	8555.65	8804.07	8530.83
46	103.038	78.645	1.31	2777.03	2936.24	7804.48	6040.26	3676.75	1960.17	3799.95	2743.17	2805.02	4216.81	3176.94	2492.14	3970.2	5472.25	4134.91
47	103.053	308.866	5.15	64705.6	32070.2	55635.7	13291.7	45446.8	34124.1	51950.8	15287.3	37317.2	66303	69154.9	63407.1	44470.7	48929.5	44407.3
48	103.054	278.198	4.64	36126.9	22830.1	67391.1	68078.9	37335	14355.1	30865.4	28150.1	59757.5	45347.7	18032.2	29066.2	41708.4	50567.7	41198.3
49	103.057	676.762	11.28	3351.37	5723.57	2454.42	1619.49	3313.58	2477.91	3012.01	3402.76	2701.74	2446.67	1981.36	1135.51	2976.39	2884.92	2961.61
50	103.086	72.484	1.21	1870.37	1507.88	3933.49	14617.9	1619.5	228.427	825.847	997.45	1611.39	971.184	904.418	936.788	1887.69	2921.97	1984.56
51	103.13	826.597	13.78	4062.65	2444.5	3243.78	5093.4	1862.14	4901.84	2946.29	4086.97	2895.72	2531.88	4072	1029.99	3142.5	1715.85	2937.22
52	103.779	74	1.23	7093.9	10168.8	13835.6	6615.14	9452.77	7628.87	5768.92	7929.56	6394.83	9820.79	10183.5	7097.91	8273.12	7522.77	8267.7
53	103.952	899.77	15	1885.23	2136.16	5304.53	3421.45	2125.6	2622.9	1946.86	2710.71	1930.24	2230.75	1402.48	1368.7	1849.9	2417.67	1848.41
54	104.052	144.776	2.41	3013.9	4736.15	11933.9	2460.61	7838.72	2491.13	3052.87	1192.34	7023.95	6037.57	2535.65	5431.41	6575.12	4740.63	6661.63
55	104.057	308.866	5.15	6839.92	2979.41	4212.54	1514.53	3782.4	3358.56	4888.46	1547.15	3910.13	8219.99	5452.74	5392.83	4796.92	4776.66	4796.96
56	104.057	278.224	4.64	3352.11	3306.85	4677.05	6185.9	3386.83	1104.33	3789.77	2776.23	5535.27	3968.69	2110.02	2966.81	3979.43	3747.56	4002.93
57	104.07	78.454	1.31	13980.3	7095.62	19828.1	34385.2	15031.6	6508.42	12871.6	5267.61	14127.2	12603.8	15731.3	17281	19988.6	14348.4	20101.9
58	104.069	247.833	4.13	2737.53	2694.54	4391.97	1177.3	2561.92	1741.7	4805.79	1073.49	4092.66	3515.7	3839.1	2567.12	4815.18	2601.19	4903.51
59	104.107	73.788	1.23	1.14767e+06	1.0166e+06	1.91636e+06	1.20065e+06	1.33844e+06	1.15246e+06	1.18346e+06	1.33215e+06	1.08233e+06	1.65905e+06	1.9112e+06	1.58417e+06	1.57181e+06	1.46584e+06	1.58248e+06
60	104.106	214.228	3.57	7279.55	7674.32	22994.9	4008.62	15562.7	6005.41	8353.46	4688.09	5939.33	34721.4	32183.1	13248.6	13579.9	17379.9	11432.4
61	104.107	91.437	1.52	73217.1	105773	133977	137931	121730	198159	77842.5	173046	118259	145762	217511	199542	136953	136335	137094
62	104.105	236.679	3.94	7603.87	9351.69	5332.09	2121.14	9356.18	5482.19	5881.9	1042.41	1776.1	83.6344	4402.02	5159.96	8070.04	5592.25	7595.7
63	104.106	124.672	2.08	1373.08	2297.95	56775.9	7319.67	11192.9	1622.3	4899.42	11548.8	2154.18	18070.6	6426.24	7271.56	9431.72	7038.49	9013.85
64	104.739	308.869	5.15	7844.17	1995.39	6671.29	1756.34	5126.09	5321.86	5112.92	1686.74	3065.98	7599.16	8411.79	5931.38	5814.52	4782.9	5795.88
65	104.777	73.787	1.23	651.641	923.501	1935.22	476.815	2157.84	219.018	1254.38	1363.18	1240.21	2705.22	1645.8	1697.21	1205.49	1189.59	1207.3
66	105.003	61.818	1.03	20922.2	17335.9	24225.8	47469	24319.3	6263.01	19550.1	11329.6	24436.3	15784.9	23304.5	21897.3	20047.3	22548.8	20021.9
67	105.033	811.72	13.53	1887.54	2391.12	3191.79	3573.56	2718.99	3062.58	3196.31	2253.82	2070.08	2226.49	1756.67	2385.48	2288.26	2249.77	2282.47
68	105.036	75.7175	1.26	5335.16	1637.39	1576.4	2494.52	3037.25	11010.6	5379.56	5834.68	2090.15	6078.91	4619.7	7459.79	3827.88	3451.95	3855.07
69	105.069	308.866	5.15	1.50744e+06	967953	1.41398e+06	375432	1.02922e+06	810741	1.29144e+06	445064	780967	1.62597e+06	1.63372e+06	1.31592e+06	1.04179e+06	1.10931e+06	1.04617e+06
70	105.069	536.404	8.94	10683.6	4809.81	11684	5766.87	3014.21	8374.94	8501.48	2072.59	8433.07	2629.58	4995.39	4463.45	6086.49	4254.87	5814.15
71	105.07	578.31	9.64	4506.26	3547.36	2560.69	1919.83	2714.41	2452.13	1624.9	1619.52	3216.9	1172.9	2131.34	2041.96	1985.05	3501.49	2230.44
72	105.074	74.658	1.24	23545.9	30343.5	53839.2	1526.88	2056.51	1215.48	1049.83	92746.4	3966.01	321092	5.78408	5.78408	29454.8	1705.85	5.78408
73	105.109	73.788	1.23	87631.4	85660.3	151801	87073.1	105389	86513.5	91469	94434.3	75742.7	131795	137814	122024	117780	121635	117642
74	105.363	73.039	1.22	180.029	662.045	962.098	858.786	1471.88	185.894	847.882	1565.47	949.259	1172.44	720.209	1211.17	1179.95	1785.36	994.052
75	105.737	308.867	5.15	1231.1	808.598	1554.97	566.099	1141.07	492.577	772.07	621.956	955	2434.1	1500.17	2143.7	1154.27	1901.96	1181.87
76	105.933	14.157	0.24	4296.38	1446.6	3375.24	517.661	1642.03	714.428	785.759	999.083	555.487	411.246	994.151	1159.39	859.046	1259.06	799.336
77	105.934	1.6855	0.03	811.762	1782.36	817.508	696.333	410.961	1547.28	615.003	866.892	238.539	1401.77	1388.19	1587.7	3603.94	1927.26	4053.38
78	105.935	38.7495	0.65	2006.87	655.2	402.023	1814.3	653.901	1301.54	847.445	709.534	823.37	455.926	912.095	584.362	1356.78	754.916	1330.12
79	105.935	26.591	0.44	833.206	1182.77	430.378	379.849	782.215	1176.14	851.499	644.588	1137.32	896.206	958.469	2298.12	734.078	1565.89	688.06
80	105.934	952.202	15.87	423.846	227.534	1245.31	577.166	426.559	869.524	940.327	1300.01	1716.89	1888.13	2499.65	2451.25	1568.9	1218.01	2248.07
81	105.933	53.512	0.89	8769.05	21300.5	8338.91	7979.13	2253.31	2433.6	3015.87	1769.24	1272.38	1472.86	1812.16	1923.25	5785.99	1094.87	2473.95
82	105.935	936.564	15.61	444.193	282.196	692.327	686.538	577.612	663.6	444.015	724.124	605.081	792.502	972.662	369.467	637.556	911.751	605.257
83	106.003	61.818	1.03	3641.46	1527.76	2661.84	6028.28	4029.29	1255.81	3217.82	1588.07	3708.13	2492.47	2620.94	3027.22	2737.94	2941.58	2732.91
84	106.049	72.271	1.2	10780.6	9985.93	5411.53	9794.72	9251.42	7901.43	5869.64	12078.1	8732.72	7557.68	5907.82	5660.84	8148.96	10508.7	8212.39
85	106.064	916.336	15.27	310.52	2144.93	221.762	1033.13	360.731	1443.25	258.322	377.562	348.166	318.641	243.9	247.15	297.208	506.025	204.992
86	106.064	953.365	15.89	1495.44	1229.72	1536.26	1961.98	550.351	1419.84	695.642	1532.03	646.439	341.809	853.445	272.703	217.682	917.383	472.992
87	106.065	827.413	13.79	12278.4	13401.4	13222.7	8598.37	8587.17	24547.7	22003.4	12980	7710.42	14805.2	17304.4	20266.1	18385.7	22196.5	17491.4
88	106.065	768.57	12.81	6449.22	3548.21	3586.91	5039.85	4324.81	8150.52	7024.78	5603.37	2670.94	8055.25	6373.83	4769.42	4065.51	4263.63	4041.6
89	106.065	811.995	13.53	9538.32	9462.65	9050.31	15345	9452.86	12004.6	12698.8	15087.2	18959.1	10757.5	14196	7335.78	9096.89	10184.7	9109.78
90	106.072	308.866	5.15	173545	83591	142714	40350.7	96526	86587.2	151140	45029.7	74480.4	175408	153884	158978	122787	106994	121692
91	106.068	189.454	3.16	30341.1	10959.7	24397.7	4570.91	14460.1	7615.65	20304.8	5111.38	19936.2	35383.1	69980.3	33612	26185.7	28817.6	25911
92	106.064	932.171	15.54	521.177	559.618	285.627	811.965	929.152	3415.4	851.828	3977.7	972.319	2666.03	1112.55	840.521	584.034	1222.99	555.79
93	106.064	939.751	15.66	630.338	438.689	927.963	1620.07	721.078	1023.67	733.39	968.943	785.494	723.129	1523.12	336.769	799.347	922.769	780.057
94	106.064	876.901	14.62	7223.1	8846.46	7414.49	5363.54	4629.54	7234.35	6415.69	9017.04	2307.13	1668.82	8864.32	17718	3952.29	3870.76	3945.12
95	106.065	859.586	14.33	5702.58	3876.96	3331.6	6269.24	6412.88	5395.43	11583.7	5470.49	8457.71	13846.7	6261.2	4834.92	4738.13	6661.94	4841.02
96	106.112	73.858	1.23	6105.36	5609.74	11211.7	6034.92	6896.06	6613.26	5363.48	5949.93	5444.88	7764.83	10405.6	4872.9	6732.46	5590.51	6839.1
97	106.942	218.021	3.63	955.383	736.012	792.629	1593.34	1110.32	959.941	999.899	1398.7	1052.56	430.091	887.41	890.671	1124.65	4279.06	895.084
98	107	61.468	1.02	3371.76	2878.64	3567.92	6201.5	1772.62	1252.08	4018.67	1943.54	5095.37	2574.32	3504.66	4887.48	3605.26	3363.69	3616.89
99	107.049	676.089	11.27	68820.1	60232.3	61298.5	56924.2	74868.6	66522.2	56617.4	51049.1	64771.5	63046.8	56868.6	53625.1	62607.3	65753.8	62641.3
100	107.049	545.34	9.09	3071.86	3203.65	4383.31	3646.58	4030.39	3897.02	3505.33	3006.36	6296.18	3767.17	3007.15	4281.75	4201.36	4456.95	4192.87
101	107.049	749.672	12.49	23891.6	21605.9	26891.6	20762.6	27540.3	19347.1	20353.5	20979.4	23545.1	21088.7	19485.6	24263.2	22547.8	19347.1	22337.9
102	107.049	278.189	4.64	9993.97	8591.87	15824.6	24015.6	15937.1	6295.68	12929.2	8948.88	18266	12481.7	5530.27	8184.45	13465.8	12754.5	13518.9
103	107.049	508.237	8.47	1853.42	1355.25	4258.06	2520.73	148.614	4621.8	5911.65	196.439	6980.79	343.62	3574.91	3542.9	1553.99	1705.5	1515.58
104	107.049	775.053	12.92	1773.81	1462.08	2552.5	1698.47	3278.59	1802.63	3155.27	3872.48	3907.64	2490.84	2144.28	4591.84	3520.54	2851.48	3636.35
105	107.049	569.39	9.49	3351.2	807.193	4340.68	2023.61	445.408	2355.12	3474.7	364.423	5849.98	626.05	3218.03	2411.09	882.943	521.7	928.06
106	107.049	819.458	13.66	1409.75	980.136	3171.39	964.773	2534.06	1630.73	2316.91	1327.27	1989.94	3416.52	3001.26	2403.47	2141.48	3028.03	2008.94
107	107.07	888.025	14.8	5125.58	5050.99	2119.31	2437.84	3146.04	3611.08	2492.48	1633.53	3866.18	1503.55	2227.59	1088.14	1495.7	3639.61	1805.03
108	107.075	308.869	5.15	5580.89	4162.57	15208.3	1625.44	5018.12	5387.16	5632.3	2059.79	3394.23	6830.59	8166.17	5080.59	6620.12	4419.74	6444.86
109	107.08	5.442	0.09	1765.79	2254.2	1949.54	2147.81	2727.67	1156.02	2233.73	3737.22	1831.3	2608.24	4901.14	4119.96	1869.68	2355.2	1558.4
110	108.052	749.668	12.49	2484.77	2545.66	1631.65	1715.27	2155.88	1321.89	1076.45	895.136	1234.19	1819.25	1440.64	1509.97	1862.88	1756.49	1840.99
111	108.052	675.817	11.26	3434.17	1713.69	4361.35	3385.45	2425.91	4750.19	3027.34	3420.52	5705.8	4838.87	3257	3843.5	7159.17	6422.83	7205.56
112	108.076	5.827	0.1	2016.1	1095.7	2158.61	1681.77	3111.79	2176	1276.6	2164.74	4110.97	4799.38	732.701	4158.83	892.279	2171.48	800.268
113	108.078	830.659	13.84	55068.1	11814.9	47146.7	59614.1	6627.88	25148.8	19660.1	40637.9	99792.4	75546.4	109378	11115	44418.9	16984	40481.8
114	108.078	815.089	13.58	84059.5	1784.09	52873.2	136555	5853.38	52243.8	32139.1	123288	73240.7	70320	41917.8	2486.37	36289.7	27869.2	34028.2
115	108.079	886.8	14.78	178961	47698.5	43962.6	30829.3	71517.5	6757.74	25878.7	54589.9	58675.5	89776.6	84866.9	13076.4	43541.8	66312.7	45392.7
116	108.081	921.341	15.36	866.139	514.943	819.795	1624.99	1329.12	1744.07	1390.92	1187.36	2235.86	3374.02	1744.14	2135.09	1043.51	1275.85	827.112
117	108.083	930.414	15.51	995.52	243.929	2547.32	3430.94	2039.6	3359.84	511.78	1364.2	2983.7	2151.84	3980.97	2295.77	1680.25	3515.14	1433.05
118	108.081	953.241	15.89	5535.57	331.334	3454.24	4971.64	3807.15	4398.45	1184.43	1576.82	4499.96	2939.21	5918.01	3751.22	2579.7	3480.32	2520.15
119	108.081	941.686	15.69	3734.27	1966.18	4002.32	4193.02	4248.67	3740.71	1172.58	1903.76	4946.7	3981.93	6448.23	3835.91	2899.19	2517	2934.79
120	108.082	793.032	13.22	31621.5	21928.5	38662.7	28105.4	21921.1	30915.9	19871.2	2767.38	4794	92796.1	4542.66	26754.4	20002.8	22956	19787.6
121	109.028	132.567	2.21	4793.8	3005.13	5084.38	4460.77	3841.49	3142.28	3770.62	3360.41	4487.79	2946.26	2967.47	1991.67	3867.4	3710.38	3837.85
122	109.028	78.986	1.32	7143.76	2917.19	3797.44	3610.38	6163.57	3618.01	5207.01	5516.38	1964.46	4161.99	4357.17	2042.44	3570.66	2831.86	3480.72
123	109.063	298.733	4.98	2108.54	1769.64	5190.29	2558.4	1574.52	2108.54	2004.03	1769.26	2439.62	3469.9	1292.55	2169.2	2890.91	2256.08	2926.42
124	109.064	468.159	7.8	6124.94	3809.1	22884.7	2391.14	12146.3	2835.66	1257.82	1516	7715.86	1573.27	3208.02	1921.25	16551.9	2284.47	6387.62
125	109.064	493.944	8.23	3605.45	2525.25	2347.83	1341	2294.74	1420.68	2157.67	2368.33	3784.67	2392.75	821.847	3456.15	1960.72	2499.11	1961.11
126	109.063	72.054	1.2	1297.87	814.698	926.804	1134.31	1197.2	1763.78	1133.57	1161.75	1206.45	1734.65	1401.59	1185.51	1123.83	1664.6	1151.81
127	109.075	211.321	3.52	823.381	3876.94	8203.57	4310.9	691.291	3925.1	3526.73	3194.38	4679.13	318.438	6814.95	36637.2	1928.27	4359.25	1670.16
128	109.084	821.444	13.69	18035.4	7138.05	4395.92	7210.6	18496.7	14770	7032.79	8863.41	2742.56	5604.31	3894.85	1421.95	6966.03	2214.73	5967.23
129	109.084	888.677	14.81	5735.22	2923.95	2740.63	3637.18	3398.33	4767.46	3306.88	3047.26	2678.82	2703.85	4231.45	2563.1	2715.2	2464.91	2705.51
130	109.1	472.194	7.87	18336	20641.1	21102.1	16737	19736.9	20130.4	17626.7	18530.4	18255.8	17031.1	14422.8	15631.2	20603	19898.5	20583.4
131	109.101	548	9.13	29408.8	13825.4	34599.6	2874.53	16838.8	6432.53	14660.2	7065.37	12444.8	25097.4	8724.18	17716.4	22877.2	15956.8	21008.2
132	109.1	446.728	7.45	5121.33	2694.73	7649.19	2593.87	5783.34	3164.69	6130.32	5113	3753.42	8096.49	7980.37	16689	4018.54	8334.97	2677.34
133	109.1	409.602	6.83	20608	5777.43	5872.28	2795.02	8808.24	2976.24	19143.2	2611.73	4122.69	18455.9	19860.5	29467.5	13414.3	12409.8	13479
134	109.101	529.801	8.83	9398.13	5128.94	10789.8	2943.67	7331.04	3225.77	9025.16	2944.99	6364.67	5846.39	7905.78	12042.4	5956.12	5215.33	5996.35
135	109.1	634.132	10.57	5863.05	7052.51	22981.3	8910.35	5613.75	4684.13	4988.12	2339.62	8281.96	12504	4807.67	7019.14	7040.17	8664.96	7215.36
136	109.1	427.598	7.13	15975	4150.11	4328.89	3306	4731.9	2907.66	11271.8	2810.83	2317.76	14778.2	10567.7	19261.3	8427.25	8077.99	8417.11
137	109.097	5.8985	0.1	1707.68	3964.3	715.458	493.03	2618.38	712.135	1090.17	1076.18	1318.37	1045.65	272.643	1004.71	720.266	1425.2	885.808
138	109.1	668.485	11.14	2562.48	8700.18	12102.3	11530.7	7738.21	11372.9	3398.61	12467.5	4918.39	6755.59	7356.43	6194.18	13040.7	8896.2	12359.3
139	109.101	755.913	12.6	2576.97	4943.93	7547.86	8516.49	3110.87	2859.23	2626.49	3066.65	2988.16	8660.86	5199.52	5599.54	4039.85	4988.26	4130.37
140	109.661	61.818	1.03	1456.03	876.951	1204	426.271	1039.63	279.015	661.986	234.963	879.607	1067.17	838.754	987.405	912.374	927.486	913.479
141	110.009	61.468	1.02	299213	201607	328734	190536	277069	74439.8	256378	51539.5	262963	249503	262806	325170	288786	310731	288095
142	110.034	250.761	4.18	1244.37	880.964	955.557	191.598	651.787	299.28	1427.09	38.9258	1762.9	704.946	1336.78	2722.87	1726.51	1046.53	1792.99
143	110.071	70.534	1.18	8510.93	8184.27	13154.1	22388.9	9814.11	8528.49	5249.88	5217.78	7430.96	10063.8	15789.9	11041.5	11265.4	10681.5	11297.7
144	110.071	134.184	2.24	1168.25	1405.26	1092.46	551.38	875.842	692.128	720.474	386.637	1165.42	1019.97	1514.55	1159.85	1210.01	863.192	1230.56
145	110.07	247.403	4.12	6751.95	2359.4	6426.9	1913.71	3232.71	1334.04	4833.52	993.78	3221.18	3075.66	5425.32	3768.29	4815.67	4336.17	4769.37
146	110.071	85.859	1.43	4152.88	4284.12	2773.08	4665.9	2880.96	544.433	3213.56	2078.65	4574.52	3300.31	3917.93	3064.57	3225.23	2481.63	3209.14
147	110.071	312.397	5.21	1919.32	2255.97	2010.54	1192.09	1471.89	805.275	1204.5	676.18	1447.73	2792.54	2801.86	1116.01	2088.8	1604.84	2117.24
148	110.104	472.194	7.87	1773.62	1211.97	1459.91	1453.48	1308.55	1583.92	1379.71	1846.07	1680.99	1274.43	895.217	1691.61	1205.12	2198.95	1316.28
149	111.007	144.74	2.41	72509.6	1796.58	27054.9	18481.6	31577.3	25447.9	41217	1395.88	60343.6	28577.2	68210.8	59346.2	41297.4	42186	41206.2
150	111.007	214.981	3.58	1717.12	1852.7	2194.35	3648.52	549.925	2788.8	2300.7	3316.98	908.873	3536.62	15907.1	9492.09	2110.43	2261.57	2010.79
151	111.007	179.248	2.99	127458	84399.7	42469.5	33842.3	28756.6	47573.9	75854.3	45813.7	85136.8	47732.7	111100	81962.6	69670.9	79244	69377.7
152	111.009	61.468	1.02	43625.9	30426.6	46319.5	26370.2	41246.4	9834.17	37776.5	7414.93	47284.9	35324.5	41177.8	45587.8	40360.7	40019.2	40377.5
153	111.02	899.842	15	1738.04	2530.5	2251.93	1203.67	1896.96	3262.98	2279.27	2949.36	1956.8	3419.58	1378.47	2745.53	2770.72	2561.86	2790.16
154	111.043	265.827	4.43	1172.13	1938.01	13656	1948.6	3901.38	1731.15	1393.6	1007.25	1623.59	2596.01	1169.18	829.92	4686.81	3624.17	4664.25
155	111.055	80.469	1.34	5379.42	2595.94	9789.48	14274.1	5373.05	2794.67	4907.07	4120.09	5044.3	6701.83	3459.06	13015.8	6079.06	7217.99	5900.19
156	111.08	567.455	9.46	5415.51	1700.89	2848.42	4517.34	2279.72	5641.57	3854.72	4643.94	2394.13	6619.47	3407.43	4734.17	3233.51	3022.8	3250.67
157	111.076	71.117	1.19	720.97	1055.95	791.327	810.04	770.307	553.819	1011.03	975.184	1632.82	2213.35	1287.24	1578.21	866.719	574.158	938.312
158	111.114	3.143	0.05	1755.56	4597.64	4973.52	2758.86	1016.55	1169.64	485.43	705.155	2402.84	2696.1	1682.77	2610.61	841.175	707.009	845.236
159	111.116	402.224	6.7	13136.1	10953.7	6445.34	7186.82	14220.1	12907.6	9272.76	9345.3	8234.5	13194.8	7912.55	5209.14	6938.14	5410.92	7031.7
160	111.116	766.548	12.78	19216.5	23451.3	13140.5	13684.3	16035.3	14655.2	18016.2	12185.8	12915.7	11830.6	28012.3	9061.56	14467.1	14797.8	14521
161	111.116	877.848	14.63	16356.9	12821.3	14668	13118.3	11787.3	13668.8	11627.9	22448.9	10489.7	10264	9732.08	7671.86	12011.5	12091.1	12022.6
162	111.116	54.127	0.9	2356.87	12481.3	7154.05	10098.4	7088.1	5991.71	4736.49	4949.68	7343.95	4323.06	9689.02	5045.51	4410.73	7807.8	4553.73
163	111.115	36.03	0.6	718.441	1572.54	2489.87	3077.78	10127.8	1585.42	1079.53	1435.04	1896.52	1958.55	1198.72	1211.71	1089.49	486.972	1010.13
164	112.005	61.883	1.03	45471.7	27678.8	46943.6	22958.5	33489.7	9844.72	32954.2	7281.85	43540.9	32500.6	32111.9	40050	36350.8	41902.6	36129.6
165	112.012	144.743	2.41	4427.16	18640.8	2078.87	9196.54	1836.02	9090.42	2245.32	964.398	3153.24	1937.54	3144	2950.82	2204.79	2149.05	2208.27
166	112.01	179.966	3	6975.48	2580.37	2524.87	1063.81	1618.64	2069.01	2062.54	2841.27	3758.62	2544.53	5449.46	1597.18	3121.07	2517.19	3111.45
167	112.05	138.357	2.31	64312.4	48379.5	58139.1	3927.27	30243	16410.3	43983.7	583.219	44220.5	50312.8	43924.1	55673.3	44288.6	45191.4	44274.3
168	112.049	245.611	4.09	8839.2	7416.22	7639.46	1028.44	7471.54	2631.77	6529.45	616.922	9348.08	8256.36	4397.84	9115.87	7531.07	7240.57	7540.48
169	112.05	85.357	1.42	59580.9	39793.5	48987.5	37915.8	30485.3	17759.4	43679.1	14427.6	53090.7	53342.1	60350.7	56092.5	43805.5	45455.9	43743.2
170	112.05	167.516	2.79	8342.47	1701.85	15622.4	28653.8	1228.29	1634.29	2175.87	8794.33	3397.38	11886.5	6295.02	2994.13	5714.97	7540.78	5673.78
171	112.05	200.146	3.34	2721.48	1239.83	1712.01	2352.22	2601.27	991.108	1865.7	900.183	765.771	1045.29	2816.01	938.358	1044.1	1681.88	1070.57
172	112.05	113.615	1.89	11088.8	9701.07	12450.6	10799.8	3162.09	1208.42	4841.15	777.614	9245.12	7245.13	2932.05	3476.73	5335.89	3999.07	5088.42
173	112.075	261.569	4.36	2818.72	3309.41	10274.4	1384.6	4055.66	2568.6	3518.29	690.41	3626.69	6133.62	1947.89	3458.4	3760.43	4275.64	3793.63
174	112.075	249.752	4.16	3131.47	823.202	3801.95	7517.09	1042.46	920.286	3407.25	4857.05	3881.49	4751.61	1628.11	2128.19	2025.45	1152.44	2117.56
175	112.085	85.257	1.42	2259.07	1498.58	5922.41	2525.88	3265.31	1288.82	22144.2	7107.92	1041.91	3473.2	3000.92	4086.1	2908.73	2561.25	2926.58
176	112.085	136.447	2.27	25263.4	21360.2	4667.22	2715.39	1676.58	2870.3	1365.97	512.89	1605.65	3197.5	16348.3	1937.02	1996.09	2258.4	1988.94
177	112.965	899.475	14.99	356.043	331.89	1161.01	1100.01	783.372	2161.39	1594.8	2525.17	1843.49	1013.9	1199.1	1524.56	1468.62	1798.82	1346.64
178	112.999	78.117	1.3	24665.5	28242.3	13215.6	7144.47	40414	40869.8	33496.9	37715.7	37039.2	20989.6	13765.6	21604.9	18425.3	17324.8	18405.1
179	113.008	61.4545	1.02	1087.92	1324.11	1544.03	1173.92	2279.37	593.677	1355.14	480.755	1964.44	1266.05	1975.33	1722.18	1613.18	2423.2	1526.42
180	113.024	157.018	2.62	1530.69	1042.53	2043.76	2869.06	1050.83	597.695	1505.55	1397.55	1305.53	1594.66	2273.43	1793.87	1807.23	3627.59	1330.85
181	113.034	246.063	4.1	74416.3	36361.2	28549.1	593.989	29965.7	18114.7	56455.2	798.067	57771.2	39357.2	69200.5	70838.3	38718.2	35386.9	38720
182	113.034	137.387	2.29	17113.9	17468.2	23510	12238.6	19137.9	3530.88	24581.3	868.608	11140.1	24597.8	53239.6	32753.2	20660.7	21016.8	20652.3
183	113.034	104.781	1.75	8712.19	2170.57	8284.72	4853.33	1091.71	1962.38	13798.4	2266.18	5037.46	15811.3	33516.8	13515.2	11102.9	10073.3	11092
184	113.034	222.171	3.7	6161.83	425.557	4435.89	16504.5	1720.53	9710.39	11601.1	39162.5	6411.46	1808.73	7887.94	12566	10494.6	29452.5	6072.38
185	113.055	138.517	2.31	3017.27	2285.83	3398.59	1347.68	1457.1	1769.14	1547.89	903.011	2010.57	1822.45	714.745	2128.2	1538.99	1975.99	1578.1
186	113.059	777.658	12.96	6092.48	8285.58	6521.3	6052.9	5176.01	6121.02	4071.17	5559.15	13708.8	7373.48	13287.4	9043.71	4706.47	4860.68	4703.62
187	113.059	724.597	12.08	5737.52	3878.83	4171.61	5810.94	3213.28	3533.65	5178.26	3532.28	3935.61	3517.94	4785.22	4537.78	3242.7	3015.96	3259.18
188	113.056	85.2565	1.42	2496.16	2093.44	1415.37	3840.91	2116.19	2244.29	2046.45	1412.66	2578.63	3451.88	4706.65	2869.49	2995.3	2159.16	3089.8
189	113.059	351.349	5.86	2489.41	1584.53	1580.4	1818.62	1377.92	2370.6	1504.99	1378.13	1547.75	1414.66	1683.74	1928.69	2108.15	1859.65	2098.54
190	113.06	814.042	13.57	1980.33	6357.4	1388.92	3120.62	633.335	5887.21	7768.12	1725.7	11810.8	5946.12	9081.15	7147.39	2569.12	1530.7	2699.41
191	113.096	372.694	6.21	3435.27	2622.68	4858.8	3560.73	3839.88	4025.03	4250.38	3579.97	2941.99	3381.97	1900.11	3200.31	2784.37	4095.47	2822.06
192	113.132	823.039	13.72	10070.6	9509.47	10062.4	8019.94	1701.51	6467.27	5863.94	3256.33	4622.64	7807.87	9575.44	7791.27	6497.02	7032.15	6512.53
193	113.132	815.753	13.6	6081.78	8565.77	6699.13	7700.23	9118.72	11522.5	10279.8	4461.65	11050.2	9934.54	8564.45	7576.89	9184.7	10880.1	9378.64
194	113.946	900.085	15	1897.39	1874.35	11987.5	5499.96	10602.4	1920.47	7950.54	8054.01	6880.95	7056.25	3455.42	4927.56	2856.07	9749.79	5023.5
195	113.962	938.805	15.65	3653.27	1557.74	4354.42	8307.36	16103.3	7171.84	1617.14	4030.22	1393.44	1875.73	3209.7	745.8	4432.66	7019.74	5289.62
196	113.962	917.243	15.29	466.863	7775.86	404.794	13675.5	288.683	1632.66	963.571	4514.23	871.448	1363.41	604.298	222.244	2298.7	2438.76	2205.41
197	113.962	955.088	15.92	2030.56	671.086	3342.11	2836.29	3308.34	3856.68	2558.61	3005.86	3502.6	1931.92	2697.49	2541.82	3148.25	3517.51	3119.66
198	113.962	927.542	15.46	454.029	401.329	600.424	970.029	1022.83	4963.11	996.827	1432.95	4290.41	10936.7	1759.96	2606.59	2325.19	1562.92	4828.53
199	113.962	947.249	15.79	12519.2	980.938	3936.03	8567.72	1889.89	4738.2	3747.58	2215.31	5877.4	2045.29	2305.43	5943.88	3635.02	1969.39	4388.03
200	113.963	1.791	0.03	739.024	149.656	1105.29	345.201	406.705	1005.76	1684.3	272.822	1974.86	1165.49	1144.63	1262.62	941.12	319.904	1126.05
201	114.037	244.819	4.08	4390.82	1062.42	1592.48	6051.42	1481.46	1890.96	2048.32	7088.87	3509.54	1216.15	2967.33	4036.08	2113.03	1807.61	2120.28
202	114.054	83.1825	1.39	5030.99	5662.74	19629	11271.9	5730.85	6252.9	5646.06	6831.43	5248.38	6435	9561.54	6467.39	6597.51	5326.11	6639.4
203	114.091	346.045	5.77	27202.6	19206.8	16592.9	5406.89	20733.5	15458.4	11491.9	11770.6	12274.7	15269.1	8007.59	10056.5	19256.4	13900.4	18402.2
204	114.087	4.814	0.08	955.994	1569.65	2197.3	2008.6	3956.49	2929.67	2753.69	2946.22	2012.89	1753.37	2689.02	4610.7	1010.18	2152.58	906.126
205	114.092	913.452	15.22	3447.11	1238.93	326.249	1132.07	5557.12	2123.43	349.709	2047.1	1101.78	658.034	9341.06	1607	1512.16	171.209	5255.76
206	114.092	923.87	15.4	689.548	5375.94	854.04	2953.38	1569.42	1568.31	1081.73	601.937	1082.69	2163.31	673.653	785.611	878.346	258.866	961.625
207	114.092	932.88	15.55	1505.35	1280.76	1130.25	3150.38	3801.89	2872.73	923.925	2200.31	2131.07	1703.11	2050.81	1470.67	1023.94	1383.11	1102.79
208	114.089	953.787	15.9	5651.64	4096.55	1590.34	2850.55	1904.72	2568.73	1373.54	1733.88	2499	1414.26	1882.79	1571.28	3178.2	1570.67	2762.48
209	114.088	941.098	15.68	44924.6	36754.3	6806.21	7541.41	1986.61	12138.6	1338.18	1330.01	6409.74	332.681	5081.53	209.124	22804.8	3387.29	6493.54
210	114.089	883.182	14.72	20108.4	22317	10863.7	8863.83	10725.7	12706.1	8071.29	8397.53	13255	4839.14	2163.93	5603.5	6910.99	2905.21	5447.85
211	114.092	829.989	13.83	14267	20991	1338.71	25939.4	15356.3	20883.8	18547.3	45629	47664.1	27745.8	33401.8	3129.41	21794.8	20288	22782.2
212	114.093	867.344	14.46	2279.68	37567.9	12864	32869.4	26428.9	9750.28	7131.43	4092.64	10506.9	3457.65	2511.39	962.918	9149.6	2825.81	6800.52
213	114.09	818.181	13.64	12371.5	39888.2	21579.5	19172.7	25205.2	9449.02	33205.5	29263	21958.7	15296.9	29803.9	25690.1	14911.6	53350.9	8574.66
214	114.092	843.464	14.06	23672.1	21407.9	16317	21442.3	8168.88	15914.1	6613.6	4659.73	13142.6	5776.33	8156.4	6987.48	15189.9	11034.8	13400.8
215	114.127	85.513	1.43	2269.17	1360.5	8269.68	9090.93	3034.89	2239.39	1175.06	888.161	2925.02	4282.63	6262.58	3592.9	4101.21	4747.73	4097.77
216	114.128	135.536	2.26	3098.71	4624.42	4768.44	3417.93	1602.02	4297.94	3256.33	3971.29	2061.43	2386.96	3689.34	1549.51	2217.6	2126.19	2222.99
217	114.955	900.977	15.02	4068.73	4723.44	4097.32	4922.96	4935.24	5166.58	5404.64	7229.63	4764.91	5585.57	3992.19	4511.34	4830.95	4566.69	4865.09
218	114.979	900.325	15.01	1408.03	1636.11	1553.16	2072.98	1718.98	2075.01	1695.79	2447.65	693.889	2221.16	1009.55	1651.76	1806.22	1919.72	1790.86
219	114.988	61.468	1.02	52306.8	36050.5	54776.4	55802.1	49027.7	14502.5	42431.8	14711.7	65511.9	37587.4	57349.6	59681.4	48093.6	44420	48383.5
220	115.023	61.4515	1.02	4617.6	3879.09	4695.57	7414.68	11643.8	1576.94	3895.01	2393.5	5917.83	3225.66	4919.49	5716.11	4670.53	4758.98	4664.66
221	115.038	292.127	4.87	2978.23	2668.49	6152.41	5571.53	2152.37	2069.23	2104.64	2115.19	3464.26	2094.06	857.257	1006.15	3219.51	2336.84	3132.99
222	115.038	128.889	2.15	4531.69	10192.5	10256.4	7386.98	10975.2	10943.2	6934.31	11790	5759.34	7498.12	6060.53	4871.19	10497.6	5974.27	10412.3
223	115.038	83.8355	1.4	8135.28	2258.88	7628.87	6530.52	6308.08	2784.36	2834.1	6478.33	11960.2	2141.19	1738.47	6684.49	5726.61	4493.45	5731.94
224	115.04	206.372	3.44	6327.77	1837.42	26251.3	17358.4	1759.2	4175.16	14049.6	8664.29	3409.17	354.605	7925.17	1292.96	5445.37	5118.44	5411.71
225	115.053	348.582	5.81	2588.52	1603.74	1548.19	1046.78	1656.64	2770.74	2934.84	757.224	1904.92	6023.1	6635.1	3343.46	2340.91	2573.93	2299.91
226	115.053	321.37	5.36	1718.67	766.227	1494.25	3117.02	1092.58	1418.85	1646.97	1174.1	2063.06	2636.36	2921.58	2332.59	1206.67	1128.51	1223.77
227	115.075	567.45	9.46	3111.44	1589.11	1638.92	1855.96	1872.98	2478.27	2584.36	1816.24	2604.21	5756.4	3221.77	4682.11	2708.62	3945.57	2475.51
228	115.076	371.794	6.2	2808.75	1123.47	2309.39	1937.53	1390.5	2407.81	1314.57	1405.51	1405.06	1529.28	817.12	2133.91	1502.83	1346.96	1495.43
229	115.086	64.987	1.08	4850.59	3327.05	14168.6	4115.69	7811.65	5482.22	4081.16	3066.07	3937.24	10837.5	2492.9	3905.79	6165.66	6325.06	6148.58
230	115.086	317.8	5.3	2005.68	1115.42	1298.34	1660.44	1912.14	1924.11	1632.83	787.006	1068.13	2687.66	1738.8	2012.28	1621.21	1840.69	1643.99
231	115.086	255.901	4.27	1960.75	1531.37	2658.19	1108.72	2116.56	1399.65	1883.02	991.04	2247.6	2203.08	3767.64	4560.67	1641.2	1314.9	1759.79
232	115.086	83.16	1.39	3551.05	2998.92	3325.38	2992.53	2222.58	2827.1	1890.26	1926.74	2140.98	2920.3	3284.56	2811.8	2271.73	1516.37	2257.18
233	115.942	898.343	14.97	455.398	206.788	2754.14	3041.05	2554.33	2455.03	2793.09	3408.47	2569.37	2631.53	2441	2828.24	2279.17	2686.18	2236.21
234	115.963	954.823	15.91	537.596	648.871	394.488	2356.49	497.862	707.481	492.467	605.905	206.56	448.912	536.276	340.787	417.06	538.173	416.087
235	115.964	928.389	15.47	366.563	1044.14	2231.32	1018.78	256.908	813.71	725.275	2308.65	386.295	974.702	2275.04	607.796	762.417	700.148	793.73
236	115.963	940.07	15.67	287.174	229.115	559.373	426.37	1148.13	5290.69	238.298	2210.33	668.301	2250.18	5103.89	2053.19	1670.58	278.902	5.78408
237	115.964	916.33	15.27	9923.4	13086.2	240.96	1016.9	613.341	994.785	210.473	1275.8	614.088	809.592	663.602	2433.3	1079.28	250.055	5.78408
238	115.963	899.093	14.98	923.424	304.07	17314.2	20711.2	19799	24237.7	20024.3	25916	22225.2	24564.9	17013.7	19658.1	20167.4	22235.8	19963
239	115.987	61.818	1.03	8594.29	4846.76	6618.59	6740.9	6832.44	1838.52	5882.03	2619.63	10848	6683.93	7784.5	8525.29	6735.47	6262	6783.24
240	116.034	72.938	1.22	11969.5	8929.39	3466.65	1552.34	9272.65	14960.7	5537.04	10213.9	9074.3	9867.43	10223.8	8615.44	8786.96	10338	8787.04
241	116.069	338.026	5.63	36374.4	19026	19368.2	7987.56	13754.7	8313.55	20556.4	3343.53	27171.1	21372.4	32379.9	23269.8	18407.1	16219.6	18006
242	116.071	249.911	4.17	70286.9	39147	27971.1	12303.1	28938	15948.4	34413.4	7532.93	54811.2	57902.4	68855.8	38806.2	48736	30485.6	49049.5
243	116.07	84.507	1.41	107525	51815.3	105852	104028	79818.1	56669.7	81577.6	51073.7	81670.5	130083	70357.4	131033	97472	86960.8	96529.2
244	116.071	65.115	1.09	39930.2	23799.2	104170	16049.1	44473.9	32554.5	31870.5	19189.7	21901.7	32053.8	15323.3	22920.7	42227	48024.8	42300.9
245	116.071	312.376	5.21	10284.8	3256.18	19095.9	9274.99	15203.4	5373.45	27344.5	7685.22	21724.3	22172.7	9146.5	46388.6	18885.2	12587.6	23092.2
246	116.07	290.035	4.83	64727.9	15074.8	29544.6	12276.2	27053.8	6017.53	31999.7	3829.72	30175.9	28370.9	44231	13774.2	24474.8	15721.6	22635.9
247	116.106	85.357	1.42	2715.91	4898.2	14952.9	17673.3	6411.35	8150.82	3084.38	6620.93	6851.49	11071.8	3910.83	12467.3	8924.34	9928.12	8882.41
248	116.95	900.085	15	1409.76	242.084	1220.74	2097.31	2190.85	2361.19	1855.86	2239.1	1986.12	1424.72	1629.4	1210.43	1356.7	1331.48	1357.73
249	116.971	899.604	14.99	1665.74	530.309	9339.92	8976.64	10391.6	12632.9	9336.62	13870.7	10396	12810.6	7720.53	9373.3	9378.94	10820.7	9249.3
250	116.985	61.468	1.02	7576.55	5433.67	9493.96	8195.58	8691.42	3134.87	7153.89	2572.52	7899.96	6857.89	7033.23	9890.03	7084.76	7355.76	7066.37
251	117.017	205.983	3.43	8027.96	4929.58	3902.49	5581.13	9243.52	3143.03	8331.74	5314.29	5504.1	1767.51	9641.82	2842.41	4877.8	5212.51	4957.18
252	117.021	61.3655	1.02	11666.9	1831.91	2065.14	1432.77	1303.81	2526.19	3013.3	1589.9	955.692	2858.3	2573.65	588.4	4262.87	882.339	2418.04
253	117.057	321.26	5.35	1456.93	1506.75	1192.49	5017.41	1522.62	571.163	1220.98	555.765	1936.77	1193.71	1392.29	1009.63	787.96	2119	925.807
254	117.071	348.362	5.81	2052.38	1245.48	1587.19	870.99	1135.42	1343.89	1596.16	1118.31	1156.86	2077.09	3604.65	1835.66	1422.9	1636.57	1382.17
255	117.073	65.115	1.09	1972.68	1394.25	7386.17	964.095	2460.05	1356.09	1631.51	1311.71	1121.22	3966.1	823.795	1322.99	2194.7	1896.88	2177.35
256	117.073	249.292	4.15	2624.18	517.341	1862.65	2041.15	937.073	1424.05	2291.98	814.449	1962.56	1409.4	2989.01	1454.04	1239.39	2110.44	1170.35
257	117.074	84.35	1.41	4616.89	2868.28	6415.03	1699.52	5111.58	3828.73	4027.33	1708.11	6663.89	4685.93	6370.47	10257.5	2468.77	6038.3	1833.53
258	117.091	468.797	7.81	1734.16	3279.89	1324.29	1280.2	1211.62	1285.48	1101.12	2536.05	1227.09	1121.52	1369.01	1079.41	1425.11	2780.96	1520.97
259	117.959	899.484	14.99	1013.93	438.943	7890.75	7411.35	8297.95	9275.79	8203.63	11890.4	9582.89	9326.02	6657.68	8207.76	9138.99	9666.25	9069.57
260	118.064	321.252	5.35	4634.59	4709.41	5931.68	15120.7	7890.63	1743.75	3618.97	3338.83	8492.95	4651.52	5849.84	4683.95	6549.67	5637.9	6594.07
261	118.065	278.193	4.64	565.725	1148.17	2394.71	1710.07	1186.78	3445.41	1416.72	986.101	2495.96	6608.53	7853.49	3438.27	2966.16	901.066	5847.73
262	118.086	129.175	2.15	80402.7	58215.3	97820.7	91945.1	55564.1	48266	95659.2	95917.1	60060.9	74575.9	105684	105758	73945.3	70470.9	74002.9
263	118.086	78.194	1.3	386243	328245	1.51194e+06	318427	109468	33260.7	365761	73973.4	37823.6	126389	40363	111073	397688	394331	397829
264	118.082	6.3115	0.11	263.351	1376.53	1427.74	3222.22	1002.27	2050.32	2461.35	4885.55	6098.98	11070.4	8113.77	21294.9	3426.09	3363.81	3553.99
265	118.085	87.679	1.46	60226.8	60075.7	119555	118710	56166.2	47129	6219.19	34714.4	74822.9	83975.3	199050	103635	63121.9	83531.3	61280.8
266	118.086	891.102	14.85	39848.8	9178.71	37728.8	38566.3	36071.1	38669.8	52244.7	32576.7	32220.9	36796.6	43880.6	21703.1	39553.5	34054.7	39248.3
267	118.122	82.069	1.37	19295.5	24121.4	141273	92965.2	51053.7	28663.7	20218.5	14751.6	22551.4	44924.4	21618.2	58057.5	51278	62127.1	51502
268	118.966	900.67	15.01	3365.5	3338.58	2862.66	3302.67	3875.15	4992.16	3444.25	5713.46	4510.97	4793.24	3385.18	4272.01	4007.46	4147.1	3984.98
269	119.048	247.351	4.12	15675.2	9307.35	15447.2	594.646	10625.7	8793.33	13289.1	450.726	14170.5	11529.2	1731.18	6806.28	12642.7	12296.6	12651.8
270	119.049	505.906	8.43	637.465	1323.74	1219.67	1055.43	1354.31	2536.5	1785.6	2213.14	2173.03	1958.77	1303.92	2048.9	1950.7	1992.51	1938.28
271	119.085	743.582	12.39	16710.1	6584.77	11304.1	6789.27	4105.52	11397.9	13209.2	9406.79	9626.72	12542.8	9204.82	8652.92	6286.7	3858.35	6061.95
272	119.085	530.53	8.84	4408.68	2973.66	3167.24	593.22	4271.91	1470.52	4175.63	5510.05	4415.34	6765.67	6943.88	16988.8	6628.36	4542.28	7706.08
273	119.087	128.27	2.14	4654.52	8740.63	6961.2	12261.3	5656.15	3998.36	6282.89	3375.71	7655.01	6244.55	12181.4	9607.86	5975.7	6089.4	5963.96
274	119.089	78.3255	1.31	25426.7	20443.9	98543.8	20465.1	10250.1	2884.54	20529.4	7950.65	4037.65	8348.78	3128.52	6314.83	26726	26657.2	26729
275	119.085	2.95	0.05	482.548	475.754	854.322	240.12	556.156	474.101	484.523	856.668	1938.16	1598.6	679.825	344.944	517.732	426.232	541.905
276	119.089	87.44	1.46	5761.13	5476.23	9771.33	7601.79	3414.98	4708.97	4511.45	3653.39	4959.56	4750.63	6807.63	7965.45	4940.95	5534.89	4885.61
277	119.089	890.736	14.85	1956.52	1490.85	3226.91	2129.01	817.437	1494.89	1591.91	2389.86	2404.09	2760.74	1374.47	1891.38	1918.39	2633.89	1935.46
278	119.124	81.944	1.37	15368.8	1553.76	9130.45	8881.4	1802.85	2056.73	1351.02	2175.72	1345.2	2054.31	1324.59	2020.15	4561.38	3114.34	4666.06
279	119.702	278.396	4.64	2950.9	1403.18	4241.45	4378.1	1442.04	906.44	3537.3	1553.82	3108.08	2340.2	957.241	1648.38	3031.35	2102.84	3033.93
280	119.957	899.671	14.99	182.388	267.953	574.688	594.742	1153.92	1179.54	815.669	1744.81	1405.17	1215.45	1416.72	1037.99	869.924	1156.01	795.091
281	120.065	76.257	1.27	27693	32292.1	25273.5	33114.1	35564.6	36030.5	26608.8	28398.1	34245.1	33605.1	33337	35323.4	34221.3	29529.7	34185.2
282	120.08	348.345	5.81	18185.7	12841	23359.9	13569.9	15716.9	10564.2	10318.2	9207.15	10490.1	15531.3	13315.9	6040.64	12072.2	19142.6	12608.1
283	120.08	262.459	4.37	23310.5	19526.7	22066.6	431169	14414.5	9476.73	17720	12379.1	16484.9	18359.7	39733	20409.4	19048.4	22610.4	19066
284	120.08	278.189	4.64	449072	373757	776609	984383	539615	228122	419491	355636	648526	438057	196188	315429	483020	555801	484421
285	120.08	321.216	5.35	41787.7	18559.3	65850.5	21225.3	21845.2	19717.4	33587.8	9972.61	20376.8	31184.9	60438.3	27293.8	43075.3	23099.4	44413.9
286	120.08	250.046	4.17	7202.64	4621.2	6619.13	13680.3	5823.7	4020.64	5817.96	1979.06	4359.39	6559.36	8409.42	8705.93	4765.23	5090	4748.48
287	120.08	384.056	6.4	11575.5	6994.73	40484.2	8441.59	7321.11	11205.5	7000.97	5455.51	3224.19	47053.9	24579.5	41199.4	20181.8	11179.9	23903.6
288	120.081	369.079	6.15	14866.4	6801.63	8084.23	4392.77	5354.91	3008.19	7692.95	2620	7639.16	7449.67	14533.3	6939.35	5540.97	6209.31	5508.39
289	120.08	408.714	6.81	3329.06	4181.69	4779.57	1909.46	4628.8	2848.59	3695.33	3008.51	3397.01	3867.27	4251.06	4203.48	5119.03	3046.8	5162.34
290	120.079	824.756	13.75	4648.34	2523.09	3726.36	1914.93	1725.42	3286.43	2991.36	2731.02	4915.8	4765.86	4683.67	3608.33	2713.16	3785.65	2542.47
291	120.09	78.291	1.3	2307.28	1848.77	8292.74	3223.19	10494.6	657.571	2443.05	6982.06	10957.7	10695.1	1417.28	23014.6	3594.81	2662.54	3770.92
292	121.013	777.17	12.95	6878.04	3337.67	4986.69	2028.53	2481.81	3489.46	2440.12	1772.49	2275.34	2310.19	1971.48	3923.63	1782.54	2777.98	2231.95
293	121.028	762.933	12.72	14043.5	9259.74	16276.8	13381.8	16899.1	16027.4	24743.8	13766.3	16367	20198.8	17448.7	18425	23399.1	19507.4	23734.6
294	121.027	825.642	13.76	4093.59	5757.32	2566.57	5312.39	5663.7	10276.3	6032.75	4449.97	7321.26	7004.78	6687.06	3831.15	6784.82	6157.87	6876.71
295	121.064	749.639	12.49	8189.45	6511.49	8000.93	6729.11	7304.55	5848.42	7691.22	6289.52	9535.53	8461.25	6663.35	8675.62	7949.95	7199.64	7951.62
296	121.064	466.393	7.77	4578.79	5377.05	4731.42	4257.78	4047.52	2746.42	3266.88	3251.96	2167.63	4858.61	7261.91	6541.05	4383.87	5237.36	4370.48
297	121.064	250.021	4.17	78862.1	17334.7	35772.9	1845.07	22349.7	95706.2	82998	1594.25	23183.1	79040.7	25036.8	52338.7	42638	44134.3	42495.2
298	121.065	494.191	8.24	2189.12	1247.43	743.839	1124.97	830.988	1599.87	1843.4	1356.99	1804.39	2484.96	830.382	2059.15	1206.04	2222.32	1232
299	121.067	77.3335	1.29	5394.9	4507.74	4577.3	3008.36	4291.63	2873.03	4215.26	3658.6	1636.01	2274.36	2785.99	4427.9	2916.28	5249.28	3139.51
300	121.065	536.197	8.94	1067.45	1005.38	2049.83	2552.48	1714.39	746.934	3179.52	3213.83	3529.7	3360.11	3380.73	3293.75	3275.44	2937.98	3307.48
301	121.083	278.263	4.64	67409.1	33921.7	107180	97188.5	54578.5	22189.3	55483.4	35391.2	64042.4	43215.7	22297.8	32580.6	46750.9	55224.6	47024.8
302	121.1	578.377	9.64	122081	60990.8	21204.4	5248.14	61202.4	4978.45	96357.9	18196.6	110740	73871.4	34873.9	65989.9	57593.9	53007.4	57577.6
303	121.1	428.729	7.15	41914.9	22618.8	8095.33	2947.29	22017.6	2770.02	23692.6	3482.48	20633.5	25095.4	14528.4	28298.8	18120.4	22248.2	18080.6
304	121.1	551.559	9.19	5567.98	3715.76	6359.85	5041.96	9661.33	1622.06	6977.77	1894.37	4184.92	6124.09	9970.85	10167.8	6003.16	5299.14	6026.27
305	121.101	505.983	8.43	637.34	799.554	2305.25	1757.76	1392.77	2195.11	2615.68	1970.34	2082.78	2200.61	3333.28	5615.07	2552.36	2178.51	2714.04
306	121.615	84.92	1.42	8809.11	5324.95	14043.4	8946.35	6676.7	5841.04	7027.64	3264.73	5534.06	7636.31	9468.74	5795.27	7331.59	8291.65	7326.25
307	121.614	124.275	2.07	1607.56	1069.63	822.601	1616.75	1994.53	1119.71	992.169	103.85	874.134	1372.91	1162.99	469.672	1539.6	1608.94	1542.18
308	121.712	308.867	5.15	1279.88	585.48	1367.83	593.375	1256.2	957.305	1921.76	587.51	994.605	1409.04	2946.3	1635.64	988.571	1795.47	963.947
309	121.966	899.455	14.99	178.768	306.567	1504.44	1515.34	1604.95	1955.81	1916.2	1357.77	1847.26	1964.54	1351.41	1898.52	1406.45	1768.83	1232.16
310	122.032	763.023	12.72	1962.88	1855.12	2475.19	1123.97	2203.39	1596.19	1173.38	762.168	1499.01	1034.15	815.5	1120.28	2064.18	1635.12	1969.01
311	122.067	250.046	4.17	6169.75	1764.44	4118.17	1835.32	1918.5	8576.91	8295.72	1475.62	1980.2	6672.02	2708.24	3464.6	3717.31	4387.23	3717.03
312	122.072	83.973	1.4	5192.87	1358.58	6230.42	8316.69	2951.14	3072.87	1840.03	885.207	4375.46	2463.05	2978.48	2207.35	3001.31	4176.11	3068.29
313	122.086	278.276	4.64	1870.76	1506.38	3211.69	3783.74	2588.66	2177.32	1520.37	1860.74	2854.37	1921.89	2343.16	2042.23	2663.24	1872.33	2721.23
314	122.096	308.866	5.15	296901	166702	287289	85607.6	196620	148624	244429	90944.8	163521	306071	285919	238927	207803	224126	208995
315	122.095	935.62	15.59	1039.44	592.911	2986.05	2111.92	536.381	2938.75	597.471	2887.59	2114.39	1808.47	3290.97	1748.13	1481.37	1489.09	1480.35
316	122.094	949.5	15.82	944.629	1613.74	1910.09	2064.37	1202.76	2689.6	862.131	2207.22	1854.68	1401.08	2565.37	1573.97	817.16	1349.21	824.241
317	122.094	885.705	14.76	14814.4	12676.4	29969.7	38155	34149.1	39403.5	8948.4	19532.1	66269.2	10952.7	2309.64	12691.6	14806.8	9987.92	14319.9
318	122.092	859.148	14.32	16780.2	13730.5	3066.66	8090.37	12479.5	15094.3	13588.8	11091.6	13257	7972.67	5958.17	10104.3	12611.1	5113.63	11512.2
319	122.097	825.141	13.75	25868.5	13092.9	67383	84564.8	6295.6	19158.7	39361.4	118573	85421.2	52790.2	80647.8	34898.9	56148	49239.9	59135.7
320	122.096	769.893	12.83	2292.02	4644.36	5621.26	9040.15	6890.26	3949.87	7780.5	10017.6	16230.5	6795.77	13795.6	7830.32	6483.68	13411.7	5905.67
321	122.096	796.836	13.28	3749.16	16016.4	7804.78	12490.9	3413.47	4766.19	9781.87	5600.12	24095.7	12766.7	39106.3	11348.4	7782.49	9135.01	7699.38
322	122.103	578.391	9.64	10628.3	6127.85	3703.68	3700.21	7345.97	5723.97	10940.5	1480.05	12211.3	9535.95	5628.08	11336.6	7097.1	7066.06	7098.37
323	122.105	430.149	7.17	4721.11	6589.32	4132.85	4638.81	3826.93	4501.96	2492.48	4202.55	802.076	2536.54	917.615	1354.02	1405.39	1290.59	1381.65
324	122.117	83.677	1.39	650.114	1478.49	1313.73	779.279	1028.46	3339.69	1483.74	1679.38	5706.5	2306.99	2143	6655.86	1629.32	1037.68	2423.66
325	122.924	67.854	1.13	13491.2	14573.7	9766.95	13464.2	12055.8	13036.1	14795	20851.2	18472.2	14073.4	14946.2	13457.1	15001.9	16511.5	14918
326	122.963	897.312	14.96	1493.59	494.172	9465.53	5773.51	3457.73	8898.78	10513.1	7512.82	9088.98	12447.6	8259.42	10717.6	12491.2	11830.7	12744.1
327	122.964	915.326	15.26	598.686	6513.29	474.319	4084.91	708.8	4495.28	255.911	1936.46	581.679	1387.06	336.483	726.417	1417.36	3203.31	877.706
328	122.964	938.133	15.64	177.224	3216.2	2656.17	11894.4	2245.75	4988.8	583.636	2885.16	1541.46	1036.86	6708.08	722.875	3537.09	624.492	3513.88
329	122.964	926.419	15.44	474.692	679.542	1676.46	848.181	945.861	2281.61	656.123	2455.49	2785.4	1935.86	2435.7	9958.49	3008.33	1114.43	5.78408
330	122.963	947.413	15.79	3114.84	1897.26	880.517	855.494	2070.45	1767.34	966.854	2243.21	705.493	1680.99	1402.89	3826.72	1256.11	686.855	1777.96
331	122.964	956.592	15.94	1027.28	953.849	778.06	756.962	876.036	866.049	1114.04	847.157	2619.84	662.728	536.298	328.983	1791.2	386.014	1515.8
332	123.044	247.287	4.12	30985.1	22450.6	33168.3	1971.95	25422.1	20186.6	34450.3	1553.17	31236.9	27255.1	2923.03	15085.4	30494.1	33768.2	30418.9
333	123.041	61.191	1.02	3096.96	2525.89	3480.41	882.775	3581.6	1399.26	1784.6	1081	3038.07	2121.63	2376.28	3022.89	2224.36	3208.62	2238.44
334	123.055	132.367	2.21	41181.2	16562.9	35214.1	34362.4	18067.3	14344.1	28874	21330.7	36533.4	14868.3	31812.1	18758.6	27932.4	29197.6	27905
335	123.054	172.88	2.88	12652.8	6301.16	26338.6	45906	5734.25	5171.36	9589.18	3711.18	11535.8	9584.63	9298.44	96309	23592.1	23557	23592.9
336	123.055	85.05	1.42	120580	48810.3	113370	59090.7	53502.6	42659.1	80716.1	56762.6	126240	50588.1	96068.5	66254.3	78021.3	76985.9	78032.7
337	123.055	115.218	1.92	7463.09	5901.93	6563.13	7154.61	6842.16	2883.59	7488.63	1835.21	9211.19	7690.1	11708.8	8479.91	6127.79	7280.2	5888.54
338	123.08	762.992	12.72	10722.4	8607.71	14449.8	9155.78	13411.5	11533.3	11589.7	8659.51	12938.6	13382.3	7751.03	12337.5	16276.6	12369.3	16407.3
339	123.079	543.624	9.06	33346.8	15797.5	8617.45	3589.31	20289.6	2843.1	28635.3	3380.29	30200.3	26364.6	15974.3	20455.4	14943	12082.7	14996.1
340	123.078	81.647	1.36	2246.86	1194.4	1645.36	35751.8	1878.42	1647.61	41664.5	23919.8	2158.25	701.481	42923.6	30379.6	862.617	814.4	862.597
341	123.091	883.306	14.72	3777.02	3032.4	1841.98	4010.02	2957.4	5174.38	1690.56	1958.12	2940.07	1758.48	6539.53	1483.72	3043.18	3184.3	3063.19
342	123.091	826.179	13.77	3846.18	4850.3	7192.33	5282.77	7365.4	3321.53	2427.26	3493.96	8549.02	8313	7314.2	12098.3	7110.34	15821.1	6051.03
343	123.099	308.866	5.15	21358.1	12953.1	20971.1	6801.52	15514.5	18435.2	23390.2	8322.59	18144.5	32060.7	31350.7	28941.2	20522.2	19922.9	20555.4
344	123.116	669.24	11.15	3277.26	5202.36	6782.82	5387.37	6234.16	6223.57	3212.56	6554.58	5107.35	9001.31	7742.49	7691.7	5587.16	7149.3	5448.26
345	124.023	61.8505	1.03	5919.43	4189.38	6486.31	1452.16	6177.92	1334.63	5700.75	482.863	7290.82	5285.63	7006.88	6326.98	5730.65	6390.93	5662.87
346	124.038	133.716	2.23	7209.51	10680	37715.5	3681.01	7424.48	5535.13	13415.8	4507.56	34384.8	20120.1	7091.98	11354	15572.5	34290.6	16095.9
347	124.039	85.357	1.42	21136.6	23846	107199	101237	24845.1	26210.6	22155.9	27628.8	47514.8	29255.8	14320.7	34580.5	44099.7	55259	44234.1
348	124.039	123.475	2.06	5524.34	4389.23	22792.1	25193.1	7218.56	1577.47	2818.07	1234.87	4487.01	3561.01	3493.06	7383.78	9105.74	5972.74	8932.94
349	124.039	146.405	2.44	1679.26	2044.19	17303	61362.5	1967.84	2075.68	1323.85	3333.23	4057.63	1763.43	2476.2	22492.5	10154.4	6052.98	10217.4
350	124.047	247.351	4.12	2331.35	1449.82	2881.11	5666.34	2055.66	2046.54	2142.96	378.86	2460.76	2030.93	294.097	1110.64	1965.19	1556.42	1958.73
351	124.06	84.681	1.41	7388.93	2878.79	3733.32	2171.53	3959.9	2646.07	2987.66	1749.99	2781.52	3355.62	2273.1	3099.26	4153.68	4229.98	4148.59
352	124.059	132.334	2.21	2153.25	916.234	853.77	2125.74	1104.98	1123.79	1925.27	1549.76	1543.78	773.696	2099.43	986.28	1755.45	1366.66	1783.41
353	124.086	71.316	1.19	5721.88	6513.69	12942.2	7457.13	4821.78	2007.67	4413.21	3651.07	3053.56	5085.41	2022.06	2041.79	4350.85	3905.4	4304.49
354	124.086	863.763	14.4	494061	214619	227293	124709	61436.9	122833	270650	16509.1	26690.7	67344.4	83586.6	57234.8	5.78408	75179	184606
355	124.082	541.096	9.02	2210.27	1486.66	1175.24	773.091	1049.37	952.203	1467.33	1448.36	1984.31	2102.38	1318.43	2839	1806.84	1055.35	2059.79
356	124.086	826.062	13.77	18579.6	11640.9	41382.8	13400.9	29065.5	25230.6	27238.1	12804.6	17558.5	49998.9	68572.5	32385.1	44818.4	14191	46780.9
357	124.085	815.104	13.59	33237.6	12846.8	16169.8	6357.73	64913.5	9689.11	13513.4	7911.78	26058	12116	11357.2	10801.4	15604.6	16173.2	15680.8
358	124.922	67.7175	1.13	2916.66	1664.27	640.05	1999.12	2058.82	1678.15	2120.52	2309.11	2451.87	1463.83	2009.38	1736.28	1805.65	2182.85	1820.65
359	124.963	919.667	15.33	664.157	23801.1	382.318	469.975	2732.67	996.565	315.111	1366.67	307.167	759.957	443.318	836.823	699.686	334.306	1676.21
360	124.963	931.438	15.52	556.559	245.967	582.559	1175.5	532.136	962.305	520.212	612.311	592.149	684.09	691.799	448.822	725.759	876.374	657.788
361	124.963	954.528	15.91	533.812	382.301	337.72	512.442	381.959	274.421	441.786	535.664	533.454	416.008	697.982	551.231	592.2	456.101	633.31
362	124.964	898.779	14.98	1770.14	611.871	29399.9	33816.9	37013.8	33637.9	38035.5	40566.9	39870.5	42251.4	24790.3	34984.6	38683.6	37258.2	38827
363	124.963	945.75	15.76	692.037	578.886	244.277	1213.45	386.156	714.427	424.115	629.891	618.403	676.099	622.983	759.369	616.736	91.256	1007.6
364	125.026	62.419	1.04	1036.02	742.964	702.909	262.143	1104.13	363.228	1095.62	223.834	1151.53	643.054	1284.72	1159.56	979.261	913.867	987.77
365	125.042	84.55	1.41	542.021	1413.54	6250.06	5950.69	2352.2	1622.91	1604.24	3248.42	3626.51	1997.8	1747.19	1546.87	3019.38	3589.38	2965.57
366	125.059	372.234	6.2	1331.85	1580.46	3201.89	2235.98	1057.51	1230.57	1909.16	1451.59	1107.05	1640.61	1351.06	2351.73	1668.83	1006.06	1705.67
367	125.069	133.611	2.23	1071.15	1119.21	1658.2	2696.93	1155.92	1065.49	1086.72	1017.26	1007.67	1783.66	1132.74	1932.91	1283.87	1338.53	1277.63
368	125.07	84.635	1.41	2267.43	2163.57	4486.96	3679.41	1986.2	1541.75	1427.92	939.609	1694.23	2610.56	4011.66	1514.91	1878.73	2669.95	1875.39
369	125.096	492.347	8.21	4605.02	3617.03	5170.49	5171.67	4996.07	3646.15	4961.05	2858.95	3109.83	4704.51	4766.72	6781.37	3901.74	4158.47	3874.14
370	125.095	297.592	4.96	13044.1	4926.85	2747.9	1926.29	2629.03	1766.77	8049.52	1320.23	2654.63	5026.61	4840.46	7395.98	4188.94	4243.2	4193.03
371	125.096	564.168	9.4	2029.12	2246.3	4087.82	7857.4	4122.08	8128.59	2062.88	3614.93	2051.9	2748.61	3132.59	3115.4	4414.41	4408.1	4415.26
372	125.096	441.12	7.35	5033.2	1528.59	2921.39	1309.4	2150.35	1527.79	1994.28	1061.4	1440.36	3152.28	2889.62	2477.96	2826.68	1444.13	2813.52
373	125.096	389.431	6.49	5220.14	1810.72	1828.81	1461.16	2122.45	2179.27	3449.78	1412.07	1219.3	2507.18	1587.01	3170.74	2364.71	1013.38	2414.77
374	125.106	245.651	4.09	5976.32	11469.4	11528.4	913.94	9553.54	7256.66	5728.33	752.3	8229.45	14046.8	6427.63	15765.9	8679.1	9754.81	8612.94
375	125.107	92.0335	1.53	5382.96	1634.4	12055.8	996.43	8600.14	7981.72	6259.02	984.918	6953.36	17663.3	8711.52	13172.9	10882.1	11527.3	10831.7
376	125.96	899.145	14.99	3248.65	128.977	4887.93	3864.74	4025.13	3904.93	5083.19	4315.16	4430.74	4649.25	4477.79	4482.44	4643.63	4217.3	4688.95
377	125.985	899.604	14.99	1240.04	172.249	1877.13	1838.47	1381.45	2612.23	1739.53	3544.12	2071.18	1746.88	1503.93	1504.36	1829.81	1864.68	1823.06
378	125.985	62.22	1.04	9144.58	10294.9	25027	8441.62	6428.77	21003.5	9330.44	5344.81	7941.09	7655.77	10920.6	12021.7	12643	12003.9	12772.5
379	126.055	83.073	1.38	4973.2	4388.25	3742.33	2604.97	2636.21	2001.78	2317.4	3167.69	3544.34	2421.28	2303.92	2178.11	2594.8	4512.85	2848.01
380	126.055	257.334	4.29	480.786	1082.75	3833.02	613.44	1054.71	1366.38	770.167	477.21	600.414	2500.87	1475.51	1564.92	2139.69	2975.25	1926.31
381	126.967	921.693	15.36	103.486	18881	181.235	596.994	1777.11	564.851	299.84	503.217	285.401	385.37	346.526	572.642	592.813	485.365	729.063
382	126.967	944.174	15.74	850.366	605.677	225.447	508.568	547.095	568.241	310.925	839.14	524.843	807.002	874.262	430.018	405.628	274.496	409.744
383	126.967	955.548	15.93	478.291	305.448	322.23	331.696	342.242	348.334	162.729	419.755	231.192	202.02	476.434	303.872	417.265	641.223	383.354
384	126.966	898.779	14.98	1688.68	421.143	25014.9	24434.4	25378.4	28445.9	26970.4	30684.7	26720.9	32205.5	22477.4	26199.1	27993.1	28493.1	27946.6
385	126.972	61.29	1.02	1927.72	1630.05	2131.12	1299.39	1960.47	1442.99	1142.91	1388.67	2135.17	1605.91	1438.91	2271.21	2536.47	1627.54	2453.69
386	127.024	61.379	1.02	5664.86	2584.82	5477.25	7779.34	5268.97	1588.08	5826.95	2390.87	6455.94	5396.29	5650.65	8019.31	4301.34	5262.74	4176.45
387	127.032	619.91	10.33	1944.07	1375.64	2465.32	816.72	851.834	697.166	1900.27	1135.33	1936.5	2136.44	2165.97	1826.85	1260.25	1092.54	1275.69
388	127.037	132.797	2.21	7818.81	6778.6	15322.4	11030	12304.6	6812.08	8383.61	7965.48	7610.19	12234	8638.95	7698.36	9603.96	8285.14	9678.11
389	127.038	252.569	4.21	3297.19	2332.4	14073.8	1183.6	5697.28	9529.01	4562.14	1094.89	2781.57	5661.22	5338.09	4115.35	5887.68	7298.48	5847.46
390	127.037	82.495	1.37	36473.6	11391	28225.1	13212	11643.9	13405.7	15993.5	17398.1	8184.18	11371.2	6910.43	8955.39	18295.2	12473.4	16411
391	127.038	110.959	1.85	12069.6	6477.37	4910.69	6226.02	5665.49	4191.93	9234.52	2900.47	8364.2	11238.3	10217.5	7113.99	3887.67	9820.14	4258.84
392	127.049	272.152	4.54	2697.35	892.761	1112.04	1117.47	2041.68	3581.05	1064.02	829.902	966.357	1345.79	1060.1	830.018	967.812	762.554	966.491
393	127.11	472.369	7.87	2978.6	3154.78	2713.91	789.176	2525.44	3645.94	2490.22	2609.96	3519.11	2655.74	2522.59	2111.08	2616.14	2811.55	2603.6
394	127.109	5.114	0.09	672.538	1639.46	924.26	378.619	145.808	795.722	401.697	1445.65	1312.35	670.406	729.934	318.824	598.26	1299.52	628.761
395	127.122	66.123	1.1	18380.8	11890.6	12209.1	1300.53	7406.68	3829.48	4758.57	1017.43	3063.96	3151.63	86492.3	20637.9	23137.6	17683.6	23244.9
396	127.963	900.651	15.01	1573.14	2802.08	1726.78	2434.04	2397.06	2443.28	2225.19	2397.94	2343.98	2427.45	2330.08	2084.15	2365.4	2011.04	2423.73
397	128.019	61.468	1.02	36052.5	27476.6	46132.1	30104.1	38129.6	8937.69	31583	7951.92	45684.3	32042.3	45295.3	46866.4	39922.3	36497	40253.8
398	128.035	86.454	1.44	1464.93	720.402	4670.84	3252.39	1724.84	1219.93	1478.29	773.11	1457.14	1634.95	1866.5	1430.68	1364.34	2337.79	1428.22
399	128.069	277.361	4.62	1116.23	4844.27	2547.14	4560.32	4266.18	4819.26	2336.08	5848.84	5582.16	5178.84	1450.92	3314.91	3933.63	3636.47	3948.73
400	128.07	134.594	2.24	1713.75	887.38	2665.13	870.302	2298.27	1636.03	1147.22	635.002	11201.1	2799.39	10893.5	10291.4	3029.61	3718.85	2925.05
401	128.07	112.093	1.87	15834.6	8697.65	28367.5	1384.66	19317.9	5474.67	10899.4	6004.39	5241.04	7971.66	74192.4	59805.6	18655.8	23536.6	18642.8
402	128.07	85.463	1.42	28908.1	19932	46628.5	6037.88	38284.9	14975.5	19316.9	8038.69	25208.2	19126.8	99288.9	76649.5	37376.2	37110.3	37381.4
403	128.107	417.447	6.96	974.177	1373.04	829.733	1290.27	1430	2759.04	768.94	2833.02	1481.2	1501.44	1178.8	1557.09	1114.94	617.864	1115.09
404	128.95	1.9335	0.03	2312.7	518.914	714.229	591.906	1251.86	271.291	1274.09	922.291	1318.53	9503.87	1828	4082.69	4455.8	587.836	14550.1
405	128.95	14.261	0.24	1727.27	5657.85	980.444	330.979	646.255	2900.94	1753.85	552.325	1702.41	1502.69	2757.26	4047.8	1768.85	2359.88	1646.73
406	128.95	956.301	15.94	3737.41	8840.52	4880.05	6362.5	2168.93	3484.76	1086.56	5435.35	2151.02	374.181	4424.01	726.973	1423.65	2991.27	1792.12
407	128.95	35.717	0.6	1905.55	1455.14	2677.39	353.477	1727.06	995.661	1070.97	554.927	1031.05	2617.28	3823.57	13548.8	2629.98	1048.28	3946.12
408	128.95	23.104	0.39	2333.48	2065.08	1636.33	416.919	7328.95	2808.16	2453.16	407.877	743.578	721.517	1074.86	2129.97	1260.16	5006.81	1235.1
409	128.95	945.993	15.77	1485.56	1856.81	5230.98	4515.25	2113.23	1244.25	1491.49	2522.64	2171.26	996.484	829.866	3684.38	1607.85	723.276	1572
410	128.95	937.266	15.62	926.174	769.688	1004.93	1786.56	1412.33	5212.92	772.095	2421.21	1402.87	997.153	2034.45	761.393	3352.31	1226.83	3251.04
411	128.95	54.22	0.9	4754.05	6297.62	11260.3	18454.3	6628.65	3787.5	7892.19	8421.74	1458.78	3159.56	3428.52	2688.93	6313.01	7653.68	5966.49
412	128.963	899.034	14.98	1283.18	462.964	8921.26	11024.7	9002.52	10399.3	11121.2	12650.6	11026.6	12541.8	6949.34	9639.12	10626.1	11272.2	10589.6
413	128.952	917.047	15.28	201.129	9343.56	122.045	350.151	372.944	1244.7	121.571	169.008	350.938	326.299	105.607	146.605	187.695	190.663	186.967
414	129.019	179.625	2.99	269599	115280	65912.8	29566.9	54128.2	59657.2	89584.4	65562.5	93033	68741.8	113830	81600.1	93997.2	90647.8	93826.8
415	129.018	144.326	2.41	154952	1252.81	44613.2	3141.94	48700.6	11751.2	52480.2	743.461	56896	43505.9	82363.9	57099.6	60191.9	55690.3	60216.3
416	129.018	62.375	1.04	3040.4	1649.58	2537.74	19554.7	16886.8	792.245	5433.46	17703.4	67507.7	4990.4	10100.1	18129.2	20697.9	20651.4	20786.9
417	129.04	61.468	1.02	64232.4	43336.8	61223.6	77609.2	63536.2	17195.7	56448.1	24472	79149.7	49604	70427.3	74541.9	60875.2	60007.5	60929.4
418	129.053	322.204	5.37	8190.91	1138.45	3789.93	3237.14	1697.78	2091.17	1440.4	1228.66	1628.55	4088.07	1512.98	1044.29	1409.84	3390.37	1766.48
419	129.054	254.329	4.24	2599.75	2746.24	11341.2	4686.6	3528.14	3449.48	14737.6	2451.75	13715.9	4743.19	36843.4	3546.21	5519.57	5021.42	5537.93
420	129.052	879.112	14.65	1428.27	1194.65	903.246	1742.38	1925.1	1960.85	2059.46	1692.87	857.994	1384.79	1750.69	533.277	1081.56	1157.96	1075.39
421	129.065	132.802	2.21	1388.47	1855.7	8293.08	5316.85	2171.18	951.978	1601.87	1459.96	1674.39	1476.8	2089.62	1229.45	2135.79	2938.27	2076.42
422	129.066	307.102	5.12	1704.75	1158.72	2865.25	1889.41	2190.4	1555.41	3043.4	967.613	652.028	2817.95	3279	2225.41	1526.83	3462.18	2106.86
423	129.065	80.962	1.35	8622.67	4655.71	31551.8	17103.3	16712.9	5655.97	9323.43	5907.2	18274.3	15282.7	7706.36	11589.6	13340.2	13650.4	13341.2
424	129.091	567.373	9.46	1671.2	1693.35	1896.06	1958.41	1656.78	3284.35	1455.72	1993.62	1382.29	2736.37	1798.11	3044.74	1509.07	1774.96	1477.95
425	129.101	85.8675	1.43	12148.3	6800.8	9277.09	3271.79	4641.98	2996.39	6289.77	1827.61	7337.53	6646.06	16052.8	5810.89	6019.33	5856.99	6015.53
426	129.101	254.48	4.24	60282.9	20920.4	68372.8	8609.17	18711.9	18203.2	34145.1	4306.94	30307.8	62116.6	107787	49817.9	45682.7	50850.7	45579.3
427	129.102	363.751	6.06	2453.81	2696.21	3869.48	2178.71	8200.95	2808.06	4689.76	1530.06	2609.76	4873.18	6866.46	3582.63	2274.19	2303.03	2274.4
428	129.101	294.108	4.9	26839.4	7720.9	34755.6	5622.24	13263.7	11839.4	12607	2401.04	17266.2	12562.6	31267.3	12642.5	15280.1	12443	15834
429	129.102	326.854	5.45	15446.6	6423.31	7097.3	3809.13	6570.32	2393.1	6616.23	587.083	5058.53	9948.04	37069.2	3442.02	8723.4	5949.6	8278.72
430	129.102	64.471	1.07	3329.31	1553.19	2553.07	2594.8	2211.35	1307.06	1505.59	997.047	1044.65	2681	2616.25	2807.28	2690.87	1767.67	2840.97
431	129.128	756.856	12.61	6451.36	4755.06	5856.64	6920.48	4531.04	7347.26	5955.95	7122.03	5581.78	5588.69	9982.18	6248.78	5882.74	4415.96	5854.05
432	129.126	1.105	0.02	383.985	346.272	203.777	430.336	522.19	440.777	1354.87	361.582	1711.27	839.148	270.707	310.858	355.976	358.732	356.042
433	129.533	61.4515	1.02	3045.51	3604.84	2729.26	1502.85	4972.76	2068.15	3230.21	665.973	5143.5	3318.98	3932.2	5226.03	3715.34	4785.13	3554.96
434	129.64	74.3	1.24	2145.79	2183.28	3756	5986.41	3185.95	835.42	2620.1	1397.62	3375.4	1010.21	1359.48	3856.44	2289.93	1560.9	2338.68
435	129.962	901.526	15.03	1312.56	1224.29	869.809	1446.27	1009.1	1688.88	639.899	1399.65	914.769	1153.22	1350.49	708.46	1090.09	815.98	1107.71
436	130.016	61.883	1.03	6007.11	3819.4	7966.76	3601.21	6868.78	1447.04	6088.94	888.899	5308.31	6862.16	7263.78	9720.4	6621.9	4900.14	6883.36
437	130.02	178.475	2.97	9263.73	4278.35	3144.62	2084.18	4442.85	1448.92	5204.21	3230.22	6662.33	4386.28	7494.15	4368.69	4677.84	2850.75	4939.36
438	130.021	144.627	2.41	6174.94	1603.7	2356.99	3933.01	2469.32	1682.53	2900.11	1280.72	4687.12	2384.53	5000.91	4086.6	3291.87	2531.17	3345.25
439	130.04	61.4545	1.02	8471.7	8118.77	9382.05	11087.9	8618.65	3312.52	8320.85	4621.04	13130.3	9442.75	11515.2	7086.12	9547.16	12397.9	9318.51
440	130.049	74.658	1.24	433752	378344	753678	1.16261e+06	529649	266604	370353	193527	432864	309362	474531	410114	605450	563104	606658
441	130.049	205.462	3.42	27369.2	15792.3	57132.3	100842	21349.8	5494.34	13980.5	12143.1	8604.07	6405.84	13283.9	11332.3	10898.1	28489.7	16270.6
442	130.049	171.259	2.85	7421.62	2391.35	24770.2	36319.9	10287.5	3125.99	9142.64	1875.17	15649	8845.03	13154.6	20361.7	18119.5	15349.4	18492.8
443	130.049	93.4495	1.56	30434.7	15251.8	89045.3	209547	50243.6	39668.1	31642.2	11286.2	35469.6	19958.2	34940.8	1856.91	29988.4	50833.2	32437.7
444	130.049	247.381	4.12	23883.8	10385.7	11950.5	4346.3	11593	3875.93	9332.77	1286.44	7829.01	7763.77	10158.6	5277.49	2936.53	8137.45	5006.08
445	130.06	915.804	15.26	2073.91	1939.66	394.625	2740.43	3215.3	6653.26	1525.34	5697.25	343.246	1134.43	3779.58	2212.44	4031.53	1826.74	561053
446	130.062	883.376	14.72	490832	20975.5	241261	60690.2	43187.4	166564	21341.5	4707.18	16554.6	65764.7	6064.23	15611.5	83376.6	26281.9	41450.7
447	130.062	953.008	15.88	5320.88	710.691	1780.01	1380.95	1109.84	8286.12	1003.48	5501.7	340.142	583.435	1893.02	1413.33	1101.04	1121.12	1101.09
448	130.065	931.58	15.53	409.583	169.378	1445.2	8945.75	2150.77	14868.9	997.854	26395.8	1843.39	6478.99	11941.1	1552.28	2860.46	2076.77	3990.47
449	130.065	813.601	13.56	857931	45321.7	152105	62832.1	30213.1	406053	78984.5	46788.1	27934	10890.2	36110.9	19972.1	58911.4	33491.3	38638.1
450	130.065	824.758	13.75	44034.9	32456.6	38367.7	66178.9	27272.2	53173.2	43008.7	151295	86709.2	53739	61064.3	34253.1	65225.9	33771.7	68354.4
451	130.07	770.984	12.85	15121.7	4226.58	10059.9	5223.41	8994.16	19184.5	15705.7	75335.6	23645.8	18920.3	45272.9	19481.5	11278.3	5470.69	12379.3
452	130.085	358.752	5.98	20950.6	9301.2	20123.8	6887.55	16602.9	2882.49	12920.2	3153.77	11195.6	14020.9	11639.6	7898.26	14094.9	13913.5	14100.5
453	130.086	289.132	4.82	30021.5	15467.9	37379.3	17533.9	18448.7	5649.98	23452.8	8419.31	16286	22748	23800.6	21076.8	21052.7	21536.9	21047.8
454	130.086	249.911	4.17	9703.23	12702.3	42680.3	12901.2	21600.3	12460.9	12999.8	6334.5	18447.8	34043.9	8131.44	35755.9	26774.3	24985.1	27007.8
455	130.086	86.066	1.43	14754.5	7223.26	16612.1	9219.74	8482.98	3139.71	5729.12	9573.91	18096.2	14407.2	11272.8	13303.9	11390.3	12624.7	11414.6
456	130.086	402.498	6.71	27316.1	11513.5	20729.1	10180.5	16660.1	3807.37	11227.9	2681.08	2286.74	7004.43	3412.16	3016.11	17535.7	3131.02	10988
457	130.086	65.115	1.09	33704.5	33046.3	61555.2	81496.7	42005.5	27783.5	31878.1	17912.4	24425.3	38521.3	17291.7	26811.5	36650.4	49016.9	35965.1
458	130.086	332.076	5.53	8349.99	4525.01	6426.15	5368.16	5309.85	1535.75	6151.82	1595.04	5567.8	5345.85	16690.3	5544.14	5905.6	4764.39	5946.07
459	130.086	322.21	5.37	10028.3	3202.67	6507.55	8363.89	4346.37	5815.78	5640.47	5202.68	7748.91	16110.4	7666.37	15297.4	4769.06	4955.03	4755.52
460	130.086	261.781	4.36	5618.59	6572.97	17731.9	4586.57	9133.31	4595.75	7498.68	2508.4	6651.99	16878.1	6008.01	6894.43	12776.7	10848.6	12969.3
461	130.09	135.419	2.26	4038.76	3198.18	9915.85	4291.03	4869.58	3774.53	4567.11	3571.57	13387.3	13219.7	5426.85	11829.1	7445.21	5450.01	7955.13
462	130.086	269.619	4.49	12785.2	5479.89	4272.89	2996.94	6093.62	2323.68	11243.6	3008.26	10190.8	14830.4	12352.1	6979.78	7857.64	7037.3	8285.34
463	130.107	254.161	4.24	2949.17	1995.29	2126.08	9102.03	1757.03	9797.91	2248.73	5340.36	10490.8	2713.16	1706.37	11568	14082.2	1353.98	15142.6
464	130.123	929.983	15.5	678.21	368.753	937.923	1886.51	2173	9821.19	3601	6062.26	3398	928.963	1926.25	1425.22	2070.9	2229.34	2030.67
465	130.119	916.336	15.27	2389.83	1777.1	926.142	2130.39	1687.23	2472.05	678.469	1323.05	2025.12	686.061	183.11	514.043	1128.11	1246.37	987.647
466	130.12	949.99	15.83	7619.82	4254.91	661.458	2191.3	4605.17	3571.8	3002.51	5807.96	4504.94	664.713	2298.88	1431.92	2632.81	3401.71	2530.38
467	130.119	958.79	15.98	0	768.391	411.07	1154.35	0	0	77.934	0	0	240.426	2162.94	213.055	0	647.369	0
468	130.12	832.439	13.87	19378.9	17779.6	8549.22	19075.4	19019.8	9986.92	18753.2	23057.1	10065.8	7762.1	7241.92	8078.94	15391	4522.74	15462.9
469	130.119	858.669	14.31	29435.7	21380.4	6834.25	11702.4	4362.36	10952.6	15157.7	9651.72	18608.3	6056.75	3080.6	6531.01	9122.19	16392.5	11075.3
470	130.118	5.114	0.09	861.055	3423.86	1920.29	1994.61	282.941	2816.13	861.496	1264.2	2785.73	1887.1	1442.51	506.277	1782.12	489.968	1436.9
471	130.119	869.106	14.49	33956	11479.1	8496.01	9477.77	7477.51	18219.9	11949.6	6883.02	13366.3	10639	2150.6	8102.24	12113	6732.7	8791.83
472	130.119	888.966	14.82	28603.9	23113.3	8166.05	10466.4	27503.3	12205.7	3499.42	12138.3	23815.1	19828.4	11685.8	4691.01	16394.3	21466.5	15610.6
473	130.122	78.3255	1.31	222281	1190.22	7930.01	6951.74	6410.71	5845.39	3285.16	2903.52	3564.19	4588.41	2300.47	5610.66	3200.17	2296.67	3095.21
474	130.158	361	6.02	16167.7	28962.3	20874.1	23204.9	29138.1	34348.7	25360.4	28361.5	24409.9	24816.7	16437.4	14562.5	30077.3	32112.9	30086.6
475	130.157	817.606	13.63	5757.78	6863.35	3601.58	3593.5	4502.23	11801.1	5171.49	1725.64	6389.91	4556.93	5090.4	2956.96	4168.28	7895.35	4277.28
476	130.158	882.685	14.71	3226.22	4474.02	2622.66	3618.85	1037.32	1687.74	1593.21	2131.79	1131.9	1115.69	832.009	1860.52	1802.26	1815.27	1805.47
477	130.965	61.659	1.03	1926.86	2572.93	5489.84	6453.2	1810.79	6600.95	2595.57	4300.31	3088.61	2263.74	1764.01	4272.43	2953.15	2824.12	2989.29
478	130.958	901.16	15.02	741.198	316.04	12546	2620.54	2217.52	3041.99	2648.76	3562.07	4269.02	2828.77	1812.87	2220.89	2648.22	2559.63	2657.37
479	131.037	61.818	1.03	9647.78	6517.81	9304.02	11726.5	9810.12	2770.49	8468.1	3407.59	9977.77	8034.89	9853.21	11578.6	8530.43	9170.14	8505.52
480	131.033	149.517	2.49	12049.5	9956.35	23140.4	5555.07	9359.72	2624.86	8178.36	2178.39	11931.3	6308.57	10528.2	10455.4	12547.9	10554.8	12441.4
481	131.049	278.198	4.64	13757.7	13981.5	33247.4	35782.7	21648.4	6544.4	15091.9	10394.9	27280.3	16988.3	5666.1	13184.2	16592.6	17317.8	16596.6
482	131.053	74.658	1.24	24441.8	21778.8	40834.3	77766.1	34406.6	15796.9	21597.6	12882.7	29049.9	20250.7	33969	20643.4	35355.2	32028.4	35378.9
483	131.068	828.987	13.82	3565.07	597.731	3494.64	5975.27	3537.43	9950.07	4981.23	17753.6	17044.3	10151.7	18196.3	1466.98	3154.83	3936.22	2805.31
484	131.068	878.562	14.64	3867.81	1796.28	1066.8	2462.26	1309.9	3676.19	3447.47	2758.53	2173.44	3207.65	2632.7	1885.49	1984.97	1770.21	1990.3
485	131.084	470.88	7.85	5147.76	4306.61	4101.06	2758.8	5616.8	5429.38	4155.79	7233.22	5538.76	4054.98	4462.67	5663.18	5095.69	5052.27	5097.86
486	131.084	578.377	9.64	7970.63	3400.95	1956.98	1484.19	4262.8	1763.82	5356.03	1328.67	6506.59	5004.74	2692.18	4529.74	4004.59	3926.3	4002.28
487	131.081	260.75	4.35	4006.09	1199.01	6954.94	1171.43	2039.69	1347.18	2771.53	1465.94	2863.86	3823.93	3528.5	7362.17	3887.7	3523.5	3993.97
488	131.081	307.918	5.13	2719.38	851.726	2391.48	1204.4	1028.43	1087.34	1556.78	774.384	1140.39	3162.85	3430.72	1625.16	1614.37	1547.9	1633.39
489	131.084	429.103	7.15	10667.8	6177.19	2397.51	1826.29	5773.35	1762.59	3836.39	1440.11	4782.43	3747.03	2043.38	5638.3	3201.72	4287.33	3322.17
490	131.089	65.115	1.09	2353.79	2039.34	3008.82	6447.81	3625.79	1974.43	2192.93	982.767	2090.72	2595.84	1666.63	1198.5	2914.7	12073.9	2223.2
491	131.084	249.285	4.15	2357.96	1374.31	3436.22	3054.47	2269.58	2212	2443.69	633.121	2722.97	3005.4	2370.44	2814	4106.82	2809.89	4063.87
492	131.084	85.643	1.43	769.348	1299.53	875.379	4054.05	1021.19	7072.8	1636.9	1293.72	3349.65	2460.14	1558.4	4284.93	3113.95	1469.35	3283.3
493	131.107	470.297	7.84	3075.03	6478.39	2671.66	5955.51	4711.17	3984.47	3005.27	4565.76	2663.72	1965.71	3618.91	3460.96	2429.67	2763.13	2452.69
494	131.162	361	6.02	1239.84	2270.19	2341.25	1371.51	2714.89	3858.35	2341.67	3336.35	2789.27	2353.19	1382.55	1905.51	2268.21	1618.65	2394.55
495	132.054	74.6575	1.24	2129.46	2868.37	5542.34	7960.3	5014.47	3109.08	2374.03	2537.01	2776	2517.58	3615.96	3244.4	4262.73	4448.79	4258.15
496	132.051	278.019	4.63	3084.4	1646.61	2699.69	5194.6	3303.78	659.494	2119.16	818.85	2847.12	1672.86	1099.74	741.881	2626.29	1121.54	2309.27
497	132.08	321.216	5.35	3366.14	3243.55	4277.11	14700.5	5758.97	935.021	1364.1	2105.07	9322.07	4483.63	6476.8	5876.5	5089.92	6313.82	4523.98
498	132.08	348.512	5.81	5008.67	2642	3954.77	1773.41	2141.34	2720.15	2452.5	731.697	1509.01	3722.17	4571	3440.09	1832.63	2459.62	2003.64
499	132.101	316.913	5.28	17993.3	6184.61	17529.4	5218.28	21181.4	6095.11	11750.2	6080.81	9385.84	21028.4	21757	14282.4	9546.85	16208.5	9089.42
500	132.101	295.415	4.92	54038.8	18286.3	46079.3	22191.6	39974.6	28273.1	30199.2	19360.4	29778.7	73704.9	60904.4	48505.5	41984.2	31448.6	43536.1
501	132.101	397.886	6.63	14381.6	7061.15	18666.2	8176.91	8649.44	7423	8167.71	3726.45	7232.58	10350.7	10570.8	12426.3	9056.74	8957.58	9050.44
502	132.102	249.911	4.17	156764	183730	319611	4574.37	351925	212225	182591	2344.72	297845	311268	141797	286424	231078	227497	231415
503	132.101	83.073	1.38	2321.26	3312.94	6677.74	3525.33	2843.48	2480.09	4478.25	1740.04	3046.56	2161.42	3515.6	3261.97	2512.46	2671.96	2513.68
504	132.101	284.15	4.74	28780.1	10932.6	24474.1	12594.6	9281.28	9953.41	11766.3	7921.03	12943.6	9457.74	20623.6	16570.2	10108.5	16205.1	10790.9
505	132.998	61.468	1.02	20196.1	12839.8	23909.1	26008	19832.6	6537.84	18476.4	6471.7	20808.4	14781	17499.7	22218.5	18706	19692.9	18642.4
506	133.031	144.81	2.41	7994.16	13006.1	35155.9	9837.17	24284.7	10448.4	9849.3	3658.29	29574.9	22290.9	9783.07	12087.4	17812.9	19494.3	17689.5
507	133.032	61.438	1.02	1969.82	1770.22	1611.93	2740.09	1808.76	1343.65	1339.96	4286.89	1862.39	1257.77	1892.83	1713.94	1236.85	1461.22	1223.26
508	133.031	251.682	4.19	1195.04	834.851	1176.49	547.341	933.129	1356.52	1276.63	493.874	895.37	704.507	964.241	1462.97	898.91	549.949	926.25
509	133.065	536.215	8.94	23347.4	8328.85	43398.6	25679.8	1539.9	35686.6	47563.7	1224.73	52857.2	842.647	28218.3	24051	13143.6	13316.9	13139.2
510	133.065	561.32	9.36	8937.94	2274.22	17623.6	9580.24	707.155	14917.8	17704.5	1100.44	19573.4	1024.31	10113.7	8173.47	4395.09	5340.55	4432.1
511	133.06	72.271	1.2	10568.2	10829.9	10199.1	22434.3	10589.9	13023.8	7769.46	12659.5	8348.51	6168.91	14700.5	7219.2	12493.3	11938.2	12477.9
512	133.061	264.192	4.4	5489.39	1377.66	2591.91	1274.54	3606.54	1240.1	2273.91	1000.38	1329.45	4088.36	11535	1466.57	2815.61	1952.96	2693.84
513	133.096	65.051	1.08	13660.1	8447.02	40240.6	9943.12	19524.6	10712.4	10472.3	9662.95	7713.85	22796.2	4821.02	8981.22	14181.6	13533.8	14185.9
514	133.101	387.037	6.45	5688.56	1234.63	5995.72	1080.41	1783.78	1082.6	7654.6	1044.68	879.765	7897.2	7859.3	8692.78	4003.26	3828.34	4005.41
515	133.105	249.888	4.16	9986.28	12891.6	28160.2	1045.08	27140.9	13663	13440.5	861.169	22974.3	22493.4	9575.09	17464.1	15825.6	15218	15867.4
516	133.104	294.958	4.92	2474.18	2638.25	3619.93	1698.88	2494.58	3943.43	2350.88	1158.34	1714.37	2467.81	3511.49	3341.6	2449.1	2311.17	2453.42
517	133.929	901.457	15.02	301.868	235.102	1492.51	1622.05	2038.86	2163.92	1637.82	4048.99	1428.18	2256.54	1293.15	1773.26	2146.02	2155.08	2144.65
518	133.999	61.818	1.03	2831.24	1991.24	2820.22	3954.01	3204.4	1081.53	3185.22	1278.17	3889.09	2820.14	2064.13	4190.06	2958.38	3073.44	2944.44
519	134.045	73.161	1.22	45097.4	32919.3	15632	9094.77	28268.8	51939.2	22960.6	42040.3	38915	40005.5	45280.1	32369.6	31887.1	29091.9	32027
520	134.044	92.523	1.54	6339.38	1874.95	3366.47	1408.72	3290.36	3939.53	5419.2	5186.55	5940.39	3776.02	2748.47	4001.52	4479.36	2591.42	4688.89
521	134.045	250.409	4.17	1079.6	922.949	1790.88	562.36	1388.67	1056.4	2531.24	228.709	589.268	967.182	2459.15	3133.47	1536.55	813.588	1465.21
522	134.068	536.18	8.94	3132.46	1208	5201.75	2021.22	430.127	3643.8	3532.98	375.885	4458.93	654.141	1685.04	1831.23	1173.9	1085.63	1158.12
523	134.081	291.158	4.85	3686.91	2492.74	4405.15	2329.5	3390.3	2886.26	2902.53	1394	2336.09	4353.6	1548.4	2661.81	3234.84	3526.59	3239.19
524	134.08	81.502	1.36	17316.4	8632.33	10701.5	8352.61	8769.39	2475.53	8754.55	5355.67	11251.1	5528.32	9067.22	12469.7	11136.2	7912.51	11649.2
525	134.08	251.31	4.19	1571.46	1101.57	1821.11	456.286	1466.53	828.349	1204.53	244.016	1427.73	1839.66	1107.28	1916.68	1322.32	2200.59	1347.63
526	134.106	250.402	4.17	1508.42	1586.11	2199.59	400.304	2394.45	1632.26	1583.24	185.246	2415.42	1744.19	780.963	1735.23	1688.14	2220.26	1724.69
527	134.995	61.2405	1.02	2690.74	1901.63	1521.9	4194.29	2948.2	782.628	1998.81	1363.29	3907.81	3368.53	3896.97	2209.88	3130.05	2895	3183.66
528	135.028	109.338	1.82	2176.79	4343.25	2127.85	998.866	1158.87	3339.86	2127.59	2342.03	3732.95	3177.17	2976.54	1167.13	1313.15	3189.02	1295.3
529	135.029	250.343	4.17	2856.4	667.596	2661.67	1975.77	1662.79	2451.83	5917.92	1561.79	3100.15	3239.82	3253.04	3861.05	2812.98	3678.68	2753.66
530	135.04	4.906	0.08	1309.18	1690.59	905.597	1444.37	1128.72	1998.53	1143.97	1526.88	1764.71	1169.37	150.572	3703.92	1331.37	2458.77	1089.83
531	135.049	73.788	1.23	4032.21	3313.24	1373.76	2880.69	945.306	2364.54	1807.29	2229.25	1994.1	2685.38	2422.65	1608.7	1779.09	2755.92	1938.68
532	135.064	78.4005	1.31	3122.95	3244.57	3137.41	77195.5	2261.72	2943.89	1975.04	3378.61	1410.26	1431.04	1909.88	2251.4	15783.2	15491.9	15754.8
533	135.08	676.145	11.27	59856.9	49526.2	58635.9	53008.9	68798.5	66026.8	82012.4	52996.8	60734.4	65762.1	53024.5	55416.1	61852.4	68202.8	61626.2
534	135.08	749.69	12.49	27010.1	26968.6	35084.2	24380.9	39497.4	25064.3	33379.2	30128.7	32881.1	44134.9	27797.7	35671.3	30985.1	33754.8	30817.1
535	135.08	775.062	12.92	5742.17	3520.54	6103.49	3703.79	5839.44	5927.83	7236.18	7295.7	9847.46	9246.76	6950.37	9309.92	9182.35	7412.48	9603.48
536	135.08	545.542	9.09	2492.03	3248.94	4048.51	2448.21	1451.26	2722.32	1864.11	2414.88	2171.68	1932.49	2798.2	4503.05	1911.73	5631.17	2122.83
537	135.081	569.713	9.5	6675.99	2051.61	9274.33	8049.97	13693.9	10781.3	11238.4	1888.12	16130.5	37430.6	9739.78	8436.33	4064.14	4144.42	4046.14
538	135.08	819.886	13.66	3585.99	3118.11	5080.28	2756.59	3884.9	5277.01	6506.34	4462.2	6382.83	7542.61	5809.37	6160.75	3920.9	7148.33	3225.87
539	135.116	668.35	11.14	10666.5	26441.7	38451.8	41046.6	23585.9	34338.3	7160.39	27157.3	10610.2	33941.2	35530.6	22427.6	28976.4	26056.5	28652
540	135.116	567.293	9.45	62056.5	14334.5	18296.4	6538.21	26100.4	6793.21	37012.8	1914.19	17034.4	58165.3	41139	64806.2	31755.5	30907.1	31778.3
541	135.117	478.094	7.97	2301.84	1794.8	1605.68	1484.71	2325.31	1769.44	2503.56	1574.18	1722.93	2764.27	822.577	2856.73	1933.25	1217.52	2022.23
542	136.02	948.727	15.81	1139.35	520.356	501.848	3373.58	580.561	1480.74	417.914	502.832	606.264	334.723	488.549	146.754	517.285	1117.15	612.248
543	136.023	879.204	14.65	7312.02	5271	5523.94	3951.98	3909.55	4663.34	5881.24	3349.39	3015.07	4449.58	3475.43	4887.37	6313.03	6657.53	6320.95
544	136.02	822.988	13.72	5965.44	11610.8	6511.76	4844.14	9943.79	12553.9	8765.09	6164.79	2815.38	6787.33	11484.9	12922.9	8950.9	8396.5	9169.01
545	136.038	263.015	4.38	917.326	1022.93	2555.5	1037.73	1174.89	951.585	1031.06	682.413	1987.12	2072.47	840.944	1323.68	1358.81	1339.79	1358.46
546	136.061	84.7	1.41	4253.64	2821.33	24946.1	40492.4	15811.2	3434.29	4955.57	4869.38	7634.38	7533.61	1862.94	3585.29	13072.7	13064.8	13072.2
547	136.062	134.184	2.24	4033.89	1561.73	127166	30826.4	47561.2	5196.01	9681.07	657.733	23635.4	22537.5	7171.02	14500.2	35520.8	36642.6	35490.4
548	136.059	106.549	1.78	1951.91	2222.15	65243.8	43923.2	14206.7	1626.47	1975.7	1310.06	2897.67	2621.68	1078.72	2075.04	5443.52	15017.1	8332.88
549	136.073	248.066	4.13	99156.5	35608.6	115226	2639.99	68855.2	59604.9	96058.4	1680.14	74962	44911.6	32928.8	49217.1	98781.7	85268.6	98449
550	136.061	310.621	5.18	2122.16	983.776	2458.52	1590.58	1215.69	2163.25	2163.03	1194.34	2322.13	1968.86	3814.89	1837.15	1775.83	1424.85	1753.82
551	136.076	288.737	4.81	6558.62	3685.66	9101.92	5397.31	3324.19	3584.5	5734.31	2836.55	4958.34	5765.61	2965.93	5374.28	5532.93	3943.92	5522.75
552	136.083	676.061	11.27	4551.26	3012.84	3457.75	4298.6	7007.14	6725.73	5693.48	4111.74	10173.4	7560.99	3448.57	12599.2	6284.46	5420.75	6624.81
553	136.084	749.672	12.49	3021.95	2583.57	3910.71	3103.27	3281.96	2496.13	5188.26	2574.95	3842.86	4303.25	2893.28	3404.55	3149.58	3408.44	3134.96
554	136.082	246.811	4.11	69373.4	77857	8446.24	2727.06	10328.1	7725.83	51671.5	2267.23	50296	78580	678.474	5586.63	36241.8	52041.9	39069.6
555	136.11	812.585	13.54	20993.4	15182.2	19197.5	29081.3	9248.6	39219.7	7235.48	5705.96	10025.1	6372.23	22419.1	5822.4	21048.7	9236.68	15570.1
556	136.111	281.498	4.69	4059.99	4039.6	2372.93	1761.49	4890.92	7694.27	2728.02	2084.75	2520.01	3321.58	1494.26	1889.95	1671.5	2639.93	1932.89
557	136.112	885.85	14.76	16006.6	14519.2	43221.8	12933	10290.2	12313.1	16576	5961.78	15075.8	3747.6	13881.1	11854.3	15552.9	7970.59	13215.4
558	136.112	829.726	13.83	64542.7	78563.5	20774	31429.8	20180.3	24171	12865.6	13512.6	28603.5	29243.8	28912.8	78400.1	31370.8	15396.8	34592.4
559	136.112	772.688	12.88	5762.97	3800.77	4563.9	6530.18	4443.47	2759.75	4427.51	1584.54	8882.52	4131.48	9959.21	15382.4	5078.77	4291.72	4955.86
560	136.111	862.431	14.37	13155.2	8014.66	4022.84	4444.06	5611.02	7741.68	5870.09	7885.49	7658.92	3380.7	12226.8	12796.1	5700.74	5385.32	5732.52
561	136.119	567.454	9.46	8289.94	2668.58	4014.93	2739.71	3429.17	4160.15	4176.73	2056.71	2481	6239.35	5632.43	6895.28	3704.54	5147.96	3809.75
562	136.119	668.417	11.14	4382.68	4835.09	5845.19	5606.34	2474.4	5261.33	2828.52	3492.96	4192.72	6433.96	6820.42	1862.35	3684.7	4832.96	3580.06
563	136.612	251.611	4.19	1258.99	709.533	1589.06	151.385	1175.5	823.374	1900.63	61.1342	2056.37	2446.09	1172.11	3994.01	1172.04	1320	1129.82
564	137.023	540.284	9	3012.1	1498.72	1423.39	3671.1	1356.89	3890.86	1010.19	2521.83	1296.85	1766.5	2037.77	3011.07	2585.5	2710.81	2558.34
565	137.044	250.599	4.18	494054	260173	224617	4587.8	241225	46517.3	513330	44855.7	413064	447065	360963	540703	350026	342885	350200
566	137.045	201.57	3.36	115473	78904	300848	34424.6	145954	22990.3	118762	10231.5	75746.9	154274	481113	245122	126606	163179	132580
567	137.045	266.839	4.45	18995.1	6208.6	3536.8	2960.44	37242	2389.19	30923	1303.14	30201.9	44027.6	17802	81009	37199.2	39966	36498.3
568	137.045	165.789	2.76	52560.2	1135.93	27972.8	1944.34	9008.72	2721.53	37457.5	567.496	31653.1	59237.6	150815	80523.4	50739.6	52027.5	50874.7
569	137.057	2.502	0.04	3199.55	2831.83	951.193	5058.85	6356.48	3501.15	1588.26	2421.05	688.277	934.027	973.989	366.11	869.573	521.207	702.944
570	137.077	248.066	4.13	7281.05	4389.23	7792.4	4264.79	6029.2	7316.76	7765.71	4157.27	7188.33	5159.41	1496.07	2807.34	6120.36	8293.94	6202.36
571	137.08	84.593	1.41	1275.21	4827.98	5278.93	5650.7	1813.28	1227.53	1681.83	756.273	3962.07	2628.77	4751.89	1641.9	1006.59	4075.44	1048.37
572	137.097	530.479	8.84	16305	9474.03	12335.8	3240.06	14808.7	1884.88	12914.4	2341.88	9976.53	20015.8	16689.9	34356.6	12218.7	14532.1	12164
573	137.097	573.987	9.57	921.199	705.401	5563.61	6484.42	1420.95	6635.62	1534.91	6447.73	2805.03	2009.76	5571.1	1455.3	1609.16	5751.89	1325.37
574	137.127	5.219	0.09	1063.07	2490.35	3385.13	2831.45	118.814	2600.78	1424.19	4042.9	4501.83	3077.79	2724.16	2279.86	2401.88	4251.79	2684.82
575	138.049	250.737	4.18	36597.2	18009.4	15392.3	502.037	15106.3	3608.84	33946.4	392.445	27085.2	28339.6	26781	29246.8	19266.5	18117.1	19265.2
576	138.051	204.143	3.4	1810.56	7097.96	4090.63	5161.85	7492.85	1287.24	481.658	1474.33	1184.9	859.11	53079.4	26161.9	4183.26	3223.06	4184.31
577	138.054	82.26	1.37	13173.7	12798.3	23602.9	8863.19	20340.2	9387.33	14186.1	11706.1	31233.3	27453.6	11423.8	17149.3	16160.1	15611.2	16245.1
578	138.052	185.416	3.09	30774.4	12779.4	28010.9	10100.3	7050.12	4362.52	19508.7	4661.83	9548.38	32607.9	21076.1	17049.9	15972.5	12292.5	16660.6
579	138.054	114.575	1.91	12644.4	2032.78	11576.8	1902.27	5363.59	2542.9	8751.61	2141.69	8054.78	7921.48	10663.1	6109.61	8718.23	8003.86	8763.71
580	138.09	250.749	4.18	4516.06	6168.66	3438.4	715.243	2305.29	9132.81	8830.76	677.806	8649.55	5948.51	1920.87	3778.61	3296.3	2734.63	3347.34
581	138.099	530.183	8.84	1330.83	992.518	1710.94	670.05	1697.06	643.017	937.297	1013.33	1058.95	1200.15	1741.31	3186.14	1349.76	1432.07	1341.54
582	138.979	899.475	14.99	1117.23	464.169	2902.13	3996.06	3643.09	3397.02	3815.85	4510.91	4289.41	4544.57	4565.83	3147.6	4387.49	3423.74	4494.44
583	139.002	178.628	2.98	198398	90219.7	71044.1	43187	88117.2	77588.4	114410	79663.7	122392	98792.8	204723	156096	150235	132726	152262
584	139.002	144.577	2.41	106040	1197.78	44785.9	2899.08	54371.3	37445.5	64998.1	1012.99	81464.4	65359.7	133081	100156	84338.8	69757.7	86763.1
585	139.002	214.523	3.58	3176.61	1619.73	3746.22	5494.95	1217.03	1518.51	4511.13	1655.25	6855.68	2075.62	26916.3	18013.8	6827.58	5506.89	7527.12
586	139.002	271.436	4.52	1718.78	1947.87	3137.88	6429.61	1193.68	4707.2	1004.21	2895.34	1409.46	1345.42	405.651	516.446	1813.17	1597.99	1800.35
587	139.038	762.994	12.72	11622.5	6402.64	11182.3	9576.79	14371.5	7500.24	8810.46	8400.55	12359.9	10974.7	8053.39	10338.1	16900	11057.4	16793.4
588	139.038	359.001	5.98	1091.53	1135.06	1539.24	652.409	1728.29	208.68	1036.46	229.878	1075.14	994.579	458.558	1095.65	721.09	1260.53	651.223
589	139.038	268.486	4.47	2006.61	2502.18	29170.9	20662.5	7606.85	3114.35	1245.42	2710.39	4398.75	3887.5	749.853	1535.06	8993.97	6745.58	9100.07
590	139.037	184.637	3.08	2211.4	970.219	5065.6	748.188	3933.7	25895.9	3643.57	67636.6	2161.02	15426.9	116089	11986.6	5309.74	1019.94	9885.74
591	139.039	122.379	2.04	5476.22	813.024	2546.55	939.806	3423.04	1016.4	3943.35	705.96	3969.35	9507.9	983.128	5661.18	3243.19	2437.18	3240.3
592	139.056	83.432	1.39	1880.08	1810.2	4603.48	891.921	1195.02	1968.57	1245.89	4007.44	2652.93	2615.06	879.497	1834.31	1764.01	1890.17	1768.31
593	139.05	248.435	4.14	1875.01	1673.17	4416.94	3165.37	1147.27	1393.35	2675.61	2581.17	2837.99	2299.43	2105.37	3668.48	2232.22	1475.99	2290.65
594	139.11	578.395	9.64	91369.8	52400.8	19922.9	12133.4	47706.3	9334.93	63992.6	13027	103300	55119.9	26802.1	42598.3	46719.6	53034.8	47327.3
595	139.111	551.47	9.19	15771.2	16505.7	25827.6	9324.31	20639.8	6741.11	19314.6	3964.71	16876.8	22229	23507.2	25468.1	18493.9	18728.4	18499.7
596	139.108	3.323	0.06	1940.79	3493.28	1763.15	352.056	1476.38	1850.17	933.563	2451.08	405.364	1201.4	695.946	254.933	2324.38	423.223	2030.66
597	139.112	505.476	8.42	5601.01	2566.18	19705.9	4515.9	4096.56	5464.4	14860.5	5409.08	1262.61	10807.6	6131.67	12322.9	17849.8	4723.34	21506.5
598	139.988	898.624	14.98	751.614	188.07	8915.62	8645.62	9542.07	12477	8137.97	19250.5	11271.6	12984.4	8279.72	8888.48	10556.7	9984.38	10655.8
599	140.006	179.065	2.98	13768.3	5397.58	4452.41	3985.95	4503.65	5145.98	7142.79	5106.12	10878.4	6647.9	11140.5	10955.6	7639.48	9423.71	7387.18
600	140.006	145.067	2.42	10210.1	508.805	3839.9	2009.03	3800.76	2891.19	4480.1	732.688	5778.21	3359.19	7444.35	5814.17	5205.98	4454.56	5195.45
601	140.034	256.844	4.28	661.456	714.511	3754.02	1892.2	781.395	1022.95	937.572	163.631	2160.37	547.708	945.208	2549.92	12091	12528.5	12106.2
602	140.042	762.961	12.72	880.468	636.837	1156.28	674.877	1386.65	623.744	1307.88	540.716	1118.78	1345.96	714.188	671.676	1719.82	1359.54	1680.01
603	140.067	871.077	14.52	3862.18	5149.01	9449.27	12714.9	10336.4	9699.25	5253.2	7177.05	6781.66	5817.62	5641.38	7274.11	7614.69	5906.74	7303.33
604	140.068	889.885	14.83	7627.14	8231.97	9710.25	4667.75	7089	5755.25	8307.43	7192.57	2452.66	2832.65	8524.96	8259.56	8447.88	8239.43	8473.37
605	140.068	814.973	13.58	3746.15	2744.61	3944.57	2648	2359.8	7810.98	6340.89	8667.04	10980.2	3287.41	14742.1	17126.3	16705.1	7555.47	47277.9
606	140.067	832.557	13.88	3318.65	4045.94	3376.21	4488.15	4371.89	4655.56	2005.19	9908.17	2867.88	7538.65	3341.26	5621.07	4289.44	3492.16	4254.54
607	140.114	578.343	9.64	8884.93	4491.24	1986.75	851.316	4876.02	1258.75	6748.06	1417.83	7673.86	5562.04	3927.36	5059.12	4969.92	3699.84	5014.1
608	140.115	551.711	9.2	1188.45	1721.27	1885.86	1035.69	1850.95	1099.39	1724.58	994.491	1243.11	1590.64	2613.39	3203.94	1638.14	1775.59	1637.8
609	140.142	311.503	5.19	1940.22	724.813	1756.25	896.757	1566.92	1707.55	925.863	762.781	774.206	1364.36	1039.67	874.837	967.763	1270.68	993.458
610	140.95	930.892	15.51	31.9545	287.8	368.157	1056.85	309.598	350.205	402.927	554.407	508.206	4463.05	1864.72	431.181	732.95	1554.11	358.363
611	140.951	915.2	15.25	1326.04	1775.18	130.109	540.305	599.68	1396.3	428.997	2024.26	440.031	1684.18	3999.05	5.78408	3464.85	517.319	5.78408
612	140.95	956.421	15.94	231.375	285.501	148.123	721.453	215.026	241.232	252.791	215.092	477.753	600.648	440.925	261.12	291.072	136.323	397.197
613	140.95	949.066	15.82	1822.53	579.492	516.401	880.468	294.49	421.498	459.11	505.102	1316.13	769.558	394.411	865.313	682.735	392.698	1106.07
614	140.95	940.311	15.67	594.474	313.275	839.394	588.283	635.065	3330.81	619.797	4312.21	588.667	915.692	663.139	640.811	742.586	841.738	728.295
615	140.959	901.857	15.03	944.041	550.449	1781.27	2186.96	2191.72	4032.7	2357.21	4156.93	2474.52	4178.5	2080.7	1893.88	2156.84	1764.86	2226.14
616	140.995	898.779	14.98	499.153	472.163	2261.92	2034.05	2502.33	2486.89	2067.25	3060.9	2265.54	2354.43	2027.05	1676.37	2156.25	2123.97	2157.9
617	141.039	61.468	1.02	3944.11	3297.9	4675.69	5745.73	4661.51	1159.94	3822.8	2290.32	5977.13	3438.67	4973.71	5670.79	4484.3	4366.79	4495.99
618	141.054	351.042	5.85	5642.1	1508.46	1391.65	960.396	1975.09	835.51	2485.64	500.942	1402.34	1847.18	1290.26	1024.75	1697.84	1036.47	1559.85
619	141.065	85.05	1.42	534.709	2175.14	3370.05	1701.64	1987.31	708.872	2102.71	791.293	900.426	2628.45	2308.98	1688	1510.95	1593.61	1484.91
620	141.09	777.605	12.96	4780.24	4034.57	4465.76	2687.47	1857.68	1924.9	2055.2	2573.31	4199.05	2289.95	3430	2426.87	2043.65	1568.03	1961.46
621	141.091	428.416	7.14	30167.7	12489.1	4076.59	1366.68	8002.59	1729.73	7517.31	1875.32	7897.62	8890.23	2982.29	7488.55	7120.53	7128.27	7121.64
622	141.09	543.851	9.06	95938.2	35775.1	16679.8	2807.15	36129.7	2740.98	40054.9	4764.1	49818.1	69153.2	26604.5	32684.3	26397.4	51122.6	27891
623	141.1	288.282	4.8	872.073	999.626	1766.78	1330.22	1191.58	1421.07	890.737	618.365	1291.55	1721.94	2255.47	2082.74	1155.45	1283.33	1137.75
624	141.102	85.41	1.42	2612.03	3414.49	2683.93	3373.54	2151.6	1170.09	1326.63	1115.22	1417.75	3189.63	1308.65	1490.63	2358.67	1273.03	2233.01
625	141.956	1.733	0.03	880.713	837.035	879.105	682.976	620.816	2060.53	1133.6	396.285	1489.19	8418.5	2085.29	1475.26	2202.76	2067.38	2290.52
626	141.957	40.587	0.68	1347.65	795.182	3281.21	4631.97	1539.15	2651.2	3273.28	2284.57	956.071	2570.86	994.048	1107.75	2319.97	2857.11	2217.98
627	141.957	24.8645	0.41	1511.19	2163.66	7081.05	1976.5	1702.32	3728.45	2571.19	543.545	2277.54	808.261	1153.78	3271.94	1223.15	10075	2339.9
628	141.956	53.7485	0.9	1327.56	7483.96	8671.28	23765	1983.81	3551.61	4402.61	10616.8	5695.54	6153.15	7085.93	3871.19	9373.28	6657.92	9283.56
629	141.957	12.316	0.21	1655.1	1471.16	8391.23	4910.6	4619.54	3409.97	1617.47	676.61	2585.98	2590.28	1062.61	1073.45	1757.51	1577.02	1742.11
630	141.958	953.148	15.89	11066.8	5994.57	4503.29	2640.54	3827.98	3639.38	1392.89	1679.06	2555.35	2143.23	7194.28	2864.29	2664.58	3190.64	2664.3
631	141.958	939.326	15.66	1819.61	4984.87	2571.06	2390.63	1949.91	4980.49	1108.17	6582.26	2894.05	1271.65	1145.37	404.618	1843.16	1691.14	1812.81
632	141.957	917.847	15.3	2402.68	3073.98	267.137	453.033	178.043	1727.31	243.497	828.904	397.449	562.778	163.408	321.454	394.005	573.679	298.44
633	141.958	926.645	15.44	163.886	238.645	580.021	471.82	433.722	2343.22	567.336	722.675	758.507	1686.43	765.05	1041.3	648.951	611.095	676.408
634	141.958	898.102	14.97	710.704	211.385	3679.75	2438.98	3107.69	4184.88	3133.27	4699.3	3228.91	3231.55	3176.85	2988.54	3613.91	3059.44	3747.25
635	141.982	899.014	14.98	1082.01	368.022	3878.87	3992	3879.26	4522.58	4032.39	5117.72	4267.14	4964.13	2957.67	3415.96	3907.4	4645.68	3851.37
636	142.034	61.438	1.02	2082.6	1728.89	2065.14	1513.33	3076.87	550.346	2246.15	2334.38	3489.67	1697.7	1675.37	3498.1	1922.84	2246.58	1879.18
637	142.049	82.837	1.38	5855.85	4493.96	3718.64	2119.09	3755.1	6382.74	4349.66	3542.96	4586.62	5871.32	17294.5	11471.4	4967	5109.58	4958.5
638	142.049	292.358	4.87	1337.85	1489.79	2009.71	5127.34	930.835	569.186	890.66	1361.02	1637.48	1300.16	431.146	784.16	919.218	1904.56	997.013
639	142.086	85.61	1.43	3318.8	1445.33	8066.6	3591.1	2031.83	1508.51	2762.02	1787.09	3133.7	2210.89	2456.45	1922.42	2798.92	1858.13	2741.92
640	142.086	277.809	4.63	440.288	821.631	2681.36	1270.38	2576.39	1793.71	703.055	1331.83	1763.62	1950.56	260.53	1116.56	906.757	2704.24	852.862
641	142.094	542.952	9.05	5655.35	2451.95	1659.26	1340.07	4071.05	1828.83	5694.28	1766.51	5698.21	6865.95	2109.55	3471.25	3500.75	3234.13	3510.33
642	142.159	314.192	5.24	4674.4	2622.9	3930.59	3006.28	3957.81	3202.19	4153.08	3581.85	4714.9	8827.83	2167.01	4190.92	3255.63	3274.64	3251.08
643	143.033	252.444	4.21	1971.38	1987.16	4865.16	1442.9	2399.82	8171.64	2339.05	483.52	1418.78	2477.31	3538.72	1522.62	3209.04	5511.92	3359.51
644	143.032	140.517	2.34	787.899	3451.57	4277.46	1313.79	3660.88	2464.8	1960.51	1526.25	4663.56	2362.73	2082	2243.52	2070.3	2294.37	2003.57
645	143.054	61.468	1.02	16625.4	11891.9	16376.4	24435.5	17497.6	4206.53	14404.8	6275.34	20080.1	15237.3	17619.9	18696.3	15621.2	17224.4	15517
646	143.072	348.353	5.81	3812.97	2464.44	3828.39	1703.27	2512.26	4522.26	4317.53	1458.07	2226.88	5611.69	8709.11	6625.92	4413.42	4155.05	4405.44
647	143.081	317.777	5.3	9618.79	6137.96	10198	5024.94	10493.2	4977.4	7350.53	2619.26	5812.34	9193.37	9053.44	8092.64	6598.35	7608.73	6649.4
648	143.082	133.611	2.23	4961.1	3480.72	5368.89	4419.57	3304.57	936.824	2742.9	643.981	3390.74	3668.05	3979.3	3808.43	3325.34	2348.24	3197.38
649	143.081	85.22	1.42	7116	6063.39	7086.8	4627.49	6267.71	2398.43	5222.51	3289.34	6693.7	7887.68	5836.38	5856.16	5358.86	6154.73	5386.09
650	143.081	266.115	4.44	1982.21	1094.94	6257.73	1439.08	2900.07	949.762	2451.06	907.135	2113.11	2883.56	2494.95	6955.56	2054.47	2564.15	1974.47
651	143.081	255.591	4.26	5801.37	2606.15	5439.11	2665.74	3600.8	1588.34	3423	598.803	1678.06	3716.85	1376.42	3313.77	1511.87	2746.08	1738.13
652	143.106	563.92	9.4	1686.94	3953.62	4576.26	7580.56	2278.9	7938.28	1130.74	2287.44	1269.38	2044.78	1667.9	2184.57	4061.95	2426.54	3809.3
653	143.107	327.264	5.45	1277.59	2169.92	2319.06	3267.32	1892.36	2659.44	1813.45	2135.98	2613.75	3507.84	3009.4	2118.97	2840.56	2394.23	2917.99
654	143.106	441.38	7.36	1916.11	980.057	1435.25	1062.6	1098.89	1442.71	1459.42	1149.16	1703.65	3951.05	2517.83	2709.77	2081.58	1242.57	2478.12
655	143.117	401.499	6.69	4507.95	1806.41	6094.4	4172.19	6814.69	3007.84	4565.19	2863.47	2268.23	3997.92	5730.04	7289.59	4136.77	2866.71	4203.74
656	143.118	365.401	6.09	9293.41	1823.11	11812.4	6203.81	7300.36	5224.8	4052.53	2296.16	3960.02	7187.9	4805.31	5805.13	5721.5	8645.45	6215.47
657	143.118	295.568	4.93	24697.1	6251.49	17542.8	13710	13566.6	11930.6	10944.9	4911.08	8085.95	16412.2	13645.7	17806.3	7959.73	10124.2	8007.84
658	143.118	252.266	4.2	10367.3	5903.56	9736.3	2387.91	6881.19	3052.6	6604.84	1592.49	3689.03	8465.1	7313.99	5041.01	8994.53	9289.79	9015.55
659	143.117	313.121	5.22	8300.56	2910.74	9844.7	3099.87	7194.02	4276.44	6917.26	3183.08	8066.83	15023.8	8184.41	1457.79	6464.75	3413.35	7167.54
660	143.117	285.668	4.76	4098.96	4089.45	10704.8	3492.02	6600.44	3574.8	10040.6	1732.87	6110.47	11859.7	9189.66	5595.4	6599.07	6404.29	6616.36
661	143.624	348.582	5.81	2114.45	937.571	1493.67	422.083	665.876	1534.31	1794.47	607.658	640.375	2789.21	5370.75	2558.24	1731.47	1673.47	1739.18
662	143.715	339.604	5.66	725.425	1048.16	821.809	1315.92	1048.89	994.406	1689.14	2188.75	775.38	654.443	931.088	970.488	1089.9	857.145	1132.79
663	143.958	900.325	15.01	5582.94	7211.4	6470.62	6267.82	6775.84	7382.67	6645.97	8984.82	8392.79	8638.43	5358.25	7428.1	7937.72	7668.64	7976.03
664	144.057	61.818	1.03	2706.03	1751	3551.82	3114.63	2733.8	1069.92	1571.34	1223.8	4012.8	3227.75	1966.04	3459.83	2631.08	2883.37	2579.05
665	144.065	133.736	2.23	3748.29	3339.86	6263.03	9956.57	3726.86	3603.42	3522.75	1630.44	5149.35	10250.6	2876.87	3965.46	4425.18	5138.99	4425.73
666	144.065	259.034	4.32	11445.2	5374.56	11236.2	11047.2	5901.35	4504.53	4379.35	948.426	2193.76	4589.8	5116.7	5090.3	7667.83	4532.99	6924.75
667	144.065	84.1615	1.4	29596.1	16312.1	17609.9	11429	15613.3	19546	20567.2	13706.5	24804.4	21107.6	13525.2	22565.6	19160.8	19144.4	19160.2
668	144.067	186.261	3.1	2792.9	1932.99	1410.14	3289.72	1087.68	2026.38	5338.38	1954.93	5615.68	3517.3	3838.35	2717.64	3336.29	3095.34	3380.29
669	144.08	348.335	5.81	465973	291052	452472	131168	347690	359941	378714	112226	232026	594725	895042	890994	446371	482180	445953
670	144.081	516.326	8.61	3945.34	2519.48	4660.8	2215.15	4727.07	4588.98	5397.27	2863.04	4701.03	9269.57	5729.47	6325.16	6451	4610.09	6657.98
671	144.081	830.456	13.84	16314.7	12240.6	16097.4	4712.55	4449.3	23104.2	30045.8	16733.9	13602.6	13966.5	21949	10519.8	16060.7	25435.2	14809.3
672	144.08	767.047	12.78	11614.7	11517.1	5488.2	2344.1	4348.41	4407.69	3829.47	5048.62	11612.2	4135.58	6129.76	3159.28	3723.21	4057	3714.7
673	144.08	886.269	14.77	48901	11319.8	11647.8	50533	28979.8	10361	20628.8	7033.38	17332.2	7808.43	10860.4	19436.9	15763	9187.84	14155.1
674	144.1	134.837	2.25	3398.05	2321.22	6165.41	4043.06	3612.08	1192.25	4646	1720.28	4538.03	5291.77	3813.43	4720.57	3843.55	6322.39	3584.69
675	144.101	273.476	4.56	4002.35	3257.61	10182.7	14673.7	5022.08	1841.04	8724.81	3091.85	4168.31	5104.23	1405.34	2367.5	5761	5272.14	5810.06
676	144.101	85.22	1.42	6894.43	4707.84	11522.1	8538.9	4500.01	3313.84	8535.51	4421.47	5447.54	5996.75	2315.28	8534.62	6995.34	6934.21	6997.45
677	144.101	251.781	4.2	9047.71	5683.26	15916.6	5596.39	5032.97	3478.34	3268.88	1546.39	4302.58	2071.28	4165.95	3810.65	3253.25	2522.59	2989.87
678	144.138	616.057	10.27	3357.62	3362.6	4187.61	3789.21	4787.31	6341.65	5088.18	2596.44	4183.62	3957.58	4252.5	2806.55	4614.55	2895.35	4410.71
679	144.175	339.942	5.67	288023	318246	247533	612278	295636	350651	274278	536073	281979	358081	256668	258313	315233	393462	318796
680	144.173	885.206	14.75	686980	52433.8	154193	1.3728e+06	709669	616747	235517	895691	159573	316470	571058	1.26373e+06	513189	480999	546485
681	144.173	695.061	11.58	256791	101673	94011.1	271600	34866.8	91133.3	54682.1	112698	73212	123704	128799	20152.7	75508	64913.7	74077.6
682	144.175	812.65	13.54	921192	475041	1.78226e+06	612532	441999	581025	447512	3.24972e+06	789610	1.00551e+06	2.47971e+06	374854	369988	855945	315783
683	144.175	748.812	12.48	135587	138840	306142	539443	120588	197048	245547	104574	117129	420576	322501	59653.3	124422	115480	124169
684	144.173	725.294	12.09	485202	124468	86233.5	271898	81565.8	67938.9	121075	372343	137175	225087	201682	42125.4	154263	104598	156930
685	144.17	916.634	15.28	5368.94	18785.1	11428.2	11566.1	2946.88	45635.3	10065.9	25477.8	20875.9	13610.4	3959.56	2062.97	12769.9	11652.1	13319.1
686	144.173	766.965	12.78	476348	130150	102585	358736	170406	180507	210593	200918	117415	135793	292825	35468.2	106881	120736	105129
687	144.173	824.31	13.74	557846	82551.9	478705	1.62801e+06	1.01436e+06	1.11941e+06	1.71261e+06	1.21868e+06	1.23084e+06	1.07754e+06	1.97796e+06	778770	1.16649e+06	396186	1.74438e+06
688	144.172	657.699	10.96	170830	102699	66378.2	174723	69809	19622.3	49044.1	149219	90566.5	78978.4	67161.9	47232	61347.5	61134.8	61314.2
689	144.172	623.399	10.39	73395.8	55970.9	33569.9	93887.3	47881.3	55266.9	155678	70924.6	107087	59212.3	85556.3	141759	42892.7	91303.5	23162.3
690	144.616	81.142	1.35	2832.94	1478.42	41119.5	38642.2	5846.38	19603.7	6851.01	7722.98	6190.79	5692.78	1763.66	7332.24	14351.4	16537.9	14367.3
691	144.982	61.7145	1.03	1347.25	1551	1097.68	1394.79	1214.24	735.344	1210.52	5450.15	4781.82	1376.81	3778.75	1808	1206.75	906.225	1250.21
692	145.017	62.347	1.04	5849.76	10000.8	15192.9	14697.5	4408.11	13684.6	5031.73	9086.84	5129.78	4853.45	5887.94	6215.9	8442	8367.37	8449.85
693	145.049	132.801	2.21	11365.4	9514.47	14431.1	13685.7	11252.1	10821.6	12526.7	9305.88	12353	16638.4	9510.63	10119.2	12165.3	9742.96	12369
694	145.04	61.223	1.02	2568.04	1489.89	3021.05	3063.3	1399.09	7853.12	2703.84	797.17	4489.81	3213.52	1436.77	3803.13	1486.62	4328.85	1350.94
695	145.049	110.955	1.85	12963.7	9737.37	14237.2	15089.8	1924.69	9763.41	9434.06	12827.4	11163.3	12191.5	13985	7123.51	10041.2	9341.66	10150.9
696	145.049	82.042	1.37	30767.5	7438.68	18048.9	15301.3	25350.5	22476.3	27581.8	13745.7	21256	28340.4	27817.8	16824.3	18390.8	11373.3	18187.4
697	145.064	536.61	8.94	2245.19	1404.03	2821.25	3151.77	1020.08	2566.45	2632.13	1117.72	3073.18	909.739	1659.13	990.338	1147.83	986.916	1112.28
698	145.061	290.309	4.84	937.753	1512.25	1100.5	1221.69	578.995	1117.74	1328.08	860.593	1123.47	1538.29	2155.53	1181.74	1517.52	1333.68	1558.58
699	145.083	348.352	5.81	70060.3	40698.3	54412.5	15712.8	28384.8	47382.3	42513.2	15863.2	33094.2	66502.6	105277	60252.6	59026.9	43639.5	57187.8
700	145.1	454.677	7.58	1169.7	1660.28	3030.56	3681	1588.24	1793.86	990.84	1404.26	1360.24	1836.35	706.02	1866.67	1253.44	1727.3	1250.87
701	145.097	318.617	5.31	1555.83	921.922	1351.56	684.316	1571.73	724.957	883.926	613.574	982.798	1302.57	1232.26	2139.97	1081.61	1219.35	1088.6
702	145.098	84.507	1.41	1367.09	4004.86	1916.35	815.636	1249.41	6100.64	2507.56	6865.3	4228.59	1567.99	2066.01	1551.95	1462.89	1011.59	1457.04
703	145.119	81.522	1.36	12206.7	3158.12	8399.1	8470.82	1059.99	4014.34	5746.84	1300.14	994.625	5942.65	5991.64	1694.44	2443.62	3813.96	2611.9
704	145.178	339.781	5.66	25436.2	43976.6	28591.4	62621.3	28219.7	50243.9	28547.1	45326	39047.7	43857.6	40471	27901.4	27610.8	35196.9	27465.2
705	145.174	881.236	14.69	45708.3	31963.9	15968.3	40680.4	27690.2	29788.1	18066.7	24229.1	17905.9	13568	21759.4	15856.5	3497.38	39517.8	15545.7
706	145.175	832.494	13.87	35271.4	25245.5	26303.3	58353.3	48892.6	19759.4	69199.5	34445.6	28071.1	18219.7	22535.2	13552.6	31167.2	21202.4	28620.9
707	145.181	823.42	13.72	153835	16155.6	23532.1	38267.8	25882.6	56170.5	28177.3	35029.4	7380.34	66580.1	41926.9	37053.6	26431.9	26212.8	26438.6
708	145.175	801.229	13.35	17558.4	19080.6	13536.9	24602.3	12688.7	46336.8	13652.8	21975.4	9346.79	15863.6	24953.7	22614.7	37846.8	30564.1	37620.8
709	145.178	859.965	14.33	24322.7	19286	7666.84	23609	15345.3	21143	10882.7	16318	5642.77	30734.7	10588.9	8197.1	20269.6	11943.8	17916
710	145.177	744.778	12.41	18700.7	19160.9	9113.69	15839.8	7625.72	6428.75	1502.84	9947.66	9310.09	14997.5	9245.24	6821.08	11357.6	7151.96	10610
711	145.928	1.838	0.03	162.4	338.549	596.386	547.577	189.785	305.605	2341.71	245.277	874.076	1252.77	667.657	498.658	1883.74	283.384	3841.51
712	145.928	17.676	0.29	656.68	433.37	498.819	426.752	1946.37	335.89	3460.93	579.268	169.377	552.003	585.837	853.112	1453.84	448.027	1783.61
713	145.928	41.761	0.7	342.71	403.365	398.154	319.502	751.42	245.836	777.801	396.211	812.232	1330.33	1897.19	695.45	1742.4	339.197	2615.24
714	145.928	32.259	0.54	1843.06	703.009	798.191	495.282	1031.14	541.175	1166.32	370.014	650.812	2057.15	1016.13	409.561	1159.28	603.583	1097.71
715	145.929	54.492	0.91	1987.11	689.381	1005.26	361.224	1464.8	439.347	2123.98	773.305	2360.06	1960.7	1904.61	907.707	3159.96	929.969	3425.28
716	145.928	953.455	15.89	4105.67	1585.65	1024.28	1034.59	809.135	1759.29	769.69	617.893	427.206	378.832	443.683	273.825	1407.4	344.908	883.759
717	145.954	899.014	14.98	530.848	459.601	2357.99	2546.87	2779.45	3504.44	2832.22	3874.11	3517.38	3104.3	2538.62	3889.86	2646.37	2520.19	2659.12
718	146.045	85.634	1.43	1535.33	1731.83	8297.77	4490.76	2147.67	1337.7	3081.49	1330.35	967.294	999.664	1400.02	1716.72	1320.48	2534.49	1496.47
719	146.06	321.172	5.35	10291.7	12276.5	23315.2	32552.5	14445.5	8721.33	12854	5468.79	18240.3	10820.4	12670.3	14890.5	19138.1	17443	19310.8
720	146.059	411.23	6.85	3399.26	1406.32	3938.89	2733.72	1802.43	1285.49	2485.78	1356.95	2863.03	3205.29	3045.19	1226.05	2503.76	2573.7	2498.88
721	146.06	498.614	8.31	2203.92	333.307	550.823	495.514	502.789	467.179	2522.5	353.203	733.426	4158.07	2739.93	3703.55	1539.7	1998.99	1468.79
722	146.081	82.59	1.38	30502.4	12557.4	32162.8	18426.6	20384.7	9141.47	14812.2	12088.8	12020.5	12647.8	35534.8	26000.3	19314.5	26162.5	19384
723	146.08	112.695	1.88	4358.92	1086.36	13048	3436.89	7330.83	1645.71	2584.61	1641.65	1693.24	3440.25	8867.5	4303.98	5117.66	4145.22	5058.32
724	146.08	277.435	4.62	1265.07	1500.85	2096.85	2533.83	3128.04	1688.17	1013.44	2584.24	2670.49	1008.88	610.157	853.844	1203.59	1159.35	1192.95
725	146.087	348.345	5.81	3419.15	1896.51	3652.06	1331.79	2011.1	2656.5	2601.46	691.019	1092.46	3445.03	5429.33	3601.92	2556.9	2787.88	2581.35
726	146.117	376.291	6.27	35047.1	11825	29477.3	13872.6	17975.2	17266.5	20641.3	16914.4	17136.2	31218.5	18520.6	29803.9	19492.3	20973.1	19481.7
727	146.117	318.779	5.31	39131.6	21458.1	48490.6	26098.2	27472.9	18545.1	26385.9	10556.3	24812.2	36294.2	23257.9	23486.2	26264.5	31377.1	26270.4
728	146.117	469.998	7.83	6336.38	7116.06	14472.5	4762.41	6420.12	14345.5	6519.77	7105.85	3413.74	10204.4	4873.21	8599.71	7846.74	10192.3	7978.31
729	146.118	434.979	7.25	9398.77	5012.33	8176.97	3294.24	6225.65	5381.83	5126.02	5983.39	2568.73	5410.56	1406.66	3722.01	7167.37	5737.93	7063.29
730	146.117	84.507	1.41	61276.8	24491.3	49537.7	29659.3	41018.8	7910.1	71405.7	25636.7	43006.9	94091.2	65816.5	62382.9	47148.7	43478.8	47175
731	146.117	420.649	7.01	5063.3	836.67	1980.5	2020.38	2528.65	3111.36	3778.43	2679.51	2468.94	3938.15	3609.03	2137.12	3356.2	2784.24	3275.37
732	146.117	390.216	6.5	5959.55	4658.25	11240.4	2485.01	5338.9	5667.53	3761.27	5284.7	4131.74	10737.8	4439.39	3759.94	6614.5	8820.63	6504.54
733	146.116	123.926	2.07	2641.66	3175.13	5579.93	4994.66	4482.63	1548.64	1851.33	1110.29	2113.56	3129.84	1910.79	2182.65	2081.8	2517.12	2099.42
734	146.129	248.879	4.15	2599.21	1018.57	2800.33	848.137	1544.88	1199.55	2334.22	681.626	1143.26	2121.34	7073.01	2211.95	1850.27	1618.12	1847.72
735	146.164	59.1665	0.99	25603.7	906.649	21468.6	3919.98	3892.29	301.321	2803.88	258.93	2267.66	3512.04	1971.11	2041.22	4747.48	4063.71	4635.71
736	146.182	339.573	5.66	670.896	1429.47	774.965	2376.42	1055.68	2434.18	1452.66	3003.05	1834.09	1089.48	1023.1	1272.97	1305.08	993.975	1354.21
737	147.028	144.775	2.41	31509.2	542.552	15370.6	1351.38	13701.1	9538.21	17385.2	464.291	25384.9	15056.8	45619.1	27339.4	21252.6	22968.4	20947.5
738	147.028	179.296	2.99	55914.1	30004.7	25590.2	14032.8	16244.7	18889.6	28778.4	23415.2	33074.5	18735.7	58116	22697.1	23458.9	39263.4	24373.5
739	147.043	247.287	4.12	15917.3	12607.4	15087.1	487.435	11733.6	8518.65	23643.4	428.888	18952.1	16753.8	1415.55	7607.83	20562.8	20218.1	20624.3
740	147.05	61.468	1.02	17780.4	11403.9	16374	23524.7	23390.7	4002.01	14162	8130.7	19471.5	12626.5	14087.6	15220.5	15089.8	14600.7	15107.9
741	147.063	320.494	5.34	2540.76	3484.29	6261.21	3776.47	2654.27	2492.88	2404.99	1792.64	2498.51	3642.41	2815.5	2830.18	3362.45	3556.86	3370.61
742	147.08	693.72	11.56	8658.25	3746.98	4864.55	5066.55	5890.17	5893.19	5554.18	2832	5897.69	6111.47	3852.69	5360.32	4919.96	4121.54	4924.02
743	147.076	73.788	1.23	196454	179166	421878	679202	236486	120518	169152	98294.1	215108	146547	241721	215708	313783	451176	309281
744	147.075	90.83	1.51	21119.3	13472.5	65026.4	136606	40816.4	18459	23578.7	12380.2	31910.6	12907.2	32131.5	16571.8	36171.9	64781.8	35896.7
745	147.075	257.777	4.3	19074.3	11850.3	19168.4	6066.66	3769.26	4561.98	5204.98	1449.07	9080.82	9138.39	13651.6	10440.8	7640.63	4686.82	6903.68
746	147.08	762.347	12.71	2092.21	1931.75	2535.69	2102.47	2157.36	1544.39	1983.19	1229.7	2003.26	2458.33	2079.26	1965.71	2029.53	1007.76	2032.57
747	147.113	65.115	1.09	32606.1	28431.2	67299.8	69436.5	43416.4	30938.1	22393.8	20361.9	31130.5	32916.9	17264.4	27657.1	37728	36898.1	37751.2
748	147.112	134.634	2.24	1997.58	1620.27	1542.57	4831.3	2618.66	1440.08	1674.82	1282.54	1877.99	1577.97	1102.2	1524.82	1297.5	1829.46	1330.23
749	147.119	319.408	5.32	2569.52	2751.44	5701.62	1032.38	2570.46	1871.96	1852.58	1084.78	2188.96	2462.4	2306.59	2477.46	2501.28	2734	2495.87
750	147.117	85.463	1.42	5919.81	3017.59	6304.39	3362.14	5321.42	25990.4	8429.64	2134.96	14009.5	8630.71	8213.97	5909.65	4444.46	4690.96	4434.52
751	147.113	245.899	4.1	1510.7	1023.7	1127.06	1909.8	2334.93	1893.94	2845.36	1892.69	3014.87	4315.2	2900.54	7146.9	1831.2	1110.58	2355.95
752	147.12	376.281	6.27	1278.15	1272.71	2506.67	2575.03	1673.49	1431.98	906.925	1403.9	1575.41	2555.27	1623.06	3038.46	1902.01	1079.01	1965.67
753	148.051	61.438	1.02	2054.59	1732.84	2908.2	4116.21	2831.43	800.413	2103.42	1100.29	2833.72	2310.97	1917.04	3665.55	2490.25	2739.28	2485.34
754	148.06	77.257	1.29	219824	180942	168617	211896	168915	186061	154151	182658	239684	154300	228573	169180	192392	180031	192416
755	148.06	253.331	4.22	13039	5333.72	7592.54	2406.95	6010.46	5620.18	10447.5	1679.74	7367.94	13427.8	11324	17852.5	8315.06	13265	7993.64
756	148.06	134.071	2.23	1988.24	1880.13	2825.15	1718.52	3037.96	1642.04	1735	1508.76	2288.53	2706.03	8180.73	2529.38	2869.66	2243.43	2915.76
757	148.083	73.787	1.23	66107	14431.8	136814	49571.5	3362.36	8047.64	4522.8	7420.56	4091.1	3995.28	7731.33	37181.6	5.78408	7466.32	42526.4
758	148.096	110.872	1.85	25397.7	9084.53	17804.2	12862.1	10614.6	4054.93	21311.2	15485.9	22367.1	15494.7	19535.4	27756.6	17454.4	13220.6	17879.2
759	148.096	130.757	2.18	5665.63	3316.53	6523.8	2095.16	2246.43	1622.98	5160.26	2213.35	2621.1	3687.16	5191.96	3671.11	4505.42	4871.45	4494.62
760	148.096	85.41	1.42	39727.6	22842.7	42954.8	15610.4	26252.7	13788.6	51408.8	28637	48463.2	39695.2	63434.7	57494.3	41143	34523.1	41802.4
761	148.116	65.115	1.09	2604.5	1347.28	4141.79	5221.92	2837.07	2586.3	2170.13	1083.87	2029.52	2612	1051.44	2010.69	3164.94	2489.14	3207.28
762	148.552	826.25	13.77	1956.07	4053.08	4160.53	2736.44	2818.83	1499.69	1891.43	1800.3	3313.32	3683.84	4260.11	1993.94	4835.18	2521.73	4906.54
763	149.015	917.487	15.29	376.132	1658.27	305.92	4951.74	12107.9	3205.89	10662.3	1633.4	14318.5	3483.65	807.183	12233.3	10658.1	13310.4	9889.69
764	149.023	825.629	13.76	568043	796901	752599	725337	728303	810379	558954	716529	588594	785395	782833	703634	580842	777441	578813
765	149.018	5.114	0.09	33258.2	16498.2	22528.8	17716.5	13781.6	24237.9	17869.9	14584.6	26299.5	24551.5	11443	29159.2	19944.1	26285	21737.7
766	149.015	935.354	15.59	666.042	535.874	907.09	2544.31	33065.6	3765.36	22234.6	18269.4	27653.3	1322.12	10280.6	16208	21848.7	7237.46	23798.4
767	149.015	951.074	15.85	1391.39	1276.02	761.898	12496.5	11625.8	3558.36	33535.9	8393.63	36919.2	2388.76	12194.4	34562.5	35238.2	38366.7	35114.3
768	149.025	722.455	12.04	99989.2	106922	160393	90070.7	181185	97367.7	59104.6	23159.8	65633.4	47801.1	94691.8	52677.7	105173	73154.9	98227.8
769	149.016	885.896	14.76	57809.2	2963.4	264.207	10779.8	52441.6	61122.3	37369.1	8947.49	44432.4	41479.7	8240	1381.01	53514.2	45755.1	52979.3
770	149.043	485.184	8.09	2217.06	55113.2	9291.75	50692.8	2839.03	56074.4	4951.92	2833.95	2950.33	1976.88	47643.5	43500	2638.24	2169.46	2628.58
771	149.048	61.6755	1.03	2407.27	2435.56	3291.68	5586.06	2526.39	972.53	3804.53	3473.96	5116.42	3796.9	6697.03	2328.14	7409.58	7058.7	7611.21
772	149.047	260.024	4.33	1261.38	25132.6	20168.1	24461.7	30703.2	30549	1087.88	26168.2	28167.2	3999.86	30354.9	17995.4	6484.86	5541.41	6501.91
773	149.059	762.992	12.72	37903.7	28459	43820.2	28134.9	58564.1	27772.9	32130.6	31349.2	50412.4	32274.5	26519.8	32875.4	50679.5	47241.1	50548.8
774	149.059	278.198	4.64	14046.4	11963.1	20189.9	30533.4	13427.4	9030.55	9494.02	12486.6	16173.1	17258.7	4084.31	10150.3	12786	13681.4	12779.2
775	149.063	77.258	1.29	12303.2	10098.1	12115.1	13034.9	9889.5	10132.5	9795.63	14156.9	13664	12637.8	13830.9	11627	14451	17510.1	14058.8
776	149.096	749.593	12.49	15645.6	13936.6	19149.3	21695.3	22277.2	15605	26205.9	17080.2	22749.4	21509.3	17202.6	21258.2	18502.5	22349.7	18449.6
777	149.096	578.343	9.64	22174.8	9046.47	4070.74	1794.5	12079.1	1452.38	14557	3472.04	20412.1	17521.3	8315.41	15740.1	12306.4	12201.2	12302.1
[truncated: 24,330 more rows]
