# Supplementary material for: Manganese affects the growth and metabolism of Ganoderma lucidum based on LC-MS analysis
Source: PeerJ. 2019 May 1;7:e6846. doi: 10.7717/peerj.6846 (PMC6500383; doi:10.7717/peerj.6846)
Supplement: Supplemental Information 3 — The raw data were for the LC-MS analysis including PLS-DA analysis in both positive and negative ionization mode, significantly differential metabolites of Ganoderma lucidum between treatments, mutual promotion or inhibition relationships between differential metabolites, etc. [file peerj-07-6846-s003.zip › raw data/灵芝-msms.xlsx]

## Sheet: MSMS_ALL
name	mz	rt	exact_mass	formula	KEGG	precursor_type	ppm	Gck1	Gck2	Gck3	Gck4	Gck5	Gck6	Gmn1	Gmn2	Gmn3	Gmn4	Gmn5	Gmn6
choline	104.105	236.679	103.1	C5H13NO	C00114	[M+H]+	17	7603.87	9351.69	5332.09	2121.14	9356.18	5482.19	5881.9	1042.41	1776.1	83.6344	4402.02	5159.96
benzaldehyde	107.049	775.053	106.122	C7H6O	C00193	[M+H]+	2	1773.81	1462.08	2552.5	1698.47	3278.59	1802.63	3155.27	3872.48	3907.64	2490.84	2144.28	4591.84
N,N-dimethylaniline	122.096	769.893	121.18	C8H11N	C02846	[M+H]+	1	2292.02	4644.36	5621.26	9040.15	6890.26	3949.87	7780.5	10017.6	16230.5	6795.77	13795.6	7830.32
NIPECOTIC ACID	130.086	65.115	129.079	C6H11NO2		[M+H]+	3	33704.5	33046.3	61555.2	81496.7	42005.5	27783.5	31878.1	17912.4	24425.3	38521.3	17291.7	26811.5
chavicol	135.08	775.062	134.175	C9H10O	C16930	[M+H]+	5	5742.17	3520.54	6103.49	3703.79	5839.44	5927.83	7236.18	7295.7	9847.46	9246.76	6950.37	9309.92
N(omega),N(omega)-dimethyl-L-arginine	203.15	84.507	202.254	C8H18N4O2	C03626	[M+H]+	0	1.55507e+06	1.46904e+06	2.10648e+06	1.39338e+06	1.84599e+06	665717	697685	313181	814625	1.57366e+06	969319	838181
5'-S-methyl-5'-thioadenosine	298.098	310.624	297.335	C11H15N5O3S	C00170	[M+H]+	5	54640.5	23617.7	36234.9	39945.4	37613.9	8892.85	68538.2	26965.1	38902.2	91636.9	60669.1	76743.8
palmitoyl ethanolamide	300.29	882.812	299.492	C18H37NO2	C16512	[M+H]+	0	2257.98	1115.9	8446.53	12068.4	11907.7	10644.1	13015.7	15525.9	16274.7	16229.3	12667.2	19591.3
L-(+)-Maltose Monnhydrate	360.149	106.874	360.31			[M+H]+	1	8870.15	5401.12	4561.42	7868.46	3245.12	8732.75	9156.02	20896.1	6687.88	13229.4	34430.6	14274.2
diosmin	610.173	358.735	608.545	C28H32O15	C10039	[M+H]+	19	33286.9	10583.6	8069.72	24474.6	11769.5	33246.1	146810	86961.7	24604.9	42574.3	74817	64726.1
cellotetraose	667.227	82.59	666.578	C24H42O21	C02013	[M+H]+	4	16562.3	3442.57	7544.49	22087.7	4105.74	27707.6	68011.9	12587.2	12335.3	53039.4	66975	35643.2
3-METHYLCROTONYL-COA	851.401	743.501	849.63			[M+H]+	4	104707	36493.5	71851.9	26651.2	9266.23	24232	157250	150603	49910	266689	33570.7	236714
2,5-dihydroxybenzaldehyde	137.024	428.474	138.121	C7H6O3	C05585	[M-H]-	2	6909.57	24945.6	32081.7	79548	21406	52404.9	4428.21	17288.7	3199.98	13968.8	969.681	4584.66
D-gluconate	195.05	101.258	196.058	C6H12O7	C00257	[M-H]-	6	2587.69	7540.54	8708.26	3797.38	5852.16	4008.56	12228.5	5557.89	10052.8	8150.22	14389.7	11190.3
creatine	261.128	358.993	131.133	C4H9N3O2	C00300	[M-H]-	6	46850.4	58942.8	55292.1	10282.9	39776.6	16671.2	18069.7	12342.2	15174.2	25803.9	20541.6	17738.4
inosine	267.073	254.893	268.226	C10H12N4O5	C00294	[M-H]-	0	596640	399949	155735	7175.41	407942	122025	1.17933e+06	6619.11	1.22112e+06	1.20504e+06	799966	2.44284e+06

## Sheet: CK vs Mn
	mz	rt	exact_mass	formula	KEGG	precursor_type	ppm	meanOf_CK	meanOf_Mn	sdOf_CK	sdOf_Mn	VIP	pvalue	qvalue	log2fc_Mn/CK
chavicol	135.0798	775.0620	134.1751	C9H10O	C16930	[M+H]+	5	5139.54	8314.4	1190.48	1286.2	2.22832	0.0012597	0.0201552	0.693971
palmitoyl ethanolamide	300.2896	882.8120	299.4919	C18H37NO2	C16512	[M+H]+	0	7740.11	15550.7	4877.89	2531.91	2.04025	0.00590972	0.0459817	1.00655
D-gluconate	195.0499	101.2585	196.0583	C6H12O7	C00257	[M-H]-	6	5415.76	10261.6	2372.47	3111.23	1.77011	0.0125968	0.0459817	0.922013
diosmin	610.1729	358.7345	608.5447	C28H32O15	C10039	[M+H]+	19	20238.4	73415.6	11579.5	42382.4	1.90334	0.0141733	0.0459817	1.85899
N,N-dimethylaniline	122.0962	769.8925	121.1797	C8H11N	C02846	[M+H]+	1	5406.32	10408.4	2360.24	3798.05	1.80498	0.0208323	0.0459817	0.945025
benzaldehyde	107.0488	775.0535	106.1219	C7H6O	C00193	[M+H]+	2	2094.68	3360.39	686.536	933.307	1.8014	0.0232555	0.0459817	0.681901
2,5-dihydroxybenzaldehyde	137.0241	428.4740	138.1207	C7H6O3	C05585	[M-H]-	2	36216	7406.68	25930.9	6583.06	1.64322	0.0248312	0.0459817	-2.28973
inosine	267.0732	254.8930	268.2261	C10H12N4O5	C00294	[M-H]-	0	281578	1.14249e+06	221736	788655	1.61437	0.0276954	0.0459817	2.02057
3-METHYLCROTONYL-COA	851.4010	743.5010	849.6300		na	[M+H]+	4	45533.7	149123	35781.3	94612.6	1.72369	0.0309924	0.0459817	1.7115
cellotetraose	667.2266	82.5900	666.5777	C24H42O21	C02013	[M+H]+	4	13575.1	41432	10097.7	25321.2	1.6835	0.0312807	0.0459817	1.60979
N(omega),N(omega)-dimethyl-L-arginine	203.1502	84.5070	202.2543	C8H18N4O2	C03626	[M+H]+	0	1.50594e+06	867776	489634	412019	1.71008	0.0346838	0.0459817	-0.795275
L-(+)-Maltose Monnhydrate	360.1492	106.8745	360.3100		na	[M+H]+	1	6446.5	16445.7	2367.2	10066.5	1.62693	0.039378	0.0459817	1.35112
creatine	261.1283	358.9935	131.1333	C4H9N3O2	C00300	[M-H]-	6	37969.3	18278.3	20210.2	4625.22	1.61306	0.0423073	0.0459817	-1.0547
choline	104.1053	236.6795	103.0997	C5H13NO	C00114	[M+H]+	17	6541.19	3057.67	2795.44	2397.99	1.75474	0.0430073	0.0459817	-1.09712
5-S-methyl-5-thioadenosine	298.0975	310.6240	297.3347	C11H15N5O3S	C00170	[M+H]+	5	33490.9	60575.9	15595.1	24037.6	1.60303	0.0431078	0.0459817	0.854976
NIPECOTIC ACID	130.0859	65.1150	129.0790	C6H11NO2	na	[M+H]+	3	46598.6	26140	20816.4	8192.69	1.56812	0.048993	0.048993	-0.834026
